# Supplementary material for: Conformational plasticity of RAS Q61 family of neoepitopes results in distinct features for targeted recognition
Source: Nat Commun. 2023 Dec 11;14:8204. doi: 10.1038/s41467-023-43654-9 (PMC10713829; doi:10.1038/s41467-023-43654-9)
Supplement: Supplementary file 4 — Supplementary Data 1 [file 41467_2023_43654_MOESM4_ESM.xlsx]

## Sheet: Empty_Replicate1
					Uptake (D)													% Deuterium Uptake
					HDX time (sec)													HDX time (sec)
START	END	Sequence	Charge	maxD	0	20	60	180	600	BackEx		Sequence	START	END	Charge	maxD	0	20	60	180	600		%Back-exchange
2	10	ASGSHSMRY	2	7	-0.0369094	1.13593	1.40174	1.58774	1.79492	2.58893		ASGSHSMRY	2	10	2	7	0	44.6652	54.7882	61.8716	69.7617		46.2309
2	10	ASGSHSMRY	3	7	-0.0578658	1.083	1.32968	1.5187	1.72178	2.5034		ASGSHSMRY	2	10	3	7	0	44.5431	54.1743	61.5543	69.4833		44.7035
2	11	ASGSHSMRYF	2	8	-0.0543389	0.929248	1.15855	1.35467	1.59385	2.66998		ASGSHSMRYF	2	11	2	8	0	36.1039	44.5209	51.7195	60.4992		41.7185
2	11	ASGSHSMRYF	3	8	-0.0775108	0.835654	1.06086	1.25276	1.49175	2.59058		ASGSHSMRYF	2	11	3	8	0	34.2254	42.6662	49.8585	58.816		40.4778
2	12	ASGSHSMRYFF	2	9	-0.0727373	0.794446	1.02218	1.22737	1.51949	2.84152		ASGSHSMRYFF	2	12	2	9	0	29.7566	37.5713	44.6121	54.636		39.4655
2	12	ASGSHSMRYFF	3	9	-0.149848	0.680916	0.932042	1.099	1.37901	2.77183		ASGSHSMRYFF	2	12	3	9	0	28.4344	37.0297	42.7441	52.3279		38.4977
2	25	ASGSHSMRYFFTSVSRPGRGEPRF	3	20	-0.0156236	4.45937	4.9599	5.63567	6.4001	10.0803		ASGSHSMRYFFTSVSRPGRGEPRF	2	25	3	20	0	44.3246	49.2824	55.9758	63.5475		63.0021
2	25	ASGSHSMRYFFTSVSRPGRGEPRF	4	20	-0.0201622	4.51449	5.03634	5.72294	6.48403	10.185		ASGSHSMRYFFTSVSRPGRGEPRF	2	25	4	20	0	44.4348	49.5484	56.2763	63.7342		63.6564
2	25	ASGSHSMRYFFTSVSRPGRGEPRF	5	20	-0.0950199	4.48713	4.90797	5.60679	6.3817	10.2611		ASGSHSMRYFFTSVSRPGRGEPRF	2	25	5	20	0	44.2457	48.3094	55.0573	62.5399		64.132
2	25	ASGSHSMRYFFTSVSRPGRGEPRF	6	20	-0.183514	4.32811	4.75324	5.42375	6.06613	10.4442		ASGSHSMRYFFTSVSRPGRGEPRF	2	25	6	20	0	42.4516	46.4517	52.7609	58.8052		65.2761
3	10	SGSHSMRY	2	6	-0.0866894	0.831245	1.05494	1.21942	1.41704	2.22197		SGSHSMRY	3	10	2	6	0	39.7605	49.45	56.5742	65.1344		46.291
3	11	SGSHSMRYF	2	7	-0.273237	8.40183	8.41924	9.50066	8.97798	9.62435		SGSHSMRYF	3	11	2	7	0	87.6483	87.8242	98.7503	93.4693		171.863
11	24	FFTSVSRPGRGEPR	4	10	-0.0560884	3.80197	4.09612	4.51621	4.93175	6.15551		FFTSVSRPGRGEPR	11	24	4	10	0	62.1105	66.846	73.609	80.2987		76.9439
11	25	FFTSVSRPGRGEPRF	2	11	-0.0132482	3.76073	4.08966	4.48518	4.93466	6.24638		FFTSVSRPGRGEPRF	11	25	2	11	0	60.2908	65.5456	71.8642	79.0449		70.9815
11	25	FFTSVSRPGRGEPRF	3	11	-0.00885441	3.75453	4.09536	4.53537	5.00174	6.33507		FFTSVSRPGRGEPRF	11	25	3	11	0	59.3228	64.6952	71.6311	78.9826		71.9894
11	25	FFTSVSRPGRGEPRF	4	11	-0.0203	3.76736	4.10806	4.53731	5.01488	6.40097		FFTSVSRPGRGEPRF	11	25	4	11	0	58.9862	64.2919	70.9768	78.4141		72.7383
12	25	FTSVSRPGRGEPRF	2	10	-0.0290165	3.7949	4.10887	4.53024	4.95123	6.13913		FTSVSRPGRGEPRF	12	25	2	10	0	61.9946	67.0847	73.9162	80.7414		76.7391
12	25	FTSVSRPGRGEPRF	3	10	-0.0246941	3.85072	4.15473	4.60626	5.03068	6.22314		FTSVSRPGRGEPRF	12	25	3	10	0	62.0282	66.894	74.121	80.9141		77.7892
13	25	TSVSRPGRGEPRF	2	9	-0.0801741	2.65137	3.23432	4.38487	4.70887	5.72934		TSVSRPGRGEPRF	13	25	2	9	0	47.0185	57.0529	76.8575	82.4345		79.5742
13	25	TSVSRPGRGEPRF	3	9	-0.0554641	3.85893	4.14961	4.51079	4.8466	5.85454		TSVSRPGRGEPRF	13	25	3	9	0	66.2333	71.1518	77.263	82.9452		81.3131
14	25	SVSRPGRGEPRF	2	8	-0.195601	3.9318	4.07547	4.2672	4.41456	5.30765		SVSRPGRGEPRF	14	25	2	8	0	74.9993	77.6098	81.0939	83.7715		82.9321
14	25	SVSRPGRGEPRF	3	8	-0.257006	3.79441	4.09307	4.40884	4.62458	5.37435		SVSRPGRGEPRF	14	25	3	8	0	71.9438	77.2474	82.8547	86.6857		83.9743
15	25	VSRPGRGEPRF	2	7	-0.161737	3.78644	3.9457	4.07292	4.36822	4.90026		VSRPGRGEPRF	15	25	2	7	0	77.9965	81.1426	83.6558	89.4896		87.5046
26	32	IAVGYVD	1	5	-0.128664	0.0822282	0.184307	0.272702	0.402286	2.87166		IAVGYVD	26	32	1	5	0	7.02898	10.4312	13.3774	17.6964		71.7914
26	35	IAVGYVDDTQ	1	8	-0.0210047	0.533754	0.953747	1.2768	1.63941	3.44055		IAVGYVDDTQ	26	35	1	8	0	16.0263	28.1593	37.492	47.9672		53.7587
26	35	IAVGYVDDTQ	2	8	-0.0185433	0.436332	0.76131	1.03451	1.36081	3.08995		IAVGYVDDTQ	26	35	2	8	0	14.6333	25.0879	33.8765	44.3739		48.2804
26	36	IAVGYVDDTQF	1	9	-0.0326272	0.562022	1.00032	1.35844	1.77086	3.77325		IAVGYVDDTQF	26	36	1	9	0	15.6245	27.1408	36.5506	47.387		52.4062
26	36	IAVGYVDDTQF	2	9	-0.00995319	0.513472	0.865686	1.17266	1.56576	3.54426		IAVGYVDDTQF	26	36	2	9	0	14.7269	24.6366	33.2735	44.3336		49.2258
30	35	YVDDTQ	1	4	-0.0677627	0.573525	0.917518	1.21359	1.36288	1.75584		YVDDTQ	30	35	1	4	0	35.1659	54.0293	70.265	78.4515		54.87
30	36	YVDDTQF	1	5	-0.0453423	0.644316	1.01048	1.28175	1.47392	2.07647		YVDDTQF	30	36	1	5	0	32.5033	49.7602	62.5451	71.602		51.9118
30	36	YVDDTQF	2	5	-0.0845938	0.369333	0.656579	0.839859	1.01974	1.59378		YVDDTQF	30	36	2	5	0	27.0456	44.1601	55.0802	65.7977		39.8445
31	36	VDDTQF	1	4	-0.0997864	0.416579	0.688034	0.95821	1.13057	1.60109		VDDTQF	31	36	1	4	0	30.3588	46.3186	62.2031	72.3364		50.034
36	42	FVRFDSD	2	5	-0.186858	0.222143	0.478812	0.87106	1.39282	2.28519		FVRFDSD	36	42	2	5	0	16.545	26.9278	42.7951	63.9014		57.1298
36	43	FVRFDSDA	2	6	-0.0662695	1.5548	2.21392	2.09305	2.30207	3.01245		FVRFDSDA	36	43	2	6	0	52.654	74.0631	70.137	76.9262		62.7593
36	46	FVRFDSDAASQ	2	9	-0.122366	2.32435	2.76335	3.2931	3.90749	4.81042		FVRFDSDAASQ	36	46	2	9	0	49.6012	58.5008	69.2401	81.6954		66.8113
36	62	FVRFDSDAASQKMEPRAPWIEQEGPEY	2	22	-0.302728	6.07736	7.99665	10.0676	11.5931	13.2293		FVRFDSDAASQKMEPRAPWIEQEGPEY	36	62	2	22	0	47.1479	61.3312	76.6356	87.9084		75.1667
36	62	FVRFDSDAASQKMEPRAPWIEQEGPEY	3	22	-0.00120677	6.36643	8.27714	10.0404	11.2024	12.8575		FVRFDSDAASQKMEPRAPWIEQEGPEY	36	62	3	22	0	49.5201	64.3794	78.092	87.1286		73.0539
36	62	FVRFDSDAASQKMEPRAPWIEQEGPEY	4	22	-0.0186793	6.26695	8.13879	9.90382	11.0989	12.7582		FVRFDSDAASQKMEPRAPWIEQEGPEY	36	62	4	22	0	49.1952	63.8453	77.6595	87.0127		72.49
36	63	FVRFDSDAASQKMEPRAPWIEQEGPEYW	3	23	-0.0610847	6.97968	8.86202	10.7717	11.9391	13.8119		FVRFDSDAASQKMEPRAPWIEQEGPEYW	36	63	3	23	0	50.7516	64.3201	78.0852	86.5006		75.0646
36	63	FVRFDSDAASQKMEPRAPWIEQEGPEYW	4	23	-0.142615	6.84206	8.74375	10.6008	11.8526	13.6948		FVRFDSDAASQKMEPRAPWIEQEGPEYW	36	63	4	23	0	50.4767	64.2198	77.6405	86.6867		74.4283
37	44	VRFDSDAA	2	6	-0.189102	2.61556	2.71551	8.69283	3.17988	3.07957		VRFDSDAA	37	44	2	6	0	85.8042	88.8619	271.729	103.069		64.1578
37	46	VRFDSDAASQ	2	8	-0.0612384	2.3536	2.71632	3.22712	3.66037	4.33819		VRFDSDAASQ	37	46	2	8	0	54.8898	63.1345	74.745	84.5929		67.7843
37	47	VRFDSDAASQK	2	9	-0.0787507	5.1345	5.27192	5.49951	5.40482	5.43884		VRFDSDAASQK	37	47	2	9	0	94.4842	96.9748	101.1	99.3834		75.5395
37	62	VRFDSDAASQKMEPRAPWIEQEGPEY	2	21	-0.172062	6.11616	7.99878	9.79768	10.8655	12.3603		VRFDSDAASQKMEPRAPWIEQEGPEY	37	62	2	21	0	50.1759	65.198	79.552	88.0723		73.5732
37	62	VRFDSDAASQKMEPRAPWIEQEGPEY	3	21	0.00996333	6.41063	8.28261	9.89987	10.8949	12.3419		VRFDSDAASQKMEPRAPWIEQEGPEY	37	62	3	21	0	51.9032	67.0832	80.1977	88.2667		73.4635
37	62	VRFDSDAASQKMEPRAPWIEQEGPEY	4	21	-0.0371871	6.26264	8.07946	9.72168	10.7578	12.2365		VRFDSDAASQKMEPRAPWIEQEGPEY	37	62	4	21	0	51.328	66.1305	79.5105	87.9521		72.8363
37	63	VRFDSDAASQKMEPRAPWIEQEGPEYW	3	22	-0.0399833	6.77905	8.58542	10.3635	11.4704	12.9809		VRFDSDAASQKMEPRAPWIEQEGPEYW	37	63	3	22	0	52.3701	66.243	79.8986	88.3999		73.7549
37	63	VRFDSDAASQKMEPRAPWIEQEGPEYW	4	22	-0.0874812	6.43508	8.26725	9.93089	11.0367	12.3788		VRFDSDAASQKMEPRAPWIEQEGPEYW	37	63	4	22	0	52.3218	67.0188	80.364	89.2346		70.3339
40	56	DSDAASQKMEPRAPWIE	3	13	-0.247162	4.141	5.09021	NA	7.36484	8.12984		DSDAASQKMEPRAPWIE	40	56	3	13	0	52.3834	63.7146	#VALUE!	90.8678		78.1716
40	62	DSDAASQKMEPRAPWIEQEGPEY	2	18	-0.0418421	5.95414	7.64304	9.04377	9.83837	10.8189		DSDAASQKMEPRAPWIEQEGPEY	40	62	2	18	0	55.2078	70.7584	83.6555	90.9718		75.1313
40	62	DSDAASQKMEPRAPWIEQEGPEY	3	18	-0.00393306	5.90286	7.56955	9.03184	9.82836	10.7846		DSDAASQKMEPRAPWIEQEGPEY	40	62	3	18	0	54.7507	70.1995	83.7535	91.1366		74.893
40	63	DSDAASQKMEPRAPWIEQEGPEYW	3	19	-0.0300366	6.06212	7.82554	9.40529	10.3219	11.4219		DSDAASQKMEPRAPWIEQEGPEYW	40	63	3	19	0	53.1979	68.5963	82.391	90.3953		75.1438
40	81	DSDAASQKMEPRAPWIEQEGPEYWDQETRNMKAHSQTDRANL	5	37	-0.194049	8.9579	NA	NA	20.1935	22.7607		DSDAASQKMEPRAPWIEQEGPEYWDQETRNMKAHSQTDRANL	40	81	5	37	0	39.8696	#VALUE!	#VALUE!	88.8166		76.8941
43	62	AASQKMEPRAPWIEQEGPEY	2	15	0.0669463	5.38952	6.77489	8.45442	8.84972	9.97236		AASQKMEPRAPWIEQEGPEY	43	62	2	15	0	53.734	67.72	84.6756	88.6663		83.103
43	62	AASQKMEPRAPWIEQEGPEY	3	15	-0.0036602	5.04084	6.57626	7.84173	8.14683	8.68236		AASQKMEPRAPWIEQEGPEY	43	62	3	15	0	58.0761	75.753	90.322	93.8346		72.353
43	63	AASQKMEPRAPWIEQEGPEYW	3	16	-0.166832	5.94896	7.37423	8.88897	9.70112	10.6791		AASQKMEPRAPWIEQEGPEYW	43	63	3	16	0	56.388	69.5291	83.495	90.9831		83.4303
44	62	ASQKMEPRAPWIEQEGPEY	2	14	-0.141291	4.32684	5.94345	7.19003	7.8743	8.64513		ASQKMEPRAPWIEQEGPEY	44	62	2	14	0	50.8527	69.2516	83.4392	91.227		77.1887
44	62	ASQKMEPRAPWIEQEGPEY	3	14	-0.0939042	4.50606	6.019	7.22106	7.88461	8.61461		ASQKMEPRAPWIEQEGPEY	44	62	3	14	0	52.8215	70.1946	83.9979	91.6174		76.9161
44	63	ASQKMEPRAPWIEQEGPEYW	3	15	-0.07314	4.84838	6.51554	7.79914	8.64589	9.44499		ASQKMEPRAPWIEQEGPEYW	44	63	3	15	0	51.7068	69.2224	82.7082	91.6045		78.7083
46	62	QKMEPRAPWIEQEGPEY	2	12	-0.0240531	5.37556	6.35673	6.96062	7.48591	8.30054		QKMEPRAPWIEQEGPEY	46	62	2	12	0	64.8634	76.6498	83.9041	90.2141		86.464
47	62	KMEPRAPWIEQEGPEY	2	11	0.102822	3.53275	4.8735	5.92228	6.45115	7.39734		KMEPRAPWIEQEGPEY	47	62	2	11	0	47.0206	65.4008	79.7785	87.0288		84.0607
47	62	KMEPRAPWIEQEGPEY	3	11	-0.12891	3.2349	4.48055	5.48857	6.07775	6.74425		KMEPRAPWIEQEGPEY	47	62	3	11	0	48.9412	67.0646	81.7306	90.3028		76.6392
47	63	KMEPRAPWIEQEGPEYW	3	12	-0.117726	3.44573	4.76691	5.94873	6.70428	7.44158		KMEPRAPWIEQEGPEYW	47	63	3	12	0	47.1401	64.6175	80.2515	90.2465		77.5164
48	62	MEPRAPWIEQEGPEY	2	10	-0.000821679	6.28559	6.21725	6.37919	6.22564	6.51846		MEPRAPWIEQEGPEY	48	62	2	10	0	96.4279	95.3797	97.8636	95.5084		81.4808
52	62	APWIEQEGPEY	2	8	-0.204524	4.09529	4.17101	4.26581	4.18104	4.37014		APWIEQEGPEY	52	62	2	8	0	93.9919	95.6472	97.7194	95.8664		68.2834
63	68	WDQETR	2	4	-0.0687458	2.34147	2.6511	2.82776	2.7626	2.79682		WDQETR	63	68	2	4	0	84.1097	94.9145	101.08	98.8058		87.4007
63	71	WDQETRNMK	2	7	-0.188248	4.38985	4.56788	4.67794	4.56374	4.56961		WDQETRNMK	63	71	2	7	0	96.2219	99.9637	102.277	99.8766		81.6001
63	72	WDQETRNMKA	2	8	-0.0724348	1.68099	2.68553	3.40505	3.70686	4.33923		WDQETRNMKA	63	72	2	8	0	39.7451	62.5153	78.8247	85.6659		67.8005
63	72	WDQETRNMKA	3	8	-0.11587	2.0615	2.9668	3.83134	4.14747	5.07768		WDQETRNMKA	63	72	3	8	0	41.9245	59.3558	76.0023	82.0892		79.3387
63	73	WDQETRNMKAH	3	9	-0.0859021	5.67602	5.65073	5.83173	5.71028	5.7401		WDQETRNMKAH	63	73	3	9	0	98.8999	98.4659	101.573	99.4881		79.7237
63	76	WDQETRNMKAHSQT	2	12	-0.0480643	7.6901	8.41611	9.02091	9.24297	9.86937		WDQETRNMKAHSQT	63	76	2	12	0	78.0259	85.3464	91.4448	93.6839		102.806
63	76	WDQETRNMKAHSQT	3	12	-0.0491696	8.7281	9.39448	9.81337	10.1454	10.546		WDQETRNMKAHSQT	63	76	3	12	0	82.8421	89.1314	93.0851	96.219		109.854
63	77	WDQETRNMKAHSQTD	2	13	-0.183157	1.41576	2.63468	5.01245	6.71314	6.51849		WDQETRNMKAHSQTD	63	77	2	13	0	23.8586	42.047	77.5273	102.904		62.6778
63	79	WDQETRNMKAHSQTDRA	3	15	-0.234956	3.99349	5.77072	6.49769	8.00076	8.71194		WDQETRNMKAHSQTDRA	63	79	3	15	0	47.2616	67.1258	75.2512	92.051		72.5995
63	81	WDQETRNMKAHSQTDRANL	2	17	-0.0287206	2.82601	4.68737	6.35755	7.16237	8.50631		WDQETRNMKAHSQTDRANL	63	81	2	17	0	33.4473	55.2557	74.8242	84.2538		62.5464
63	81	WDQETRNMKAHSQTDRANL	3	17	0.00122472	3.05838	4.91019	6.54721	7.25091	8.58087		WDQETRNMKAHSQTDRANL	63	81	3	17	0	35.6326	57.2164	76.2967	84.4986		63.0946
63	81	WDQETRNMKAHSQTDRANL	4	17	-0.0227006	2.94457	4.7358	6.92822	7.70647	8.8714		WDQETRNMKAHSQTDRANL	63	81	4	17	0	33.3622	53.5017	78.1521	86.9022		65.2309
63	83	WDQETRNMKAHSQTDRANLGT	3	19	-0.147989	2.272	4.87366	7.51713	8.54049	9.76315		WDQETRNMKAHSQTDRANLGT	63	83	3	19	0	24.4169	50.6667	77.3384	87.6637		64.2313
63	84	WDQETRNMKAHSQTDRANLGTL	2	20	-0.1443	1.93283	4.57401	7.13988	8.61035	10.3783		WDQETRNMKAHSQTDRANLGTL	63	84	2	20	0	19.7398	44.8399	69.2243	83.1987		64.8642
63	84	WDQETRNMKAHSQTDRANLGTL	3	20	-0.0168758	3.50781	5.72464	7.82661	8.77508	10.3552		WDQETRNMKAHSQTDRANLGTL	63	84	3	20	0	33.9825	55.3557	75.6214	84.7659		64.7198
63	84	WDQETRNMKAHSQTDRANLGTL	4	20	-0.0474927	2.96951	5.22763	7.5913	8.62184	10.3886		WDQETRNMKAHSQTDRANLGTL	63	84	4	20	0	28.9092	50.5467	73.1956	83.0703		64.929
63	86	WDQETRNMKAHSQTDRANLGTLRG	2	22	-0.106048	2.28072	5.04764	9.27389	10.8469	12.5874		WDQETRNMKAHSQTDRANLGTLRG	63	86	2	22	0	18.8031	40.601	73.8957	86.2878		71.5196
63	86	WDQETRNMKAHSQTDRANLGTLRG	3	22	-0.019277	4.01324	6.49998	8.90338	10.0191	11.8463		WDQETRNMKAHSQTDRANLGTLRG	63	86	3	22	0	33.985	54.9427	75.1979	84.601		67.3085
63	86	WDQETRNMKAHSQTDRANLGTLRG	4	22	-0.0143606	4.0755	6.50597	8.91891	10.0467	11.911		WDQETRNMKAHSQTDRANLGTLRG	63	86	4	22	0	34.2956	54.6763	74.91	84.3669		67.6759
63	86	WDQETRNMKAHSQTDRANLGTLRG	5	22	-0.031681	3.4837	5.95576	8.42819	9.70727	11.9696		WDQETRNMKAHSQTDRANLGTLRG	63	86	5	22	0	29.2917	49.8899	70.4912	81.1491		68.0092
63	87	WDQETRNMKAHSQTDRANLGTLRGY	4	23	-0.188666	3.41101	7.15165	10.0344	11.716	12.9181		WDQETRNMKAHSQTDRANLGTLRGY	63	87	4	23	0	27.4643	56.0042	77.9983	90.8287		70.2069
63	99	WDQETRNMKAHSQTDRANLGTLRGYYNQSEDGSHTIQ	3	35	-0.0892972	6.19501	9.74514	13.6409	16.0321	18.8648		WDQETRNMKAHSQTDRANLGTLRGYYNQSEDGSHTIQ	63	99	3	35	0	33.1555	51.8856	72.4393	85.0552		67.3742
63	101	WDQETRNMKAHSQTDRANLGTLRGYYNQSEDGSHTIQIM	5	37	-0.2103	6.75667	10.2505	14.4832	17.416	20.0697		WDQETRNMKAHSQTDRANLGTLRGYYNQSEDGSHTIQIM	63	101	5	37	0	34.3539	51.5818	72.4532	86.9144		67.8031
64	72	DQETRNMKA	2	7	-0.102783	1.30835	2.21445	2.87532	3.14792	3.84976		DQETRNMKA	64	72	2	7	0	35.7019	58.6264	75.3464	82.2433		68.7458
64	76	DQETRNMKAHSQT	2	11	-0.104261	1.62592	3.10372	4.35997	4.87373	5.8612		DQETRNMKAHSQT	64	76	2	11	0	29.0033	53.7758	74.8345	83.4469		66.6046
64	76	DQETRNMKAHSQT	3	11	-0.0878631	1.87919	3.27645	4.52159	4.94802	5.94063		DQETRNMKAHSQT	64	76	3	11	0	32.6293	55.8068	76.4612	83.5347		67.5072
64	81	DQETRNMKAHSQTDRANL	2	16	-0.0100639	3.84582	5.5522	7.10186	7.79104	8.98648		DQETRNMKAHSQTDRANL	64	81	2	16	0	42.8596	61.8267	79.0517	86.7122		70.2069
64	81	DQETRNMKAHSQTDRANL	3	16	-0.00457196	2.9375	4.80932	6.41757	7.1214	8.45295		DQETRNMKAHSQTDRANL	64	81	3	16	0	34.7864	56.9184	75.9341	84.256		66.0387
64	83	DQETRNMKAHSQTDRANLGT	3	18	-0.122378	2.83275	5.05709	NA	8.93472	9.73013		DQETRNMKAHSQTDRANLGT	64	83	3	18	0	29.9936	52.5701	#VALUE!	91.9269		67.5704
64	84	DQETRNMKAHSQTDRANLGTL	3	19	-0.143625	2.34714	4.79404	7.3173	8.76594	10.4292		DQETRNMKAHSQTDRANLGTL	64	84	3	19	0	23.5582	46.7015	70.5671	84.2686		68.6131
64	86	DQETRNMKAHSQTDRANLGTLRG	3	21	-0.0577218	3.40056	6.01848	8.62525	9.95258	11.8118		DQETRNMKAHSQTDRANLGTLRG	64	86	3	21	0	29.1359	51.1917	73.1537	84.3364		70.3082
64	86	DQETRNMKAHSQTDRANLGTLRG	4	21	-0.0892424	3.16477	5.76064	8.32322	9.4842	11.5288		DQETRNMKAHSQTDRANLGTLRG	64	86	4	21	0	28.0082	50.3515	72.4083	82.4012		68.6241
64	99	DQETRNMKAHSQTDRANLGTLRGYYNQSEDGSHTIQ	4	34	-0.0662259	7.20239	10.5334	14.324	16.1283	18.2139		DQETRNMKAHSQTDRANLGTLRGYYNQSEDGSHTIQ	64	99	4	34	0	39.7624	57.9847	78.7205	88.5908		66.9628
64	99	DQETRNMKAHSQTDRANLGTLRGYYNQSEDGSHTIQ	5	34	-0.200926	6.90621	10.4596	13.3401	18.11	19.3535		DQETRNMKAHSQTDRANLGTLRGYYNQSEDGSHTIQ	64	99	5	34	0	36.3454	54.5174	69.2479	93.6406		71.1526
66	81	ETRNMKAHSQTDRANL	3	14	-0.118136	2.34471	3.91308	5.31375	6.04236	6.9702		ETRNMKAHSQTDRANL	66	81	3	14	0	34.745	56.8712	76.6313	86.9103		62.2339
66	86	ETRNMKAHSQTDRANLGTLRG	3	19	-0.197423	1.92389	NA	NA	9.93577	10.429		ETRNMKAHSQTDRANLGTLRG	66	86	3	19	0	19.9626	#VALUE!	#VALUE!	95.3585		68.6118
67	81	TRNMKAHSQTDRANL	2	13	-0.0462492	2.15282	3.47216	4.73353	5.34768	6.22745		TRNMKAHSQTDRANL	67	81	2	13	0	35.0521	56.0819	76.1876	85.9769		59.8794
67	81	TRNMKAHSQTDRANL	3	13	-0.0246769	2.33273	3.6179	4.88164	5.44644	6.33389		TRNMKAHSQTDRANL	67	81	3	13	0	37.0745	57.2862	77.1607	86.0433		60.9028
67	81	TRNMKAHSQTDRANL	4	13	-0.177173	2.61835	4.17467	5.44313	6.01926	6.9712		TRNMKAHSQTDRANL	67	81	4	13	0	39.1071	60.8788	78.6236	86.6832		67.0307
67	86	TRNMKAHSQTDRANLGTLRG	3	18	-0.027643	3.08119	5.00772	7.08718	7.99384	9.39613		TRNMKAHSQTDRANLGTLRG	67	86	3	18	0	32.9893	53.4325	75.4986	85.1196		65.2509
67	86	TRNMKAHSQTDRANLGTLRG	4	18	-0.107126	3.55408	5.61988	7.53445	8.71129	9.65176		TRNMKAHSQTDRANLGTLRG	67	86	4	18	0	37.5167	58.685	78.3038	90.363		67.0261
67	99	TRNMKAHSQTDRANLGTLRGYYNQSEDGSHTIQ	5	31	-0.11363	6.18404	8.60033	NA	14.1539	17.1289		TRNMKAHSQTDRANLGTLRGYYNQSEDGSHTIQ	67	99	5	31	0	36.5241	50.5377	#VALUE!	82.7464		69.068
69	81	NMKAHSQTDRANL	2	11	-0.0701608	6.3283	6.17906	6.46049	6.30475	6.44382		NMKAHSQTDRANL	69	81	2	11	0	98.2266	95.9355	100.256	97.8652		73.2252
70	81	MKAHSQTDRANL	2	10	-0.0445048	1.61134	2.62135	3.65319	4.16681	4.84021		MKAHSQTDRANL	70	81	2	10	0	33.8984	54.5755	75.6994	86.2142		60.5026
70	81	MKAHSQTDRANL	3	10	-0.0784491	1.70197	2.62474	3.62738	4.14887	4.90038		MKAHSQTDRANL	70	81	3	10	0	35.7597	54.2936	74.4317	84.9059		61.2548
70	86	MKAHSQTDRANLGTLRG	3	15	-0.292676	4.85389	8.25253	9.41211	9.28724	9.53982		MKAHSQTDRANLGTLRG	70	86	3	15	0	52.3424	86.9078	98.7011	97.4312		79.4985
73	81	HSQTDRANL	2	7	-0.0382961	1.19623	1.89502	2.68423	3.12836	3.68337		HSQTDRANL	73	81	2	7	0	33.1713	51.9477	73.1536	85.0872		65.7744
73	86	HSQTDRANLGTLRG	2	12	-0.156198	5.64005	5.84616	6.89409	7.7031	6.85278		HSQTDRANLGTLRG	73	86	2	12	0	82.6974	85.6381	100.589	112.132		71.3832
78	86	RANLGTLRG	2	7	-0.101683	1.15216	2.09543	3.06311	3.45927	4.19682		RANLGTLRG	78	86	2	7	0	29.1692	51.1136	73.6256	82.8418		74.9431
80	85	NLGTLR	2	4	-0.0579016	2.7138	2.78527	2.92056	2.83808	2.99803		NLGTLR	80	85	2	4	0	90.6989	93.0377	97.4649	94.7659		93.6885
82	87	GTLRGY	2	4	-0.101738	0.619376	1.06093	1.58478	1.87986	2.35708		GTLRGY	82	87	2	4	0	29.3277	47.2858	68.5906	80.5915		73.6587
82	97	GTLRGYYNQSEDGSHT	2	14	-0.104001	4.1455	5.21791	6.41493	6.96752	7.77722		GTLRGYYNQSEDGSHT	82	97	2	14	0	53.9194	67.5264	82.7147	89.7262		69.4395
82	97	GTLRGYYNQSEDGSHT	3	14	-0.151044	4.15805	5.26756	6.51473	7.00192	7.73695		GTLRGYYNQSEDGSHT	82	97	3	14	0	54.6286	68.6944	84.5054	90.6817		69.0799
82	99	GTLRGYYNQSEDGSHTIQ	2	16	-0.0132461	4.40724	5.49232	6.70738	7.3506	8.37987		GTLRGYYNQSEDGSHTIQ	82	99	2	16	0	52.668	65.5962	80.073	87.7367		65.4678
82	99	GTLRGYYNQSEDGSHTIQ	3	16	-0.0177095	4.79954	5.89187	7.14723	7.71559	8.7682		GTLRGYYNQSEDGSHTIQ	82	99	3	16	0	54.8293	67.262	81.5504	88.0193		68.5016
82	101	GTLRGYYNQSEDGSHTIQIM	2	18	-0.0251743	4.85839	6.00606	7.09545	7.93636	9.78		GTLRGYYNQSEDGSHTIQIM	82	101	2	18	0	49.806	61.5107	72.621	81.1973		67.9167
82	101	GTLRGYYNQSEDGSHTIQIM	3	18	-0.0230797	4.43191	5.53143	6.76485	7.46422	9.15315		GTLRGYYNQSEDGSHTIQIM	82	101	3	18	0	48.5493	60.5315	73.973	81.5945		63.5635
85	97	RGYYNQSEDGSHT	3	11	-0.175553	3.7392	4.39207	5.05953	5.14908	5.57728		RGYYNQSEDGSHT	85	97	3	11	0	68.0492	79.3978	91.0002	92.5567		63.3781
85	99	RGYYNQSEDGSHTIQ	2	13	0.0126814	3.81386	4.54875	5.30892	5.67842	6.36233		RGYYNQSEDGSHTIQ	85	99	2	13	0	59.8645	71.4382	83.41	89.2292		61.1762
85	99	RGYYNQSEDGSHTIQ	3	13	-0.0386182	3.78183	4.49167	5.26181	5.61589	6.30381		RGYYNQSEDGSHTIQ	85	99	3	13	0	60.2364	71.4283	83.571	89.1536		60.6136
85	101	RGYYNQSEDGSHTIQIM	2	15	-0.0793106	3.60316	4.35731	5.14923	5.63325	6.83479		RGYYNQSEDGSHTIQIM	85	101	2	15	0	53.2604	64.1677	75.6215	82.6219		56.9566
87	97	YYNQSEDGSHT	2	9	-0.0366071	3.54865	4.04057	4.52997	4.64822	4.72543		YYNQSEDGSHT	87	97	2	9	0	75.2883	85.6183	95.8954	98.3786		65.631
87	99	YYNQSEDGSHTIQ	2	11	-0.00996574	3.70735	4.15913	4.72369	4.9717	5.42717		YYNQSEDGSHTIQ	87	99	2	11	0	68.3689	76.6782	87.0616	91.6229		61.6724
87	101	YYNQSEDGSHTIQIM	2	13	-0.0417369	3.41662	3.86781	4.44981	4.74876	5.78991		YYNQSEDGSHTIQIM	87	101	2	13	0	59.3033	67.0403	77.0203	82.1466		55.6722
88	99	YNQSEDGSHTIQ	2	10	-0.0601633	3.34534	3.72339	4.15749	4.35098	4.80734		YNQSEDGSHTIQ	88	99	2	10	0	69.9641	77.7309	86.6491	90.6244		60.0917
88	101	YNQSEDGSHTIQIM	2	12	0.194805	3.83811	4.0222	4.77503	4.98277	6.43508		YNQSEDGSHTIQIM	88	101	2	12	0	58.3837	61.3338	73.3978	76.7268		67.0321
105	124	DVGPDGRFLRGYRQDAYDGK	3	17	-0.0151712	1.92418	3.05109	4.28165	5.4338	7.6598		DVGPDGRFLRGYRQDAYDGK	105	124	3	17	0	25.2685	39.9515	55.9849	70.9967		56.3221
106	112	VGPDGRF	2	4	-0.0437746	1.10096	1.39345	1.70226	2.05299	2.4721		VGPDGRF	106	112	2	4	0	45.5005	57.1263	69.4005	83.3411		77.2533
106	115	VGPDGRFLRG	2	7	-0.0198019	1.417	1.90349	2.43137	3.0305	3.88101		VGPDGRFLRG	106	115	2	7	0	36.8334	49.305	62.8375	78.1967		69.3037
106	115	VGPDGRFLRG	3	7	-0.0832121	1.36168	1.86958	2.39274	2.99567	3.87173		VGPDGRFLRG	106	115	3	7	0	36.5339	49.376	62.6039	77.849		69.138
113	125	LRGYRQDAYDGKD	2	11	-0.0176869	1.02846	1.71078	2.42604	3.2463	4.63001		LRGYRQDAYDGKD	113	125	2	11	0	22.5089	37.1896	52.5793	70.228		52.6138
113	125	LRGYRQDAYDGKD	3	11	-0.00690103	1.04533	1.72027	2.44217	3.2777	4.66998		LRGYRQDAYDGKD	113	125	3	11	0	22.4984	36.93	52.3655	70.2306		53.068
113	125	LRGYRQDAYDGKD	4	11	-0.0399936	0.890874	1.5842	2.27344	3.16918	4.65352		LRGYRQDAYDGKD	113	125	4	11	0	19.8331	34.6051	49.2899	68.3747		52.8809
113	126	LRGYRQDAYDGKDY	2	12	-0.102351	0.692561	1.38396	2.23713	3.21835	4.86662		LRGYRQDAYDGKDY	113	126	2	12	0	15.9975	29.9118	47.0817	66.8286		50.694
115	125	GYRQDAYDGKD	2	9	-0.128308	5.71322	5.67645	5.78674	5.4453	5.43889		GYRQDAYDGKD	115	125	2	9	0	104.928	104.267	106.248	100.115		75.5402
116	125	YRQDAYDGKD	1	8	-0.0327648	0.783485	1.25899	1.73868	2.23301	3.07802		YRQDAYDGKD	116	125	1	8	0	26.2394	41.525	56.9454	72.8361		48.0941
116	125	YRQDAYDGKD	2	8	-0.0107513	0.78273	1.26604	1.7543	2.29043	3.08999		YRQDAYDGKD	116	125	2	8	0	25.59	41.1771	56.9236	74.2139		48.2811
116	125	YRQDAYDGKD	3	8	-0.00767933	0.732199	1.22961	1.72225	2.25064	3.07108		YRQDAYDGKD	116	125	3	8	0	24.0317	40.188	56.1893	73.3515		47.9856
116	126	YRQDAYDGKDY	2	9	-0.0347888	1.69821	2.72664	2.62585	3.11615	3.66535		YRQDAYDGKDY	116	126	2	9	0	46.8361	74.6306	71.9066	85.1575		50.9076
116	126	YRQDAYDGKDY	3	9	-0.0911786	2.12853	1.68563	2.34746	3.41637	3.68138		YRQDAYDGKDY	116	126	3	9	0	58.8383	47.0981	64.6416	92.9752		51.1303
116	129	YRQDAYDGKDYIAL	2	12	-0.002724	1.12327	1.78751	2.61864	3.49519	4.91802		YRQDAYDGKDYIAL	116	129	2	12	0	22.8827	36.3815	53.2716	71.0851		51.2293
116	129	YRQDAYDGKDYIAL	3	12	-0.0244281	1.13951	1.8037	2.62472	3.44794	4.85125		YRQDAYDGKDYIAL	116	129	3	12	0	23.8723	37.4949	54.334	71.2181		50.5339
117	125	RQDAYDGKD	2	7	-0.124465	1.70204	2.01418	2.29733	2.58779	3.03302		RQDAYDGKD	117	125	2	7	0	57.8469	67.7326	76.7002	85.8991		54.161
126	131	YIALNE	1	4	0.0534018	1.66106	1.91413	2.21193	2.37439	2.6815		YIALNE	126	131	1	4	0	61.172	70.8014	82.1326	88.3141		83.7969
127	133	IALNEDL	1	5	-0.102796	1.2288	1.60982	2.0891	2.28154	2.60535		IALNEDL	127	133	1	5	0	49.1701	63.2393	80.9372	88.0429		65.1338
130	135	NEDLRS	1	4	-0.020418	0.789134	1.10735	1.4499	1.65792	2.06873		NEDLRS	130	135	1	4	0	38.7503	53.9821	70.379	80.3358		64.6479
130	135	NEDLRS	2	4	-0.0170524	0.770971	1.09419	1.43749	1.65692	2.06708		NEDLRS	130	135	2	4	0	37.8107	53.3195	69.7915	80.32		64.5961
130	141	NEDLRSWTAADM	2	10	-0.0923355	2.60032	3.61921	4.46906	4.94172	5.65755		NEDLRSWTAADM	130	141	2	10	0	46.8298	64.5498	79.3302	87.5505		70.7194
132	140	DLRSWTAAD	2	7	-0.225019	4.72435	5.02255	5.44959	5.51962	6.22824		DLRSWTAAD	132	140	2	7	0	76.6957	81.3166	87.9341	89.0192		111.219
133	141	LRSWTAADM	2	7	-0.111145	2.43646	3.15292	3.83005	4.19008	4.43024		LRSWTAADM	133	141	2	7	0	56.0976	71.8738	86.7841	94.7118		79.1113
134	140	RSWTAAD	2	5	-0.0698892	1.22773	1.76515	2.35518	2.71643	2.78469		RSWTAAD	134	140	2	5	0	45.4574	64.2838	84.9537	97.6085		69.6174
134	141	RSWTAADM	2	6	-0.0383725	2.32424	2.91945	3.47949	3.72965	3.82919		RSWTAADM	134	141	2	6	0	61.0878	76.4777	90.9583	97.4263		79.7747
134	143	RSWTAADMAA	2	8	-0.203829	3.31323	4.09088	4.68863	4.89349	4.92232		RSWTAADMAA	134	143	2	8	0	68.6103	83.7805	95.4412	99.4376		76.9112
136	141	WTAADM	1	4	-0.114502	1.96057	2.34913	2.66497	2.79197	2.85366		WTAADM	136	141	1	4	0	69.911	83.0018	93.6428	97.9218		89.1768
141	162	MAAQITKRKWEAVHAAEQRRVY	4	20	-0.245676	4.29876	6.46432	9.70085	10.9297	12.8943		MAAQITKRKWEAVHAAEQRRVY	141	162	4	20	0	34.5848	51.0654	75.6965	85.0486		80.5895
142	157	AAQITKRKWEAVHAAE	2	14	-0.0703251	3.16852	4.74153	6.40409	7.25847	8.42371		AAQITKRKWEAVHAAE	142	157	2	14	0	38.1309	56.6499	76.2231	86.2817		75.2117
142	157	AAQITKRKWEAVHAAE	3	14	-0.0225819	3.3561	4.87626	6.4495	7.26996	8.41013		AAQITKRKWEAVHAAE	142	157	3	14	0	40.0663	58.0933	76.7497	86.4792		75.0905
142	157	AAQITKRKWEAVHAAE	4	14	-0.115286	2.73256	4.53024	6.17491	7.27824	8.51595		AAQITKRKWEAVHAAE	142	157	4	14	0	32.9946	53.8223	72.8771	85.6602		76.0352
142	158	AAQITKRKWEAVHAAEQ	2	15	-0.0800771	3.57354	5.25773	7.09783	7.95601	9.09537		AAQITKRKWEAVHAAEQ	142	158	2	15	0	39.8195	58.1749	78.2295	87.5825		75.7947
142	158	AAQITKRKWEAVHAAEQ	3	15	-0.0262313	3.9679	5.59508	7.21144	8.08914	9.26133		AAQITKRKWEAVHAAEQ	142	158	3	15	0	43.0052	60.5252	77.9287	87.3789		77.1777
142	158	AAQITKRKWEAVHAAEQ	4	15	-0.159318	3.20883	5.15787	6.47785	7.8194	9.17934		AAQITKRKWEAVHAAEQ	142	158	4	15	0	36.0667	56.9374	71.072	85.4375		76.4945
142	162	AAQITKRKWEAVHAAEQRRVY	3	19	-0.0253361	5.12797	7.25527	9.47594	10.7013	12.2416		AAQITKRKWEAVHAAEQRRVY	142	162	3	19	0	42.0096	59.3513	77.4541	87.4429		80.5371
142	162	AAQITKRKWEAVHAAEQRRVY	4	19	-0.0230742	5.28454	6.69609	8.96574	10.0548	11.2765		AAQITKRKWEAVHAAEQRRVY	142	162	4	19	0	46.9717	59.4638	79.5498	89.1881		74.1877
142	162	AAQITKRKWEAVHAAEQRRVY	5	19	0.12753	5.01642	7.1978	9.48818	10.6372	12.2044		AAQITKRKWEAVHAAEQRRVY	142	162	5	19	0	40.4814	58.5438	77.5088	87.0232		80.2922
142	163	AAQITKRKWEAVHAAEQRRVYL	4	20	-0.0409908	5.27018	7.60892	9.91903	11.1863	12.9966		AAQITKRKWEAVHAAEQRRVYL	142	163	4	20	0	40.7373	58.6756	76.3945	86.1148		81.229
142	163	AAQITKRKWEAVHAAEQRRVYL	5	20	-0.0595823	5.15231	7.60181	9.93391	11.2463	13.0625		AAQITKRKWEAVHAAEQRRVYL	142	163	5	20	0	39.7185	58.3855	76.1578	86.159		81.6406
142	163	AAQITKRKWEAVHAAEQRRVYL	6	20	-0.124108	4.33565	6.95774	10.0602	0.716771	12.8433		AAQITKRKWEAVHAAEQRRVYL	142	163	6	20	0	34.392	54.6126	78.5373	6.48455		80.2707
142	164	AAQITKRKWEAVHAAEQRRVYLE	3	21	-0.120758	4.05537	6.66687	9.30609	11.0708	12.4925		AAQITKRKWEAVHAAEQRRVYLE	142	164	3	21	0	33.1091	53.8135	74.7377	88.7287		74.36
142	164	AAQITKRKWEAVHAAEQRRVYLE	4	21	-0.00127025	4.66606	7.16821	9.6581	11.1749	12.7711		AAQITKRKWEAVHAAEQRRVYLE	142	164	4	21	0	36.5423	56.1326	75.6269	87.5027		76.0186
142	165	AAQITKRKWEAVHAAEQRRVYLEG	4	22	-0.0195291	4.7676	7.6276	10.0919	11.6309	13.4338		AAQITKRKWEAVHAAEQRRVYLEG	142	165	4	22	0	35.5833	56.842	75.1595	86.5991		76.3283
142	165	AAQITKRKWEAVHAAEQRRVYLEG	5	22	-0.0624355	4.76259	7.33564	10.1589	11.7209	13.4754		AAQITKRKWEAVHAAEQRRVYLEG	142	165	5	22	0	35.6411	54.6474	75.5018	87.0401		76.5648
145	157	ITKRKWEAVHAAE	3	11	-0.143745	3.11198	4.57126	5.44458	5.94598	6.64037		ITKRKWEAVHAAE	145	157	3	11	0	47.9904	69.5006	82.3737	89.7645		75.4587
145	158	ITKRKWEAVHAAEQ	3	12	-0.091596	3.57448	4.71459	5.744	6.28712	6.84518		ITKRKWEAVHAAEQ	145	158	3	12	0	52.8498	69.2857	84.1255	91.9551		71.3039
145	165	ITKRKWEAVHAAEQRRVYLEG	3	19	-0.0612837	4.04996	6.85525	9.51168	10.5226	11.9486		ITKRKWEAVHAAEQRRVYLEG	145	165	3	19	0	34.2321	57.5903	79.7089	88.1265		78.6093
168	182	VDGLRRYLENGKETL	3	13	-0.113723	NA	3.49339	3.34907	3.43055	3.82362		VDGLRRYLENGKETL	168	182	3	13	0	#VALUE!	91.6129	87.9475	90.017		36.7655
171	180	LRRYLENGKE	3	8	-0.185807	1.08228	1.53643	2.07402	2.59396	4.10436		LRRYLENGKE	171	180	3	8	0	29.5579	40.1437	52.6746	64.7937		64.1307
171	182	LRRYLENGKETL	2	10	0.0505058	1.90289	2.6914	3.43806	4.02559	5.38073		LRRYLENGKETL	171	182	2	10	0	34.7524	49.5455	63.5536	74.5763		67.2592
171	182	LRRYLENGKETL	3	10	-0.0357011	1.8694	2.68629	3.44294	4.03247	5.39833		LRRYLENGKETL	171	182	3	10	0	35.0586	50.0915	64.0159	74.8648		67.4791
172	180	RRYLENGKE	2	7	-0.0624222	1.2659	1.66105	2.123	2.48577	3.53877		RRYLENGKE	172	180	2	7	0	36.8855	47.8582	60.686	70.7595		63.1924
172	180	RRYLENGKE	3	7	-0.108333	1.18818	1.64782	2.06881	2.51098	3.56453		RRYLENGKE	172	180	3	7	0	35.2999	47.8142	59.2763	71.3151		63.6524
172	182	RRYLENGKETL	2	9	-0.0150875	1.72305	2.4582	3.12559	3.61487	4.8031		RRYLENGKETL	172	182	2	9	0	36.0745	51.3323	65.1838	75.3387		66.7097
172	182	RRYLENGKETL	3	9	-0.0403138	1.73062	2.47414	3.16326	3.65307	4.86921		RRYLENGKETL	172	182	3	9	0	36.0714	51.2157	65.2522	75.229		67.6279
183	199	QRTDPPKTHMTHHPISD	2	12	-0.078486	2.54728	3.04538	3.34514	3.55079	4.54124		QRTDPPKTHMTHHPISD	183	199	2	12	0	56.8383	67.6203	74.1089	78.5605		47.3045
183	199	QRTDPPKTHMTHHPISD	3	12	-0.029252	2.58911	3.09632	3.37868	3.59151	4.62308		QRTDPPKTHMTHHPISD	183	199	3	12	0	56.2806	67.1828	73.252	77.8267		48.1571
183	199	QRTDPPKTHMTHHPISD	4	12	-0.0189394	2.67771	3.13617	3.40411	3.64186	4.62998		QRTDPPKTHMTHHPISD	183	199	4	12	0	58.0059	67.8677	73.6311	78.7451		48.2289
183	201	QRTDPPKTHMTHHPISDHE	2	14	-0.187507	2.72696	3.09153	3.54654	3.90355	5.00388		QRTDPPKTHMTHHPISDHE	183	201	2	14	0	56.1404	63.1631	71.9278	78.8046		44.6775
183	201	QRTDPPKTHMTHHPISDHE	3	14	-0.0241673	2.67893	3.25311	3.64357	3.98482	5.07881		QRTDPPKTHMTHHPISDHE	183	201	3	14	0	52.9709	64.2228	71.8744	78.5617		45.3465
183	201	QRTDPPKTHMTHHPISDHE	4	14	-0.0629525	3.17791	3.75291	4.04923	4.42922	5.28627		QRTDPPKTHMTHHPISDHE	183	201	4	14	0	60.5857	71.3348	76.8743	83.978		47.1989
183	203	QRTDPPKTHMTHHPISDHEAT	2	16	-0.0235594	2.58798	3.15547	3.55183	3.94637	5.72518		QRTDPPKTHMTHHPISDHEAT	183	203	2	16	0	45.4282	55.2996	62.1944	69.0574		44.7279
183	203	QRTDPPKTHMTHHPISDHEAT	3	16	-0.0264153	2.64001	3.21809	3.60279	3.98453	5.76216		QRTDPPKTHMTHHPISDHEAT	183	203	3	16	0	46.0636	56.0502	62.6961	69.2908		45.0169
183	203	QRTDPPKTHMTHHPISDHEAT	4	16	-0.0198133	2.93651	3.30879	3.79221	4.18438	5.84581		QRTDPPKTHMTHHPISDHEAT	183	203	4	16	0	50.4009	56.7476	64.9893	71.6752		45.6704
183	204	QRTDPPKTHMTHHPISDHEATL	2	17	-0.144352	1.97907	2.59403	3.03948	3.46349	4.9519		QRTDPPKTHMTHHPISDHEATL	183	204	2	17	0	41.6663	53.7333	62.4741	70.7941		36.411
183	204	QRTDPPKTHMTHHPISDHEATL	3	17	-0.0306168	2.07028	2.84454	3.30145	3.69319	5.14365		QRTDPPKTHMTHHPISDHEATL	183	204	3	17	0	40.6028	55.5665	64.3968	71.9678		37.8209
183	204	QRTDPPKTHMTHHPISDHEATL	4	17	-0.0360575	2.03518	2.82384	3.28015	3.64563	5.08173		QRTDPPKTHMTHHPISDHEATL	183	204	4	17	0	40.4713	55.8815	64.7977	71.939		37.3656
207	215	WALGFYPAE	1	6	0.0143721	0.163179	0.315827	0.441352	0.582321	1.93689		WALGFYPAE	207	215	1	6	0	7.74019	15.6802	22.2094	29.5419		40.3519
207	215	WALGFYPAE	2	6	-0.0205567	0.0487023	0.24376	0.365797	0.501673	1.73622		WALGFYPAE	207	215	2	6	0	3.94238	15.0455	21.9922	29.7265		36.1713
207	217	WALGFYPAEIT	1	8	0.00544637	0.285521	0.440801	0.633178	1.11528	3.13576		WALGFYPAEIT	207	217	1	8	0	8.94718	13.9077	20.0533	35.4544		48.9962
207	217	WALGFYPAEIT	2	8	-0.0812725	0.103652	0.27134	0.501558	0.922357	2.87589		WALGFYPAEIT	207	217	2	8	0	6.25342	11.924	19.7091	33.9389		44.9359
207	218	WALGFYPAEITL	1	9	-0.0931555	0.256079	0.645188	1.13413	1.67298	3.96142		WALGFYPAEITL	207	218	1	9	0	8.61336	18.2102	30.2691	43.5591		55.0197
207	218	WALGFYPAEITL	2	9	-0.0300686	0.297179	0.662736	1.15349	1.65146	3.91937		WALGFYPAEITL	207	218	2	9	0	8.28592	17.5419	29.9678	42.5765		54.4357
207	219	WALGFYPAEITLT	2	10	-0.0689746	0.336811	0.711775	1.17324	1.66091	3.95424		WALGFYPAEITLT	207	219	2	10	0	10.0861	19.4061	30.8762	42.9975		49.4281
216	230	ITLTWQRDGEDQTQD	2	13	-0.130901	3.34774	4.03611	4.97141	5.46457	6.48776		ITLTWQRDGEDQTQD	216	230	2	13	0	52.5581	62.9586	77.0898	84.5409		62.3823
216	232	ITLTWQRDGEDQTQDTE	2	15	-0.15974	3.51543	4.7281	6.01634	6.74613	7.84116		ITLTWQRDGEDQTQDTE	216	232	2	15	0	45.9345	61.0912	77.1924	86.3137		65.343
216	233	ITLTWQRDGEDQTQDTEL	2	16	-0.0106245	4.47752	5.69307	6.85004	7.6323	8.78829		ITLTWQRDGEDQTQDTEL	216	233	2	16	0	51.008	64.8227	77.9717	86.8621		68.6585
216	233	ITLTWQRDGEDQTQDTEL	3	16	-0.149396	4.21573	5.44258	6.66326	7.10593	8.45382		ITLTWQRDGEDQTQDTEL	216	233	3	16	0	50.7383	64.9987	79.1872	84.3327		66.0455
218	226	LTWQRDGED	2	7	-0.104074	1.8121	2.05573	2.38218	2.81395	3.56865		LTWQRDGED	218	226	2	7	0	52.173	58.8066	67.6951	79.4513		63.7259
218	230	LTWQRDGEDQTQD	2	11	-0.322469	3.7074	4.19067	4.74443	5.22258	5.86421		LTWQRDGEDQTQD	218	230	2	11	0	65.1378	72.9493	81.9002	89.6289		66.6387
218	232	LTWQRDGEDQTQDTE	2	13	0.00305865	4.66376	5.58975	6.43618	6.75694	7.30211		LTWQRDGEDQTQDTE	218	232	2	13	0	63.8535	76.5399	88.1363	92.5309		70.2126
218	233	LTWQRDGEDQTQDTEL	2	14	-0.0485136	4.54192	5.54658	6.51737	7.08836	7.87069		LTWQRDGEDQTQDTEL	218	233	2	14	0	57.9659	70.6523	82.9108	90.121		70.274
219	226	TWQRDGED	2	6	-0.0494332	1.8285	2.0302	2.29104	2.42838	2.96391		TWQRDGED	219	226	2	6	0	62.3205	69.014	77.6701	82.2279		61.7482
219	230	TWQRDGEDQTQD	2	10	-0.0523943	4.53921	4.90647	5.32064	5.36925	5.70948		TWQRDGEDQTQD	219	230	2	10	0	79.6893	86.0633	93.2514	94.0951		71.3685
219	232	TWQRDGEDQTQDTE	2	12	0.0179626	4.39935	5.21379	6.01323	6.31863	6.88964		TWQRDGEDQTQDTE	219	232	2	12	0	63.76	75.6122	87.246	91.6903		71.7671
219	233	TWQRDGEDQTQDTEL	2	13	0.00305865	4.66376	5.58975	6.43618	6.75694	7.30211		TWQRDGEDQTQDTEL	219	233	2	13	0	63.8535	76.5399	88.1363	92.5309		70.2126
220	232	WQRDGEDQTQDTE	2	11	-0.0462026	4.26988	5.03269	5.74534	6.02944	6.2182		WQRDGEDQTQDTE	220	232	2	11	0	68.8985	81.0754	92.4516	96.9866		70.6614
220	233	WQRDGEDQTQDTEL	2	12	-0.031325	4.48616	5.40456	6.21251	6.48913	6.68491		WQRDGEDQTQDTEL	220	233	2	12	0	67.2622	80.9365	92.9664	97.085		69.6344
233	243	LVETRPAGDGT	2	8	-0.127492	1.81944	2.47968	3.04703	3.24213	4.35068		LVETRPAGDGT	233	243	2	8	0	43.476	58.2196	70.8888	75.2454		67.9794
233	244	LVETRPAGDGTF	1	9	-0.166808	1.53913	2.09154	2.66649	2.8558	3.95498		LVETRPAGDGTF	233	244	1	9	0	41.3884	54.7904	68.7395	73.3325		54.9303
233	244	LVETRPAGDGTF	2	9	-0.0514352	1.79754	2.4184	2.94432	3.12258	4.40585		LVETRPAGDGTF	233	244	2	9	0	41.4821	55.4112	67.2104	71.2098		61.1923
233	247	LVETRPAGDGTFQKW	2	12	-0.114869	3.93014	4.5866	4.94831	4.6778	7.08892		LVETRPAGDGTFQKW	233	247	2	12	0	56.1511	65.2639	70.2849	66.5298		73.8429
233	249	LVETRPAGDGTFQKWAA	2	14	-0.0140787	1.89033	2.60282	3.22068	3.59632	6.21919		LVETRPAGDGTFQKWAA	233	249	2	14	0	30.5523	41.9827	51.895	57.9214		55.5285
233	249	LVETRPAGDGTFQKWAA	3	14	-0.0221469	1.90898	2.5963	3.21714	3.59777	6.22096		LVETRPAGDGTFQKWAA	233	249	3	14	0	30.9321	41.9415	51.8858	57.9826		55.5443
234	243	VETRPAGDGT	2	7	-0.0610244	1.74745	2.24527	2.66467	2.804	3.83051		VETRPAGDGT	234	243	2	7	0	46.4721	59.2644	70.0416	73.622		68.4019
234	244	VETRPAGDGTF	2	8	-0.0668501	1.65151	2.09773	2.46532	2.62855	3.9119		VETRPAGDGTF	234	244	2	8	0	43.1885	54.4037	63.6425	67.745		61.1234
234	246	VETRPAGDGTFQK	2	10	-0.281151	NA	6.54936	6.91457	6.75436	6.54936		VETRPAGDGTFQK	234	246	2	10	0	#VALUE!	100	105.347	103.001		81.867
234	247	VETRPAGDGTFQKW	2	11	-0.0712087	1.59368	2.05034	2.38531	2.56159	4.81197		VETRPAGDGTFQKW	234	247	2	11	0	34.0943	43.4461	50.3058	53.9156		54.6815
234	248	VETRPAGDGTFQKWA	2	12	-0.259646	8.69741	8.68514	8.1029	7.78732	8.21899		VETRPAGDGTFQKWA	234	248	2	12	0	105.643	105.498	98.6308	94.9088		85.6144
234	249	VETRPAGDGTFQKWAA	2	13	-0.00779425	5.04555	5.42031	5.76192	6.08893	8.06771		VETRPAGDGTFQKWAA	234	249	2	13	0	62.5763	67.2169	71.4471	75.4965		77.5741
234	249	VETRPAGDGTFQKWAA	3	13	-0.00712045	6.51737	6.85028	7.22674	7.70676	9.3399		VETRPAGDGTFQKWAA	234	249	3	13	0	69.8029	73.3646	77.3921	82.5277		89.8067
250	256	VVVPSGE	1	4	-0.0358344	0.34568	0.604724	0.711233	0.809265	2.11217		VVVPSGE	250	256	1	4	0	17.7614	29.8212	34.7797	39.3435		66.0052
250	257	VVVPSGEE	1	5	-0.0330068	0.479381	0.953397	1.06749	1.25904	2.77025		VVVPSGEE	250	257	1	5	0	18.2783	35.1878	39.2578	46.0909		69.2563
250	259	VVVPSGEEQR	2	7	-0.177101	1.37825	1.63314	1.78215	2.17617	4.38185		VVVPSGEEQR	250	259	2	7	0	34.1165	39.7075	42.9759	51.6187		78.2474
263	275	HVQHEGLPKPLTL	2	9	-0.0311957	1.10747	1.63979	2.10667	2.53381	3.50026		HVQHEGLPKPLTL	263	275	2	9	0	32.2435	47.3172	60.5378	72.633		48.6148
263	275	HVQHEGLPKPLTL	3	9	-0.141338	1.05847	1.63806	2.05091	2.53194	3.40652		HVQHEGLPKPLTL	263	275	3	9	0	33.8178	50.1542	61.7906	75.349		47.3128
263	279	HVQHEGLPKPLTLRWEL	3	13	-0.07988	3.3848	4.01103	4.83956	5.23736	6.68869		HVQHEGLPKPLTLRWEL	263	279	3	13	0	51.1877	60.4399	72.6807	78.5579		64.3143
275	287	LRWELSSQPGSLH	3	10	-0.155781	5.75038	5.64909	NA	6.33281	5.28701		LRWELSSQPGSLH	275	287	3	10	0	108.514	106.652	#VALUE!	119.215		66.0876
275	288	LRWELSSQPGSLHH	3	11	0.00691439	5.9709	5.94619	6.12072	6.03537	6.09589		LRWELSSQPGSLHH	275	288	3	11	0	97.9474	97.5415	100.408	99.0062		69.2714
275	289	LRWELSSQPGSLHHI	3	12	-0.0511008	6.03646	6.12198	6.4392	6.43686	6.68925		LRWELSSQPGSLHHI	275	289	3	12	0	90.3152	91.584	96.2903	96.2555		69.6797
275	292	LRWELSSQPGSLHHILDA	2	15	-0.196906	7.71776	7.97193	8.1855	8.20502	8.50934		LRWELSSQPGSLHHILDA	275	292	2	15	0	90.9079	93.8274	96.2804	96.5046		70.9111
276	285	RWELSSQPGS	2	7	0.230548	4.15735	4.0947	4.283	4.27211	4.13451		RWELSSQPGS	276	285	2	7	0	100.585	98.9802	103.804	103.525		73.8305
276	286	RWELSSQPGSL	2	8	-0.0258486	4.87474	4.9538	5.0709	5.00241	5.02978		RWELSSQPGSL	276	286	2	8	0	96.9334	98.4972	100.813	99.4586		78.5903
276	288	RWELSSQPGSLHH	2	10	-0.069243	5.63705	5.60029	5.73356	5.6439	5.4898		RWELSSQPGSLHH	276	288	2	10	0	102.649	101.988	104.385	102.772		68.6225
276	288	RWELSSQPGSLHH	3	10	-0.0405016	5.5717	5.55948	5.72447	5.62706	5.49264		RWELSSQPGSLHH	276	288	3	10	0	101.429	101.208	104.19	102.429		68.658
276	288	RWELSSQPGSLHH	4	10	-0.191842	5.28725	5.19166	5.31284	5.16503	5.06374		RWELSSQPGSLHH	276	288	4	10	0	104.253	102.434	104.74	101.927		63.2967
276	289	RWELSSQPGSLHHI	2	11	-0.0265541	5.95387	5.97604	6.11287	6.01804	6.07304		RWELSSQPGSLHHI	276	289	2	11	0	98.0462	98.4097	100.653	99.0982		69.0119
276	289	RWELSSQPGSLHHI	4	11	-0.0693173	5.73399	5.63317	5.76538	5.59966	5.72762		RWELSSQPGSLHHI	276	289	4	11	0	100.11	98.3707	100.651	97.7926		65.0866
276	290	RWELSSQPGSLHHIL	3	12	-0.0511008	6.03646	6.12198	6.4392	6.43686	6.68925		RWELSSQPGSLHHIL	276	290	3	12	0	90.3152	91.584	96.2903	96.2555		69.6797
276	290	RWELSSQPGSLHHIL	4	12	-0.255705	NA	NA	6.18651	6.26404	7.10009		RWELSSQPGSLHHIL	276	290	4	12	0	#VALUE!	#VALUE!	87.5801	88.6341		73.9592
276	291	RWELSSQPGSLHHILD	2	13	-0.0598088	7.19361	7.20427	7.66297	7.88094	7.81913		RWELSSQPGSLHHILD	276	291	2	13	0	92.0608	92.1961	98.018	100.784		75.1839
276	291	RWELSSQPGSLHHILD	3	13	0.123378	6.86596	7.0216	7.27072	7.19433	7.33009		RWELSSQPGSLHHILD	276	291	3	13	0	93.5598	95.7194	99.1762	98.1162		70.4816
276	292	RWELSSQPGSLHHILDA	2	14	-0.104964	6.96637	7.15659	7.4847	7.41352	7.58572		RWELSSQPGSLHHILDA	276	292	2	14	0	91.9467	94.4202	98.6864	97.7609		67.7296
276	292	RWELSSQPGSLHHILDA	3	14	-0.0277912	7.28002	7.46119	7.7642	7.68758	7.76416		RWELSSQPGSLHHILDA	276	292	3	14	0	93.7867	96.1118	100.001	99.0173		69.3228
276	292	RWELSSQPGSLHHILDA	4	14	-0.096287	6.95835	7.0598	7.34251	7.27963	7.31717		RWELSSQPGSLHHILDA	276	292	4	14	0	95.1599	96.5284	100.342	99.4937		65.3319
276	293	RWELSSQPGSLHHILDAQ	2	15	0.208054	8.20479	8.41437	8.70028	8.65688	8.80747		RWELSSQPGSLHHILDAQ	276	293	2	15	0	92.9916	95.4288	98.7535	98.2488		73.3956
276	293	RWELSSQPGSLHHILDAQ	3	15	-0.0163722	8.3164	8.48437	8.71471	8.5972	8.79188		RWELSSQPGSLHHILDAQ	276	293	3	15	0	94.6019	96.5088	99.1239	97.7898		73.2657
276	293	RWELSSQPGSLHHILDAQ	4	15	-0.156605	8.19818	8.37115	8.34594	8.28467	8.71284		RWELSSQPGSLHHILDAQ	276	293	4	15	0	94.1974	96.1476	95.8633	95.1725		72.607
276	294	RWELSSQPGSLHHILDAQK	2	16	-0.0570729	8.98505	9.20561	9.38794	9.26986	9.43807		RWELSSQPGSLHHILDAQK	276	294	2	16	0	95.2289	97.5518	99.472	98.2284		73.7349
276	294	RWELSSQPGSLHHILDAQK	3	16	-0.0264514	9.02075	9.23449	9.45107	9.32235	9.47438		RWELSSQPGSLHHILDAQK	276	294	3	16	0	95.2254	97.4751	99.7547	98.3998		74.0186
276	294	RWELSSQPGSLHHILDAQK	4	16	-0.0609354	8.58546	8.82381	8.96989	8.79405	8.94687		RWELSSQPGSLHHILDAQK	276	294	4	16	0	95.9878	98.6339	100.256	98.3034		69.8974
276	294	RWELSSQPGSLHHILDAQK	5	16	-0.121356	8.8998	8.91948	9.09152	8.99658	8.99704		RWELSSQPGSLHHILDAQK	276	294	5	16	0	98.9335	99.1493	101.036	99.9949		70.2894
280	286	SSQPGSL	1	4	-0.0488816	2.42158	2.4477	2.51188	2.47116	2.44593		SSQPGSL	280	286	1	4	0	99.0238	100.071	102.643	101.011		76.4354
280	287	SSQPGSLH	1	5	-0.0560471	3.03586	2.89472	3.12206	3.04368	2.39672		SSQPGSLH	280	287	1	5	0	126.058	120.304	129.572	126.377		59.9181
280	287	SSQPGSLH	2	5	-0.0343929	2.95318	2.83344	3.05344	2.9995	2.37678		SSQPGSLH	280	287	2	5	0	123.905	118.939	128.063	125.826		59.4196
280	288	SSQPGSLHH	2	6	-0.0353064	3.17152	3.15321	3.2398	3.17274	3.05961		SSQPGSLHH	280	288	2	6	0	103.616	103.024	105.822	103.655		63.7418
280	288	SSQPGSLHH	3	6	-0.0844895	3.20321	3.167	3.26911	3.19118	3.07572		SSQPGSLHH	280	288	3	6	0	104.034	102.888	106.12	103.654		64.0775
280	289	SSQPGSLHHI	2	7	-0.0484912	3.45241	3.4237	3.39825	3.31973	3.40779		SSQPGSLHHI	280	289	2	7	0	101.291	100.46	99.7238	97.452		60.8535
280	291	SSQPGSLHHILD	2	9	-0.137436	4.40957	4.50926	4.72842	4.67009	4.41732		SSQPGSLHHILD	280	291	2	9	0	99.8299	102.019	106.83	105.55		61.3517
280	292	SSQPGSLHHILDA	1	10	-0.161546	4.85577	4.91983	5.09369	5.00495	4.97823		SSQPGSLHHILDA	280	292	1	10	0	97.6175	98.8639	102.246	100.52		62.2278
280	292	SSQPGSLHHILDA	2	10	-0.00628999	4.73788	4.89394	5.15759	5.09512	5.12919		SSQPGSLHHILDA	280	292	2	10	0	92.3803	95.4191	100.553	99.3365		64.1149
280	293	SSQPGSLHHILDAQ	2	11	-0.0204653	5.78893	5.94249	6.06987	6.00423	6.00409		SSQPGSLHHILDAQ	280	293	2	11	0	96.4286	98.9774	101.092	100.002		68.2283
280	294	SSQPGSLHHILDAQK	2	12	-0.0243106	6.47949	6.65243	6.8375	6.73926	6.8112		SSQPGSLHHILDAQK	280	294	2	12	0	95.1473	97.6773	100.385	98.9476		70.95
287	292	HHILDA	2	4	-0.000980333	1.61831	1.77824	1.97177	1.95943	1.96483		HHILDA	287	292	2	4	0	82.3725	90.5084	100.353	99.7252		61.4009
287	293	HHILDAQ	1	5	-0.0878843	2.478	2.63709	2.79019	2.7572	2.72051		HHILDAQ	287	293	1	5	0	91.3649	97.0296	102.481	101.307		68.0128
287	293	HHILDAQ	2	5	-0.135773	2.43483	2.62518	2.74583	2.69475	2.68163		HHILDAQ	287	293	2	5	0	91.2403	97.9962	102.279	100.466		67.0407
287	294	HHILDAQK	1	6	-0.102572	3.26111	3.41041	3.4989	3.44442	3.45078		HHILDAQK	287	294	1	6	0	94.6621	98.8638	101.354	99.8209		71.8913
287	294	HHILDAQK	2	6	-0.0313978	3.19945	3.38391	3.49537	3.44706	3.44041		HHILDAQK	287	294	2	6	0	93.0595	98.3727	101.583	100.191		71.6752
287	294	HHILDAQK	3	6	-0.0541648	3.17466	3.37522	3.47512	3.41379	3.4061		HHILDAQK	287	294	3	6	0	93.3114	99.1073	101.994	100.222		70.9605
288	293	HILDAQ	2	4	-0.207045	1.73493	1.77937	1.90322	1.83526	1.88587		HILDAQ	288	293	2	4	0	92.7881	94.9115	100.829	97.582		58.9334
289	294	ILDAQK	2	4	-0.14571	1.7675	2.05018	2.16455	2.14602	2.10412		ILDAQK	289	294	2	4	0	85.0378	97.6021	102.686	101.862		65.7539
308	317	MIQRTPKIQV	1	7	-0.0862403	2.99781	3.11545	3.39342	3.65149	4.20037		MIQRTPKIQV	308	317	1	7	0	71.9462	74.6906	81.175	87.1954		75.0066
308	317	MIQRTPKIQV	2	7	-0.0301673	3.04551	3.1825	3.44878	3.71788	4.25922		MIQRTPKIQV	308	317	2	7	0	71.7043	74.8981	81.1059	87.3796		76.0575
308	317	MIQRTPKIQV	3	7	-0.0350589	3.02491	3.15787	3.41957	3.68082	4.21186		MIQRTPKIQV	308	317	3	7	0	72.0514	75.1821	81.3443	87.4957		75.2119
308	324	MIQRTPKIQVYSRHPAE	3	13	-0.0898324	4.50869	4.87195	5.41315	5.96459	7.22473		MIQRTPKIQVYSRHPAE	308	324	3	13	0	62.8681	67.8342	75.2332	82.7721		69.4686
308	328	MIQRTPKIQVYSRHPAENGKS	4	17	-0.146347	6.08299	6.57502	7.37605	8.18082	9.59656		MIQRTPKIQVYSRHPAENGKS	308	328	4	17	0	63.9372	68.9874	77.209	85.4691		70.5629
308	330	MIQRTPKIQVYSRHPAENGKSNF	2	19	-0.11488	5.65521	6.37835	7.18589	7.96924	9.9423		MIQRTPKIQVYSRHPAENGKSNF	308	330	2	19	0	57.3728	64.5631	72.5925	80.3815		65.4099
308	330	MIQRTPKIQVYSRHPAENGKSNF	3	19	-0.000923475	5.66932	6.47794	7.32493	8.10401	10.0472		MIQRTPKIQVYSRHPAENGKSNF	308	330	3	19	0	56.431	64.4785	72.9079	80.6613		66.0999
308	330	MIQRTPKIQVYSRHPAENGKSNF	6	19	-0.0945077	5.78131	6.54326	7.38328	8.04198	10.0933		MIQRTPKIQVYSRHPAENGKSNF	308	330	6	19	0	57.675	65.154	73.3994	79.865		66.4032
309	317	IQRTPKIQV	2	6	-0.0631093	2.40674	2.55064	2.79957	3.05882	3.56116		IQRTPKIQV	309	317	2	6	0	68.1476	72.118	78.9864	86.1394		74.1909
309	317	IQRTPKIQV	3	6	-0.0817383	2.42589	2.59356	2.85846	3.06446	3.55554		IQRTPKIQV	309	317	3	6	0	68.9425	73.5523	80.8352	86.4989		74.0737
309	330	IQRTPKIQVYSRHPAENGKSNF	2	18	-0.272502	4.88306	5.47487	6.13877	7.08047	8.99023		IQRTPKIQVYSRHPAENGKSNF	309	330	2	18	0	55.6593	62.0484	69.2158	79.3823		62.4321
309	330	IQRTPKIQVYSRHPAENGKSNF	3	18	-0.018875	4.86978	5.65453	6.44672	7.18081	9.22705		IQRTPKIQVYSRHPAENGKSNF	309	330	3	18	0	52.8735	61.3611	69.9291	77.8687		64.0768
309	330	IQRTPKIQVYSRHPAENGKSNF	4	18	-0.0790836	4.96412	5.71439	6.47532	7.21787	9.31301		IQRTPKIQVYSRHPAENGKSNF	309	330	4	18	0	53.6962	61.6846	69.7864	77.6925		64.6737
309	330	IQRTPKIQVYSRHPAENGKSNF	5	18	-0.117441	5.07719	5.784	6.47203	7.27571	9.35999		IQRTPKIQVYSRHPAENGKSNF	309	330	5	18	0	54.8106	62.2684	69.528	78.008		64.9999
312	317	TPKIQV	2	4	-0.272667	2.77042	2.85383	2.94281	2.92901	3.11875		TPKIQV	312	317	2	4	0	89.7289	92.1886	94.8121	94.4053		97.461
318	324	YSRHPAE	2	4	0.225576	1.2881	1.65891	1.76763	1.84673	2.35482		YSRHPAE	318	324	2	4	0	49.9013	67.3164	72.4225	76.1375		73.588
318	330	YSRHPAENGKSNF	2	10	-0.00618051	2.72649	3.27907	3.71604	4.0393	5.28476		YSRHPAENGKSNF	318	330	2	10	0	51.648	62.092	70.3507	76.4604		66.0596
318	330	YSRHPAENGKSNF	3	10	-0.00271994	2.72611	3.281	3.72011	4.03675	5.28277		YSRHPAENGKSNF	318	330	3	10	0	51.6287	62.1271	70.435	76.4257		66.0346
318	330	YSRHPAENGKSNF	4	10	-0.00271994	2.7339	3.89789	4.1562	4.57205	5.8458		YSRHPAENGKSNF	318	330	4	10	0	46.7917	66.6941	71.1107	78.221		73.0725
334	344	YVSGFHPSDIE	1	8	-0.0837274	0.529479	1.00314	1.48447	2.09311	3.07455		YVSGFHPSDIE	334	344	1	8	0	19.4159	34.4133	49.6537	68.925		48.0398
334	344	YVSGFHPSDIE	2	8	-0.0167909	0.477223	0.921078	1.42128	1.96881	3.00153		YVSGFHPSDIE	334	344	2	8	0	16.3672	31.0726	47.6446	65.785		46.8989
334	346	YVSGFHPSDIEVD	2	10	-0.117665	0.631753	1.07909	1.77986	2.4487	3.6472		YVSGFHPSDIEVD	334	346	2	10	0	19.9056	31.7875	50.4008	68.166		45.59
334	347	YVSGFHPSDIEVDL	2	11	-0.194185	0.694049	1.27986	1.8217	2.39915	3.88989		YVSGFHPSDIEVDL	334	347	2	11	0	21.7487	36.0925	49.3596	63.4988		44.2033
334	364	YVSGFHPSDIEVDLLKNGERIEKVEHSDLSF	4	28	-0.0676604	5.47445	6.621	7.72314	8.84483	12.3441		YVSGFHPSDIEVDLLKNGERIEKVEHSDLSF	334	364	4	28	0	44.6522	53.8898	62.7697	71.8069		55.1075
335	344	VSGFHPSDIE	2	7	-0.257202	0.987838	NA	NA	2.14959	2.84857		VSGFHPSDIE	335	344	2	7	0	40.0879	#VALUE!	#VALUE!	77.4941		50.8673
343	348	IEVDLL	1	4	-0.137806	0.0269629	0.231691	0.491014	0.694357	1.14684		IEVDLL	343	348	1	4	0	12.826	28.7625	48.9488	64.7775		35.8388
343	362	IEVDLLKNGERIEKVEHSDL	2	18	-0.112914	4.27377	4.40605	5.45634	4.7109	7.43298		IEVDLLKNGERIEKVEHSDL	343	362	2	18	0	58.1333	59.8864	73.805	63.9263		51.6179
343	362	IEVDLLKNGERIEKVEHSDL	3	18	-0.0222791	4.60654	5.44583	6.04753	6.24571	5.8728		IEVDLLKNGERIEKVEHSDL	343	362	3	18	0	78.5201	92.7572	102.964	106.326		40.7834
343	362	IEVDLLKNGERIEKVEHSDL	4	18	-0.0549482	4.2899	4.9577	5.48295	5.96128	7.66649		IEVDLLKNGERIEKVEHSDL	343	362	4	18	0	56.27	64.9186	71.7211	77.9159		53.2395
343	362	IEVDLLKNGERIEKVEHSDL	5	18	-0.169514	4.30111	5.35831	5.82755	6.35752	7.88223		IEVDLLKNGERIEKVEHSDL	343	362	5	18	0	55.5237	68.6538	74.4816	81.0636		54.7377
343	363	IEVDLLKNGERIEKVEHSDLS	2	19	-0.106504	4.50965	5.49445	6.1793	6.73838	8.47856		IEVDLLKNGERIEKVEHSDLS	343	363	2	19	0	53.7696	65.2407	73.218	79.7302		55.78
343	363	IEVDLLKNGERIEKVEHSDLS	3	19	0.0375381	4.51862	5.5262	6.2297	6.79566	8.39939		IEVDLLKNGERIEKVEHSDLS	343	363	3	19	0	53.5895	65.6392	74.0525	80.8209		55.2592
343	363	IEVDLLKNGERIEKVEHSDLS	4	19	-0.008444	4.46337	5.47007	6.14668	6.71808	8.4315		IEVDLLKNGERIEKVEHSDLS	343	363	4	19	0	52.9839	64.9117	72.9285	79.6986		55.4704
343	364	IEVDLLKNGERIEKVEHSDLSF	2	20	-0.198225	4.6083	5.38978	6.0752	6.61338	8.58324		IEVDLLKNGERIEKVEHSDLSF	343	364	2	20	0	54.7349	63.6341	71.4394	77.568		53.6452
343	364	IEVDLLKNGERIEKVEHSDLSF	3	20	-0.00344633	4.43464	5.44112	6.16667	6.78852	8.69024		IEVDLLKNGERIEKVEHSDLSF	343	364	3	20	0	51.0495	62.6267	70.9724	78.1253		54.314
343	364	IEVDLLKNGERIEKVEHSDLSF	5	20	-0.201493	4.60275	5.62166	6.27666	7.1762	8.90331		IEVDLLKNGERIEKVEHSDLSF	343	364	5	20	0	52.7661	63.957	71.1509	81.0309		55.6457
343	370	IEVDLLKNGERIEKVEHSDLSFSKDWSF	4	26	0.0663031	6.72744	7.39718	8.25577	9.12467	12.3948		IEVDLLKNGERIEKVEHSDLSFSKDWSF	343	370	4	26	0	54.0302	59.4626	66.4269	73.4748		59.5906
345	355	VDLLKNGERIE	2	9	-0.350898	5.496	6.2268	5.93853	5.38377	6.18535		VDLLKNGERIE	345	355	2	9	0	89.4534	100.634	96.2238	87.7364		85.9077
345	361	VDLLKNGERIEKVEHSD	3	15	-0.234848	4.20107	4.49272	4.76006	5.04831	6.32966		VDLLKNGERIEKVEHSD	345	361	3	15	0	67.5743	72.0171	76.0896	80.4807		52.7472
345	362	VDLLKNGERIEKVEHSDL	2	16	-0.0291387	4.47125	5.0205	5.36897	5.68717	7.15309		VDLLKNGERIEKVEHSDL	345	362	2	16	0	62.6601	70.3074	75.1593	79.5896		55.8835
345	362	VDLLKNGERIEKVEHSDL	3	16	0.000250525	4.53659	5.1189	5.47601	5.77639	7.23761		VDLLKNGERIEKVEHSDL	345	362	3	16	0	62.6795	70.7253	75.6596	79.81		56.5438
345	362	VDLLKNGERIEKVEHSDL	4	16	-0.0506092	4.66688	5.20542	5.59778	5.877	7.35034		VDLLKNGERIEKVEHSDL	345	362	4	16	0	63.7417	71.0184	76.3198	80.0926		57.4245
345	363	VDLLKNGERIEKVEHSDLS	2	17	0.0160327	4.51438	5.15285	5.58238	5.993	7.70993		VDLLKNGERIEKVEHSDLS	345	363	2	17	0	58.4664	66.7649	72.3476	77.6846		56.6906
345	363	VDLLKNGERIEKVEHSDLS	3	17	-0.0107266	4.67692	5.27465	5.65402	6.00647	7.71344		VDLLKNGERIEKVEHSDLS	345	363	3	17	0	60.6881	68.4265	73.338	77.901		56.7164
345	364	VDLLKNGERIEKVEHSDLSF	2	18	-0.0820249	6.69678	5.94775	6.13343	6.54295	8.45691		VDLLKNGERIEKVEHSDLSF	345	364	2	18	0	79.387	70.615	72.7896	77.5854		58.7285
345	364	VDLLKNGERIEKVEHSDLSF	3	18	-0.0030018	6.9514	8.02744	8.44013	9.02081	11.0065		VDLLKNGERIEKVEHSDLSF	345	364	3	18	0	63.1673	72.941	76.6895	81.9639		76.434
345	370	VDLLKNGERIEKVEHSDLSFSKDWSF	4	24	-0.178312	6.00057	6.68934	7.35788	7.8961	11.0131		VDLLKNGERIEKVEHSDLSFSKDWSF	345	370	4	24	0	55.2111	61.3654	67.3392	72.1484		57.3598
346	362	DLLKNGERIEKVEHSDL	3	15	-0.0411018	4.01046	4.66633	4.97278	5.23235	6.16484		DLLKNGERIEKVEHSDL	346	362	3	15	0	65.2851	75.8535	80.7915	84.9742		51.3737
346	363	DLLKNGERIEKVEHSDLS	2	16	-0.0914371	4.65128	5.20912	5.57559	5.98581	7.26846		DLLKNGERIEKVEHSDLS	346	363	2	16	0	64.44	72.0194	76.9986	82.5724		56.7849
346	364	DLLKNGERIEKVEHSDLSF	3	17	-0.0666027	4.71465	5.31786	5.73134	6.14759	7.73237		DLLKNGERIEKVEHSDLSF	346	364	3	17	0	61.3062	69.0407	74.3423	79.6796		56.8557
347	362	LLKNGERIEKVEHSDL	2	14	-0.0857336	4.13947	4.69562	5.12034	5.34884	6.34998		LLKNGERIEKVEHSDL	347	362	2	14	0	65.6525	74.294	80.8935	84.444		56.6962
347	362	LLKNGERIEKVEHSDL	3	14	0.0295902	4.79177	5.20799	5.976	6.05949	6.97657		LLKNGERIEKVEHSDL	347	362	3	14	0	68.5503	74.5418	85.597	86.7988		62.2908
347	362	LLKNGERIEKVEHSDL	4	14	-0.107301	4.527	5.09466	5.27568	5.53989	6.57488		LLKNGERIEKVEHSDL	347	362	4	14	0	69.3532	77.8483	80.5573	84.5113		58.7043
347	363	LLKNGERIEKVEHSDLS	2	15	-0.135563	4.49629	5.01796	5.3329	5.68088	6.9527		LLKNGERIEKVEHSDLS	347	363	2	15	0	65.3454	72.705	77.1482	82.0574		57.9391
347	363	LLKNGERIEKVEHSDLS	3	15	-0.0725782	4.49065	5.07278	5.39331	5.687	6.94341		LLKNGERIEKVEHSDLS	347	363	3	15	0	65.0404	73.3376	77.9061	82.0921		57.8618
347	364	LLKNGERIEKVEHSDLSF	2	16	-0.0604262	4.53512	5.06335	5.34828	5.79302	7.10545		LLKNGERIEKVEHSDLSF	347	364	2	16	0	64.1309	71.5025	75.4786	81.685		55.5113
347	364	LLKNGERIEKVEHSDLSF	3	16	-0.0350201	4.37509	4.99971	5.371	5.77465	7.22615		LLKNGERIEKVEHSDLSF	347	364	3	16	0	60.7355	69.3377	74.4512	80.0101		56.4543
348	362	LKNGERIEKVEHSDL	2	13	-0.0410487	4.25949	4.86044	5.17253	5.38584	6.21792		LKNGERIEKVEHSDL	348	362	2	13	0	68.71	78.3114	83.2977	86.7057		59.7877
348	362	LKNGERIEKVEHSDL	3	13	-0.00651217	4.2665	4.8226	5.17046	5.38378	6.23623		LKNGERIEKVEHSDL	348	362	3	13	0	68.4476	77.3556	82.9278	86.3449		59.9638
348	362	LKNGERIEKVEHSDL	4	13	-0.0755811	4.3435	4.84378	5.22918	5.39151	6.26387		LKNGERIEKVEHSDL	348	362	4	13	0	69.7077	77.5992	83.6785	86.2392		60.2296
348	363	LKNGERIEKVEHSDLS	2	14	0.00960105	4.38714	5.02987	5.41191	5.68378	6.79532		LKNGERIEKVEHSDLS	348	363	2	14	0	64.511	73.9828	79.6129	83.6193		60.6725
348	364	LKNGERIEKVEHSDLSF	2	15	-0.0167006	4.45332	5.09505	5.44812	5.81566	7.1518		LKNGERIEKVEHSDLSF	348	364	2	15	0	62.3564	71.3085	76.2337	81.3609		59.5983
348	364	LKNGERIEKVEHSDLSF	3	15	0.0138147	4.52526	5.11671	5.48145	5.84034	7.17977		LKNGERIEKVEHSDLSF	348	364	3	15	0	62.9567	71.2103	76.3002	81.3084		59.8314
348	364	LKNGERIEKVEHSDLSF	4	15	-0.0293717	4.61744	5.19701	5.47042	6.02766	7.15965		LKNGERIEKVEHSDLSF	348	364	4	15	0	64.6376	72.6995	76.5026	84.2538		59.6638
348	367	LKNGERIEKVEHSDLSFSKD	3	18	-0.139652	6.39268	7.39349	7.20186	7.3562	9.68795		LKNGERIEKVEHSDLSFSKD	348	367	3	18	0	66.4692	76.6529	74.703	76.2734		67.2775
349	362	KNGERIEKVEHSDL	2	12	-0.200515	4.38643	4.59171	5.04221	5.03359	5.51976		KNGERIEKVEHSDL	349	362	2	12	0	80.1875	83.7762	91.6516	91.501		57.4975
349	362	KNGERIEKVEHSDL	3	12	-0.165517	4.21856	4.71796	5.00752	5.17694	5.6839		KNGERIEKVEHSDL	349	362	3	12	0	74.9491	83.4867	88.4369	91.3332		59.2073
349	363	KNGERIEKVEHSDLS	2	13	-0.0578048	4.12001	4.71272	5.02015	5.20809	6.00454		KNGERIEKVEHSDLS	349	363	2	13	0	68.9142	78.6912	83.7622	86.8624		57.7359
349	364	KNGERIEKVEHSDLSF	2	14	-0.169608	4.21718	4.87014	5.18979	5.47962	6.41481		KNGERIEKVEHSDLSF	349	364	2	14	0	66.6238	76.5405	81.3952	85.797		57.2751
349	364	KNGERIEKVEHSDLSF	3	14	-0.117377	4.09285	4.7215	5.11579	5.38169	6.4308		KNGERIEKVEHSDLSF	349	364	3	14	0	64.2962	73.8966	79.9179	83.9786		57.4178
353	362	RIEKVEHSDL	2	8	-0.0372886	2.62615	3.00829	3.19465	3.31779	3.68011		RIEKVEHSDL	353	362	2	8	0	71.6478	81.9276	86.9408	90.2534		57.5018
353	364	RIEKVEHSDLSF	2	10	-0.226021	10.5132	11.2052	11.5759	3.68639	4.34305		RIEKVEHSDLSF	353	364	2	10	0	235.041	250.187	258.3	85.6281		54.2881
353	364	RIEKVEHSDLSF	3	10	-0.220774	10.4257	3.13978	3.6461	3.82683	4.65421		RIEKVEHSDLSF	353	364	3	10	0	218.389	68.9347	79.3207	83.028		58.1776
363	370	SFSKDWSF	1	6	-0.0572591	1.40108	1.496	1.69954	1.96049	3.18351		SFSKDWSF	363	370	1	6	0	44.9997	47.9286	54.2093	62.2614		66.3232
363	370	SFSKDWSF	2	6	-0.024491	1.25043	1.41741	1.62658	1.90835	3.15093		SFSKDWSF	363	370	2	6	0	40.1498	45.4084	51.9953	60.8689		65.6443
364	370	FSKDWSF	2	5	-0.0180167	1.09835	1.20557	1.35138	1.57277	2.62017		FSKDWSF	364	370	2	5	0	42.3157	46.38	51.9067	60.2987		65.5041
365	370	SKDWSF	1	4	0.0709355	0.679197	0.800958	0.919486	1.13619	2.09704		SKDWSF	365	370	1	4	0	30.0212	36.0307	41.8808	52.5762		65.5326
365	370	SKDWSF	2	4	-0.0178286	0.449757	0.545595	0.673124	0.888939	1.93212		SKDWSF	365	370	2	4	0	23.9794	28.8943	35.4344	46.5021		60.3788
374	385	YYTEFTPTEKDE	2	9	-0.0431328	2.4996	3.35235	4.27912	4.65673	4.64153		YYTEFTPTEKDE	374	385	2	9	0	54.2779	72.4809	92.2639	100.325		64.4657
374	386	YYTEFTPTEKDEY	2	10	-0.0911628	2.23346	3.32956	4.32576	4.74488	4.77546		YYTEFTPTEKDEY	374	386	2	10	0	47.7666	70.2895	90.7596	99.3718		59.6932
374	387	YYTEFTPTEKDEYA	2	11	-0.145084	2.31999	3.44878	4.41818	4.87464	4.86964		YYTEFTPTEKDEYA	374	387	2	11	0	49.1568	71.6663	90.9973	100.1		55.3368
375	386	YTEFTPTEKDEY	2	9	-0.0431328	2.4996	3.35235	4.27912	4.65673	4.64153		YTEFTPTEKDEY	375	386	2	9	0	54.2779	72.4809	92.2639	100.325		64.4657
375	387	YTEFTPTEKDEYA	2	10	-0.0327947	2.3704	3.40822	4.39058	4.79815	4.78697		YTEFTPTEKDEYA	375	387	2	10	0	49.8613	71.3938	91.7757	100.232		59.8371
376	385	TEFTPTEKDE	2	7	-0.0780814	2.41871	2.85367	3.46071	3.74949	3.71853		TEFTPTEKDE	376	385	2	7	0	65.7637	77.2203	93.2092	100.816		66.4023
376	386	TEFTPTEKDEY	2	8	-0.0806898	2.41798	3.13645	3.92052	4.21056	4.24917		TEFTPTEKDEY	376	386	2	8	0	57.708	74.3013	92.4097	99.1083		66.3932
376	387	TEFTPTEKDEYA	2	9	0.0151915	2.14657	3.04292	3.8904	4.34706	4.32751		TEFTPTEKDEYA	376	387	2	9	0	49.4254	70.2112	89.8636	100.453		60.1043
389	407	RVNHVTLSQPKIVKWDRDM	3	16	-0.0509511	3.1324	4.4938	5.30414	5.64973	6.81934		RVNHVTLSQPKIVKWDRDM	389	407	3	16	0	46.335	66.1508	77.9456	82.9758		53.2761
389	407	RVNHVTLSQPKIVKWDRDM	4	16	0.00793784	3.38527	4.67712	5.44552	5.84433	7.15981		RVNHVTLSQPKIVKWDRDM	389	407	4	16	0	47.2231	65.2862	76.0302	81.6064		55.936
389	407	RVNHVTLSQPKIVKWDRDM	5	16	-0.102648	NA	4.59826	5.40403	5.69836	6.93343		RVNHVTLSQPKIVKWDRDM	389	407	5	16	0	#VALUE!	66.8115	78.2635	82.4466		54.1674
396	407	SQPKIVKWDRDM	2	9	-0.144893	1.8727	2.66455	3.30462	3.5314	4.13553		SQPKIVKWDRDM	396	407	2	9	0	47.1355	65.6349	80.5883	85.8864		57.4379
401	407	VKWDRDM	2	5	-0.0921327	1.30655	1.68765	1.92261	2.06567	2.36331		VKWDRDM	401	407	2	5	0	56.9627	72.4831	82.052	87.8783		59.0828

## Sheet: Empty_Replicate2
					Uptake (D)													% Deuterium Uptake
					HDX time (sec)													HDX time (sec)
START	END	Sequence	Charge	maxD	0	20	60	180	600	BackEx		Sequence	START	END	Charge	maxD	0	20	60	180	600		% Back-exchange
2	10	ASGSHSMRY	2	7	-0.05595	1.01095	1.17052	1.35538	1.62424	2.1357		ASGSHSMRY	2	10	2	7	0	48.6802	55.9609	64.3955	76.663		38.1376
2	10	ASGSHSMRY	3	7	-0.04543	0.923276	1.08737	1.25343	1.53108	1.98566		ASGSHSMRY	2	10	3	7	0	47.6939	55.773	63.9491	77.619		35.4582
2	11	ASGSHSMRYF	2	8	0.118945	0.952043	1.0848	1.29371	1.67186	2.33515		ASGSHSMRYF	2	11	2	8	0	37.5912	43.5817	53.0079	70.071		36.4867
2	11	ASGSHSMRYF	3	8	-0.15601	0.742862	0.911575	1.08863	1.46187	2.15444		ASGSHSMRYF	2	11	3	8	0	38.9046	46.2067	53.8699	70.0245		33.6632
2	12	ASGSHSMRYFF	2	9	-0.06097	0.799204	0.970815	1.2057	1.63337	2.53366		ASGSHSMRYFF	2	12	2	9	0	33.1521	39.7662	48.8191	65.3018		35.1897
2	12	ASGSHSMRYFF	3	9	-0.12316	0.688097	0.853576	1.01865	1.46308	2.44532		ASGSHSMRYFF	2	12	3	9	0	31.5851	38.0277	44.4548	61.7577		33.9628
2	25	ASGSHSMRYFFTSVSRPGRGEPRF	3	20	0.014754	4.08121	4.68225	5.34566	6.43085	8.49606		ASGSHSMRYFFTSVSRPGRGEPRF	2	25	3	20	0	47.946	55.0327	62.8547	75.6498		53.1004
2	25	ASGSHSMRYFFTSVSRPGRGEPRF	4	20	0.005228	4.08647	4.68476	5.33803	6.4354	8.49523		ASGSHSMRYFFTSVSRPGRGEPRF	2	25	4	20	0	48.0712	55.1181	62.8127	75.7382		53.0952
2	25	ASGSHSMRYFFTSVSRPGRGEPRF	5	20	-0.04833	4.01066	4.54049	5.17013	6.25376	8.56953		ASGSHSMRYFFTSVSRPGRGEPRF	2	25	5	20	0	47.0997	53.2477	60.5541	73.1283		53.5595
2	25	ASGSHSMRYFFTSVSRPGRGEPRF	6	20	-0.16646	4.00034	4.45538	4.72277	5.89992	8.57564		ASGSHSMRYFFTSVSRPGRGEPRF	2	25	6	20	0	47.6635	52.8687	55.9274	69.3927		53.5978
3	10	SGSHSMRY	2	6	-0.12342	0.763977	0.842469	1.02787	1.27957	1.67398		SGSHSMRY	3	10	2	6	0	49.3713	53.7382	64.0535	78.0566		34.8745
11	24	FFTSVSRPGRGEPR	4	10	-0.11856	3.23276	3.63303	3.97801	4.48438	5.49228		FFTSVSRPGRGEPR	11	24	4	10	0	59.7294	66.8633	73.0117	82.0365		68.6535
11	25	FFTSVSRPGRGEPRF	4	11	-0.04052	3.26042	3.67232	4.0787	4.71657	5.80034		FFTSVSRPGRGEPRF	11	25	4	11	0	56.5146	63.5666	70.5242	81.445		65.913
12	25	FTSVSRPGRGEPRF	2	10	-0.04491	3.2226	3.63196	3.9763	4.54053	5.46363		FTSVSRPGRGEPRF	12	25	2	10	0	59.3172	66.7485	72.9994	83.2423		68.2954
12	25	FTSVSRPGRGEPRF	3	10	-0.0436	3.3047	3.70817	4.06301	4.64319	5.54305		FTSVSRPGRGEPRF	12	25	3	10	0	59.9339	67.156	73.5077	83.8927		69.2881
13	25	TSVSRPGRGEPRF	2	9	-0.05543	2.33141	2.66443	3.32232	4.0289	4.9291		TSVSRPGRGEPRF	13	25	2	9	0	47.8849	54.566	67.7647	81.9401		68.4597
13	25	TSVSRPGRGEPRF	3	9	-0.04639	3.25704	3.62207	3.94299	4.41055	5.19799		TSVSRPGRGEPRF	13	25	3	9	0	62.9899	69.9504	76.0697	84.9852		72.1943
14	25	SVSRPGRGEPRF	2	8	-0.00594	3.31426	3.61988	3.76733	4.13997	4.86386		SVSRPGRGEPRF	14	25	2	8	0	68.1794	74.4553	77.4832	85.1352		75.9977
14	25	SVSRPGRGEPRF	3	8	0.067174	3.41711	3.66893	3.79135	4.27354	5.08988		SVSRPGRGEPRF	14	25	3	8	0	66.6958	71.7095	74.1467	83.747		79.5294
15	25	VSRPGRGEPRF	2	7	0.868689	3.22685	3.47522	3.71809	3.97064	4.59479		VSRPGRGEPRF	15	25	2	7	0	63.2876	69.9533	76.4714	83.2492		82.0498
26	32	IAVGYVD	1	5	0.037924	0.227733	0.149907	0.277612	0.577666	3.49128		IAVGYVD	26	32	1	5	0	5.49637	3.24274	6.94074	15.6295		87.282
26	35	IAVGYVDDTQ	1	8	-0.02327	0.684691	0.973099	1.31354	1.76836	3.01317		IAVGYVDDTQ	26	35	1	8	0	23.3155	32.8137	44.0256	59.0044		47.0808
26	35	IAVGYVDDTQ	2	8	-0.0067	0.446611	0.616224	0.889384	1.28843	2.40983		IAVGYVDDTQ	26	35	2	8	0	18.7588	25.7776	37.0814	53.5946		37.6536
26	36	IAVGYVDDTQF	1	9	-0.03588	0.698038	0.993288	1.35965	1.88484	3.25486		IAVGYVDDTQF	26	36	1	9	0	22.3025	31.2746	42.4078	58.3673		45.2064
26	36	IAVGYVDDTQF	2	9	-0.05385	0.522467	0.752182	1.08138	1.56587	2.86197		IAVGYVDDTQF	26	36	2	9	0	19.7652	27.6434	38.9335	55.5496		39.7496
30	35	YVDDTQ	1	4	-0.18726	0.221529	0.616091	0.868095	1.17088	1.38479		YVDDTQ	30	35	1	4	0	26.0036	51.1021	67.1324	86.3928		43.2747
30	36	YVDDTQF	1	5	-0.04781	0.521581	0.7658	0.986165	1.23971	1.66314		YVDDTQF	30	36	1	5	0	33.2793	47.5533	60.433	75.252		41.5784
31	36	VDDTQF	1	4	-0.08633	0.418147	0.63018	0.827155	1.00967	1.31078		VDDTQF	31	36	1	4	0	36.1085	51.2851	65.3838	78.4472		40.962
36	43	FVRFDSDA	2	6	0.805264	2.31363	2.66527	2.12601	2.91658	3.62401		FVRFDSDA	36	43	2	6	0	53.5122	65.9872	46.8557	74.9026		75.5002
36	62	FVRFDSDAASQKMEPRAPWIEQEGPEY	2	22	-0.18212	5.56724	7.22152	8.89951	10.157	11.6463		FVRFDSDAASQKMEPRAPWIEQEGPEY	36	62	2	22	0	48.6062	62.5918	76.7779	87.4091		66.1723
36	62	FVRFDSDAASQKMEPRAPWIEQEGPEY	3	22	0.059081	6.06179	7.68525	9.07653	10.2464	11.6678		FVRFDSDAASQKMEPRAPWIEQEGPEY	36	62	3	22	0	51.7087	65.6936	77.6784	87.7562		66.2942
36	62	FVRFDSDAASQKMEPRAPWIEQEGPEY	4	22	0.433741	6.18588	7.73345	9.08642	10.3388	11.8012		FVRFDSDAASQKMEPRAPWIEQEGPEY	36	62	4	22	0	50.6018	64.2158	76.1179	87.1349		67.0523
36	63	FVRFDSDAASQKMEPRAPWIEQEGPEYW	3	23	0.432474	6.39081	8.12076	9.53613	10.8069	12.3817		FVRFDSDAASQKMEPRAPWIEQEGPEYW	36	63	3	23	0	49.864	64.3415	76.1864	86.8214		67.2916
36	63	FVRFDSDAASQKMEPRAPWIEQEGPEYW	4	23	0.48779	6.21028	7.81931	9.29398	10.4499	12.0073		FVRFDSDAASQKMEPRAPWIEQEGPEYW	36	63	4	23	0	49.6767	63.6446	76.4462	86.4804		65.2568
37	46	VRFDSDAASQ	2	8	-0.07609	2.03408	2.33977	2.80038	3.22244	3.73886		VRFDSDAASQ	37	46	2	8	0	55.3131	63.3262	75.3999	86.4632		58.4197
37	62	VRFDSDAASQKMEPRAPWIEQEGPEY	2	21	-0.08798	5.75939	7.45089	8.71126	9.83598	11.2135		VRFDSDAASQKMEPRAPWIEQEGPEY	37	62	2	21	0	51.74	66.7071	77.8594	87.8114		66.7468
37	62	VRFDSDAASQKMEPRAPWIEQEGPEY	3	21	0.060696	6.05888	7.61276	8.90584	9.99419	11.3195		VRFDSDAASQKMEPRAPWIEQEGPEY	37	62	3	21	0	53.2756	67.077	78.5622	88.2288		67.3779
37	62	VRFDSDAASQKMEPRAPWIEQEGPEY	4	21	0.14719	5.92201	7.4746	8.7342	9.8344	11.099		VRFDSDAASQKMEPRAPWIEQEGPEY	37	62	4	21	0	52.7294	66.906	78.4073	88.4531		66.0654
37	63	VRFDSDAASQKMEPRAPWIEQEGPEYW	3	22	0.141952	6.28401	7.92915	9.36958	10.4863	11.8342		VRFDSDAASQKMEPRAPWIEQEGPEYW	37	63	3	22	0	52.531	66.6013	78.9209	88.4715		67.2398
37	63	VRFDSDAASQKMEPRAPWIEQEGPEYW	4	22	-0.01678	6.03455	7.73238	9.16226	10.3494	11.7021		VRFDSDAASQKMEPRAPWIEQEGPEYW	37	63	4	22	0	51.6373	66.1252	78.3266	88.4571		66.4894
40	62	DSDAASQKMEPRAPWIEQEGPEY	2	18	-0.03591	5.54429	7.00521	8.10999	8.98979	10.0038		DSDAASQKMEPRAPWIEQEGPEY	40	62	2	18	0	55.5813	70.1327	81.1368	89.8999		69.4709
40	62	DSDAASQKMEPRAPWIEQEGPEY	3	18	-0.02224	5.60681	7.05906	8.15293	9.03378	10.0343		DSDAASQKMEPRAPWIEQEGPEY	40	62	3	18	0	55.9739	70.4148	81.2919	90.051		69.6827
40	63	DSDAASQKMEPRAPWIEQEGPEYW	2	19	0.002369	5.92086	7.5162	8.83238	9.74879	10.84		DSDAASQKMEPRAPWIEQEGPEYW	40	63	2	19	0	54.6107	69.3311	81.4757	89.9315		71.3156
40	63	DSDAASQKMEPRAPWIEQEGPEYW	3	19	-0.03007	5.76991	7.31101	8.51703	9.45774	10.568		DSDAASQKMEPRAPWIEQEGPEYW	40	63	3	19	0	54.7265	69.2678	80.6473	89.5236		69.5266
43	62	AASQKMEPRAPWIEQEGPEY	3	15	0.038906	2.18261	3.55773	5.02001	19.0786	7.03716		AASQKMEPRAPWIEQEGPEY	43	62	3	15	0	30.632	50.2815	71.1764	272.063		58.643
43	63	AASQKMEPRAPWIEQEGPEYW	3	16	0.477155	4.75773	6.17054	7.53005	8.37691	9.38286		AASQKMEPRAPWIEQEGPEYW	43	63	3	16	0	48.0655	63.9297	79.1953	88.7044		73.3036
44	62	ASQKMEPRAPWIEQEGPEY	2	14	0.013633	4.20749	5.41824	6.38474	7.23898	7.93634		ASQKMEPRAPWIEQEGPEY	44	62	2	14	0	52.9346	68.2167	80.4158	91.1979		70.8602
44	62	ASQKMEPRAPWIEQEGPEY	3	14	-0.01198	4.13545	5.52739	6.57442	7.27187	8.10008		ASQKMEPRAPWIEQEGPEY	44	62	3	14	0	51.1267	68.2857	81.1927	89.7904		72.3221
44	63	ASQKMEPRAPWIEQEGPEYW	3	15	0.604992	4.41721	5.82771	6.87123	7.63442	8.59447		ASQKMEPRAPWIEQEGPEYW	44	63	3	15	0	47.7154	65.3699	78.4311	87.9835		71.6206
47	62	KMEPRAPWIEQEGPEY	2	11	0.244346	3.14001	4.24593	4.99436	5.66186	6.36405		KMEPRAPWIEQEGPEY	47	62	2	11	0	47.317	65.3885	77.6183	88.5258		72.3188
47	62	KMEPRAPWIEQEGPEY	3	11	-0.08616	3.01961	4.08787	4.89694	5.51605	6.19079		KMEPRAPWIEQEGPEY	47	62	3	11	0	49.4789	66.4977	79.3872	89.2505		70.3499
48	62	MEPRAPWIEQEGPEY	2	10	4.83198	5.72997	6.2168	5.31465	6.08119	6.57132		MEPRAPWIEQEGPEY	48	62	2	10	0	51.6283	79.6179	27.7504	71.8208		82.1415
52	62	APWIEQEGPEY	2	8	6.01817	9.18797	9.44353	9.49997	9.53909	9.70094		APWIEQEGPEY	52	62	2	8	0	86.071	93.0103	94.5428	95.605		151.577
63	72	WDQETRNMKA	2	8	-0.04866	2.94342	2.48427	2.9123	3.61881	3.92036		WDQETRNMKA	63	72	2	8	0	75.3859	63.8175	74.6017	92.4025		61.2556
63	72	WDQETRNMKA	3	8	-0.01484	1.44091	2.3857	2.93942	3.61477	4.00395		WDQETRNMKA	63	72	3	8	0	36.2234	59.7329	73.5112	90.3158		62.5618
63	76	WDQETRNMKAHSQT	2	12	1.73132	3.44183	4.30683	4.58984	5.61638	8.35826		WDQETRNMKAHSQT	63	76	2	12	0	25.8115	38.8643	43.1347	58.6252		87.0652
63	76	WDQETRNMKAHSQT	3	12	4.11823	9.19707	13.1323	13.7521	13.7684	15.044		WDQETRNMKAHSQT	63	76	3	12	0	46.485	82.5028	88.1755	88.3246		156.708
63	81	WDQETRNMKAHSQTDRANL	2	17	-0.0214	2.8108	4.1596	5.46609	6.2493	7.33306		WDQETRNMKAHSQTDRANL	63	81	2	17	0	38.5099	56.8499	74.6144	85.2639		53.9195
63	81	WDQETRNMKAHSQTDRANL	3	17	-0.03939	2.94339	4.26168	5.50942	6.3091	7.431		WDQETRNMKAHSQTDRANL	63	81	3	17	0	39.9281	57.5749	74.2774	84.982		54.6397
63	81	WDQETRNMKAHSQTDRANL	4	17	-0.02991	2.91558	4.37416	5.79727	6.76754	7.76777		WDQETRNMKAHSQTDRANL	63	81	4	17	0	37.774	56.4792	74.7297	87.1728		57.116
63	83	WDQETRNMKAHSQTDRANLGT	3	19	1.74103	3.01067	4.78589	6.46875	7.62183	8.97384		WDQETRNMKAHSQTDRANLGT	63	83	3	19	0	17.5539	42.0979	65.3648	81.3072		59.0385
63	84	WDQETRNMKAHSQTDRANLGTL	3	20	-0.0474	3.23087	5.01519	6.75944	7.82419	9.09825		WDQETRNMKAHSQTDRANLGTL	63	84	3	20	0	35.8452	55.3552	74.427	86.0692		56.8641
63	84	WDQETRNMKAHSQTDRANLGTL	4	20	-0.0654	2.66212	4.62198	6.52878	7.87281	9.27017		WDQETRNMKAHSQTDRANLGTL	63	84	4	20	0	29.2164	50.2099	70.635	85.0318		57.9386
63	86	WDQETRNMKAHSQTDRANLGTLRG	3	22	0.203649	3.79118	5.69299	7.6136	8.82319	10.2471		WDQETRNMKAHSQTDRANLGTLRG	63	86	3	22	0	35.7201	54.656	73.779	85.8226		58.2221
63	86	WDQETRNMKAHSQTDRANLGTLRG	4	22	0.050248	3.83183	5.76461	7.64526	8.79146	10.28		WDQETRNMKAHSQTDRANLGTLRG	63	86	4	22	0	36.9665	55.8603	74.2444	85.449		58.409
63	86	WDQETRNMKAHSQTDRANLGTLRG	5	22	-0.08079	3.02266	5.19714	7.56699	9.50429	10.65		WDQETRNMKAHSQTDRANLGTLRG	63	86	5	22	0	28.921	49.185	71.2695	89.3232		60.5113
63	87	WDQETRNMKAHSQTDRANLGTLRGY	4	23	0.16007	3.23265	5.25315	8.58206	9.9891	11.209		WDQETRNMKAHSQTDRANLGTLRGY	63	87	4	23	0	27.809	46.0959	76.2248	88.9595		60.9182
64	81	DQETRNMKAHSQTDRANL	2	16	-0.07023	2.62706	3.90299	5.14185	6.01134	7.2107		DQETRNMKAHSQTDRANL	64	81	2	16	0	37.046	54.5702	71.5854	83.5274		56.3336
64	81	DQETRNMKAHSQTDRANL	3	16	-0.0388	2.84058	4.11866	5.38183	6.10381	7.21286		DQETRNMKAHSQTDRANL	64	81	3	16	0	39.7065	57.3312	74.7502	84.7063		56.3504
64	81	DQETRNMKAHSQTDRANL	4	16	1.05074	3.59471	4.71146	6.01148	6.64906	8.57834		DQETRNMKAHSQTDRANL	64	81	4	16	0	33.7953	48.6306	65.9007	74.3706		67.0183
64	84	DQETRNMKAHSQTDRANLGTL	3	19	0.158636	2.09932	4.18589	6.22431	7.5688	9.34679		DQETRNMKAHSQTDRANLGTL	64	84	3	19	0	21.1216	43.8309	66.0162	80.6491		61.4921
64	86	DQETRNMKAHSQTDRANLGTLRG	3	21	0.010654	3.34162	5.34645	7.4669	8.63522	10.4407		DQETRNMKAHSQTDRANLGTLRG	64	86	3	21	0	31.9364	51.158	71.4884	82.6898		62.1469
64	86	DQETRNMKAHSQTDRANLGTLRG	4	21	3.77337	4.54534	6.11634	7.79322	8.69134	10.3994		DQETRNMKAHSQTDRANLGTLRG	64	86	4	21	0	11.6506	35.3603	60.668	74.2225		61.9009
66	81	ETRNMKAHSQTDRANL	3	14	-0.10934	1.85024	2.87649	4.33082	5.40032	6.16571		ETRNMKAHSQTDRANL	66	81	3	14	0	31.2281	47.5826	70.759	87.8027		55.051
67	81	TRNMKAHSQTDRANL	2	13	-0.0788	1.93056	2.67347	3.77623	4.44673	5.45653		TRNMKAHSQTDRANL	67	81	2	13	0	36.3006	49.7218	69.6441	81.7573		52.4666
67	81	TRNMKAHSQTDRANL	3	13	-0.01663	2.09018	3.01629	3.96574	4.53994	5.59981		TRNMKAHSQTDRANL	67	81	3	13	0	37.5115	54.0006	70.9056	81.1292		53.8444
67	81	TRNMKAHSQTDRANL	4	13	1.46865	2.93373		4.69487	5.50951	6.38821		TRNMKAHSQTDRANL	67	81	4	13	0	29.7807	-29.8533	65.5794	82.1385		61.4251
67	86	TRNMKAHSQTDRANLGTLRG	3	18	-0.07245	2.76886	4.2381	5.90759	6.89276	8.12491		TRNMKAHSQTDRANLGTLRG	67	86	3	18	0	34.6612	52.5846	72.9508	84.9689		56.423
70	81	MKAHSQTDRANL	2	10	-0.07172	1.48554	2.10357	2.93714	3.41731	4.18717		MKAHSQTDRANL	70	81	2	10	0	36.5649	51.0763	70.6489	81.9235		52.3397
70	81	MKAHSQTDRANL	3	10	-0.10919	1.52898	2.17889	2.98349	3.47245	4.21567		MKAHSQTDRANL	70	81	3	10	0	37.878	52.9054	71.5094	82.8152		52.6959
73	81	HSQTDRANL	2	7	-0.08195	0.940997	1.43264	2.09078	2.45545	3.05023		HSQTDRANL	73	81	2	7	0	32.6592	48.3556	69.368	81.0105		54.4684
77	86	DRANLGTLRG	2	8	-0.06199	1.04509	1.68583	2.71009	3.16867	3.9009		DRANLGTLRG	77	86	2	8	0	27.9361	44.1047	69.9509	81.523		60.9515
82	87	GTLRGY	2	4	-0.0805	0.509441	0.791307	1.18269	1.44748	1.80725		GTLRGY	82	87	2	4	0	31.2511	46.1824	66.9154	80.9422		56.4765
82	97	GTLRGYYNQSEDGSHT	2	14	-0.03193	3.73972	4.65143	5.42877	5.98841	6.66627		GTLRGYYNQSEDGSHT	82	97	2	14	0	56.3084	69.9197	81.5248	89.8799		59.5203
82	97	GTLRGYYNQSEDGSHT	3	14	2.35316	4.39877	5.02189	5.55341	6.07115	6.71859		GTLRGYYNQSEDGSHT	82	97	3	14	0	46.8592	61.1333	73.3089	85.1688		59.9874
82	99	GTLRGYYNQSEDGSHTIQ	2	16	-0.02676	4.02337	4.96278	5.87993	6.5155	7.53812		GTLRGYYNQSEDGSHTIQ	82	99	2	16	0	53.5385	65.9567	78.0804	86.482		58.8915
82	99	GTLRGYYNQSEDGSHTIQ	3	16	-0.03786	4.27319	5.26282	6.21993	6.96878	7.71172		GTLRGYYNQSEDGSHTIQ	82	99	3	16	0	55.6295	68.3996	80.7501	90.4132		60.2478
82	101	GTLRGYYNQSEDGSHTIQIM	2	18	1.10231	4.37329	5.31796	6.23344	7.05665	8.30734		GTLRGYYNQSEDGSHTIQIM	82	101	2	18	0	45.3985	58.5098	71.216	82.6414		57.6899
85	99	RGYYNQSEDGSHTIQ	2	13	0.44692	3.5876	4.15486	4.64739	5.0776	5.81521		RGYYNQSEDGSHTIQ	85	99	2	13	0	58.5042	69.071	78.246	86.2598		55.9155
85	99	RGYYNQSEDGSHTIQ	3	13	-0.03169	3.28334	3.91886	4.45304	4.87028	5.54955		RGYYNQSEDGSHTIQ	85	99	3	13	0	59.396	70.7827	80.3536	87.8294		53.3611
87	97	YYNQSEDGSHT	2	9	-0.07638	2.91233	3.4599	3.72869	3.86424	4.0792		YYNQSEDGSHT	87	97	2	9	0	71.9204	85.0971	91.5652	94.8271		56.6556
87	99	YYNQSEDGSHTIQ	2	11	0.528819	3.25134	3.80795	4.14566	4.45907	4.95471		YYNQSEDGSHTIQ	87	99	2	11	0	61.5135	74.0896	81.72	88.8014		56.3036
87	101	YYNQSEDGSHTIQIM	2	13	0.052962	2.9342	3.49516	3.86438	4.29328	5.25632		YYNQSEDGSHTIQIM	87	101	2	13	0	55.3726	66.1533	73.2492	81.4919		50.5416
88	99	YNQSEDGSHTIQ	2	10	-0.05093	2.72604	3.14209	3.45516	3.75713	4.26071		YNQSEDGSHTIQ	88	99	2	10	0	64.4064	74.0557	81.3168	88.3204		53.2589
88	101	YNQSEDGSHTIQIM	2	12	0.337862	2.67222	3.05052	3.32763	3.76993	4.61285		YNQSEDGSHTIQIM	88	101	2	12	0	54.6049	63.4541	69.9362	80.2825		48.0506
100	105	IMYGCD	1	4	-0.17317	-0.000393936	0.0467486	0.148101	0.334123	0.862878		IMYGCD	100	105	1	4	0	16.6765	21.2267	31.0092	48.9642		26.9649
104	112	CDVGPDGRF	2	6	-0.20093	0.746199	1.0064	1.32693	1.85367	2.52364		CDVGPDGRF	104	112	2	6	0	34.7625	44.3127	56.077	75.41		52.5759
105	124	DVGPDGRFLRGYRQDAYDGK	3	17	0.22357	2.2294	2.94328	4.03329	5.48651	7.15913		DVGPDGRFLRGYRQDAYDGK	105	124	3	17	0	28.921	39.2139	54.9302	75.8833		52.6407
106	112	VGPDGRF	2	4	0.604197	1.18623	1.31478	1.54018	1.91348	2.30882		VGPDGRF	106	112	2	4	0	34.1444	41.6859	54.9083	76.8078		72.1505
106	115	VGPDGRFLRG	2	7	-0.03055	1.47202	1.80002	2.23201	2.93009	3.7409		VGPDGRFLRG	106	115	2	7	0	39.8408	48.5375	59.9918	78.5014		66.8017
106	115	VGPDGRFLRG	3	7	0.058031	1.54562	1.81646	2.2934	3.09658	3.79801		VGPDGRFLRG	106	115	3	7	0	39.7752	47.0172	59.7697	81.245		67.8216
113	125	LRGYRQDAYDGKD	2	11	-0.0353	1.17404	1.58856	2.23385	3.00092	3.90835		LRGYRQDAYDGKD	113	125	2	11	0	30.6656	41.1765	57.5393	76.9902		44.4131
113	125	LRGYRQDAYDGKD	3	11	0.078287	1.22113	1.69367	2.2997	3.05894	3.95728		LRGYRQDAYDGKD	113	125	3	11	0	29.4624	41.6443	57.2678	76.8408		44.9691
113	126	LRGYRQDAYDGKDY	2	12	-0.06991	0.968659	1.37834	2.08859	2.98817	4.00078		LRGYRQDAYDGKDY	113	126	2	12	0	25.5134	35.5775	53.0254	75.1244		41.6747
116	125	YRQDAYDGKD	1	8	-0.05133	0.816733	1.12299	1.44825	1.93385	2.48345		YRQDAYDGKD	116	125	1	8	0	34.2461	46.3284	59.1602	78.3176		38.8039
116	125	YRQDAYDGKD	2	8	-0.02336	0.861086	1.14618	1.54946	2.00973	2.57373		YRQDAYDGKD	116	125	2	8	0	34.0553	45.0327	60.5608	78.2836		40.2145
116	125	YRQDAYDGKD	3	8	-0.02491	0.809188	1.12238	1.54719	2.0379	2.57069		YRQDAYDGKD	116	125	3	8	0	32.135	44.2012	60.5677	79.4731		40.1671
116	126	YRQDAYDGKDY	1	9	8.74068	11.9282	12.417	12.3401	3.83741	12.6868		YRQDAYDGKDY	116	126	1	9	0	80.7781	93.1648	91.2152	-124.257		176.205
116	126	YRQDAYDGKDY	2	9	5.79692	1.6231	1.72626	2.40024	3.00945	7.20123		YRQDAYDGKDY	116	126	2	9	0	-297.214	-289.868	-241.874	-198.493		100.017
116	126	YRQDAYDGKDY	3	9	0.899755	0.980973	1.20386	1.66057	2.33904	3.09357		YRQDAYDGKDY	116	126	3	9	0	3.70214	13.862	34.68	65.6067		42.9662
116	129	YRQDAYDGKDYIAL	2	12	0.569015	1.28482	1.76678	2.46082	3.27455	4.09807		YRQDAYDGKDYIAL	116	129	2	12	0	20.2832	33.94	53.6066	76.6645		42.6882
116	129	YRQDAYDGKDYIAL	3	12	0.110754	1.23183	1.70773	2.42133	3.22089	3.9693		YRQDAYDGKDYIAL	116	129	3	12	0	29.0544	41.3881	59.8822	80.6037		41.3469
117	125	RQDAYDGKD	2	7	-0.19008	0.195916	0.580286	0.945341	1.2326	1.79989		RQDAYDGKD	117	125	2	7	0	19.397	38.7124	57.0571	71.4925		32.141
126	131	YIALNE	1	4	0.436902	1.49385	1.71855	1.87938	2.08238	2.46484		YIALNE	126	131	1	4	0	52.1194	63.1997	71.1303	81.1402		77.0264
127	133	IALNEDL	1	5	-0.11504	1.03142	1.31643	1.60928	1.80199	2.16266		IALNEDL	127	133	1	5	0	50.3343	62.8473	75.7046	84.1654		54.0664
130	135	NEDLRS	1	4	-0.08403	0.474623	0.748176	1.00851	1.25623	1.72053		NEDLRS	130	135	1	4	0	30.9579	46.1169	60.5432	74.2707		53.7665
130	135	NEDLRS	2	4	-0.08241	0.452771	0.738744	1.00291	1.25637	1.68241		NEDLRS	130	135	2	4	0	30.325	46.5292	61.4974	75.8597		52.5752
130	141	NEDLRSWTAADM	2	10	-0.0547	2.62899	3.41351	4.16306	4.67322	5.30869		NEDLRSWTAADM	130	141	2	10	0	50.0372	64.6645	78.6397	88.1516		66.3587
133	141	LRSWTAADM	2	7	-0.10556	2.16482	2.78235	3.34488	3.73645	4.04332		LRSWTAADM	133	141	2	7	0	54.7227	69.607	83.1654	92.6035		72.2022
134	140	RSWTAAD	2	5	-0.075	0.98857	1.41982	1.96063	2.26118	2.44864		RSWTAAD	134	140	2	5	0	42.1442	59.2326	80.6625	92.5717		61.2161
134	141	RSWTAADM	2	6	-0.07838	2.05572	2.58806	3.01596	3.27225	3.49521		RSWTAADM	134	141	2	6	0	59.7187	74.615	86.5891	93.7608		72.8169
134	143	RSWTAADMAA	2	8	0.121003	2.93856	3.68473	4.22588	4.549	4.65751		RSWTAADMAA	134	143	2	8	0	62.1084	78.5567	90.4854	97.608		72.7736
136	141	WTAADM	1	4	-0.12643	1.71617	2.07462	2.28127	2.45177	2.6031		WTAADM	136	141	1	4	0	67.5061	80.6383	88.2092	94.456		81.3469
142	157	AAQITKRKWEAVHAAE	2	14	-0.04745	2.9854	4.21686	5.45013	6.27693	7.35909		AAQITKRKWEAVHAAE	142	157	2	14	0	40.9482	57.5749	74.226	85.3891		65.7062
142	157	AAQITKRKWEAVHAAE	3	14	0.209262	3.19637	4.50335	5.73298	6.53536	7.67437		AAQITKRKWEAVHAAE	142	157	3	14	0	40.0142	57.5221	73.9938	84.7423		68.5212
142	157	AAQITKRKWEAVHAAE	4	14	-0.12324	2.2566	3.73263	5.58423	6.43031	7.37474		AAQITKRKWEAVHAAE	142	157	4	14	0	31.7397	51.4255	76.1201	87.4042		65.8459
142	158	AAQITKRKWEAVHAAEQ	2	15	-0.07357	3.3991	4.73384	5.99676	6.85561	8.01151		AAQITKRKWEAVHAAEQ	142	158	2	15	0	42.9516	59.4603	75.0807	85.7032		66.7626
142	158	AAQITKRKWEAVHAAEQ	3	15	-0.01455	3.69467	4.97995	6.24421	7.06185	8.20279		AAQITKRKWEAVHAAEQ	142	158	3	15	0	45.1389	60.78	76.1652	86.1154		68.3566
142	162	AAQITKRKWEAVHAAEQRRVY	3	19	-0.07398	4.6738	6.61151	8.322	9.57677	11.1183		AAQITKRKWEAVHAAEQRRVY	142	162	3	19	0	42.42	59.7328	75.0156	86.2266		73.1469
142	163	AAQITKRKWEAVHAAEQRRVYL	4	20	-1.1e-05	4.65923	6.70324	8.61546	9.93152	11.633		AAQITKRKWEAVHAAEQRRVYL	142	163	4	20	0	40.052	57.6229	74.0608	85.374		72.706
142	165	AAQITKRKWEAVHAAEQRRVYLEG	4	22	0.295089	5.04495	7.31829	9.25098	10.6819	12.4692		AAQITKRKWEAVHAAEQRRVYLEG	142	165	4	22	0	39.0162	57.6898	73.5651	85.3186		70.8476
164	182	EGRCVDGLRRYLENGKETL	3	17	0.210074	2.82322	3.90664	5.75604	7.48911	9.66881		EGRCVDGLRRYLENGKETL	164	182	3	17	0	27.6267	39.081	58.6332	76.9557		71.0942
166	171	RCVDGL	1	4	1.11434	1.37803	1.30674	0.293943	1.54793	2.18757		RCVDGL	166	171	1	4	0	24.5701	17.9275	-76.4425	40.4009		68.3614
166	171	RCVDGL	2	4	2.80532	3.1689	3.15929	3.36434	3.35361	3.77723		RCVDGL	166	171	2	4	0	37.4088	36.4197	57.5175	56.413		118.039
166	182	RCVDGLRRYLENGKETL	3	15	0.160956		2.7008		3.82009	5.13173		RCVDGLRRYLENGKETL	166	182	3	15	0	-3.23804	51.0956	-3.23804	73.613		42.7644
166	182	RCVDGLRRYLENGKETL	4	15	-0.01168	1.81236	2.4328	2.98451	3.9741	5.84887		RCVDGLRRYLENGKETL	166	182	4	15	0	31.124	41.7108	51.1247	68.0103		48.7406
171	182	LRRYLENGKETL	2	10	0.006691	1.75052	2.38734	3.0194	3.66523	4.74223		LRRYLENGKETL	171	182	2	10	0	36.8243	50.2721	63.6192	77.2571		59.2779
171	182	LRRYLENGKETL	3	10	-0.03024	1.82176	2.47773	3.08895	3.74692	4.81654		LRRYLENGKETL	171	182	3	10	0	38.2109	51.7452	64.356	77.9313		60.2067
172	180	RRYLENGKE	2	7	-0.1108	1.06087	1.42006	1.76664	2.2085	2.99858		RRYLENGKE	172	180	2	7	0	37.6818	49.2334	60.3798	74.5903		53.5461
172	182	RRYLENGKETL	2	9	-0.00372	1.70408	2.27405	2.80091	3.34191	4.25135		RRYLENGKETL	172	182	2	9	0	40.1357	53.5308	65.9126	78.627		59.0465
172	182	RRYLENGKETL	3	9	-0.02939	1.73864	2.33903	2.87952	3.43356	4.34664		RRYLENGKETL	172	182	3	9	0	40.4027	54.1227	66.4737	79.1345		60.37
183	199	QRTDPPKTHMTHHPISD	2	12	-0.10119	2.17587	2.57839	2.69692	3.00358	3.80115		QRTDPPKTHMTHHPISD	183	199	2	12	0	58.3512	68.666	71.7035	79.5619		39.5953
183	199	QRTDPPKTHMTHHPISD	3	12	-0.04061	2.26268	2.63839	2.82698	3.13984	4.02429		QRTDPPKTHMTHHPISD	183	199	3	12	0	56.6628	65.9056	70.5451	78.2418		41.9197
183	199	QRTDPPKTHMTHHPISD	4	12	-0.05482	2.24473	2.61569	2.81427	3.13604	4.00285		QRTDPPKTHMTHHPISD	183	199	4	12	0	56.6716	65.8138	70.7078	78.6377		41.6964
183	201	QRTDPPKTHMTHHPISDHE	2	14	-0.17167	2.21525	2.61581	2.83318	3.30518	4.21967		QRTDPPKTHMTHHPISDHE	183	201	2	14	0	54.3552	63.4768	68.4267	79.1753		37.6756
183	201	QRTDPPKTHMTHHPISDHE	3	14	-0.06868	2.25497	2.69446	2.99005	3.41078	4.34694		QRTDPPKTHMTHHPISDHE	183	201	3	14	0	52.6233	62.5765	69.2707	78.7989		38.812
183	201	QRTDPPKTHMTHHPISDHE	4	14	1.15651	3.01578	3.4996	3.01616	3.52912	4.48684		QRTDPPKTHMTHHPISDHE	183	201	4	14	0	55.8284	70.356	55.8399	71.2426		40.0611
183	203	QRTDPPKTHMTHHPISDHEAT	2	16	-0.04246	2.23558	2.64663	2.92552	3.41049	4.73474		QRTDPPKTHMTHHPISDHEAT	183	203	2	16	0	47.6857	56.2901	62.1281	72.2799		36.9901
183	203	QRTDPPKTHMTHHPISDHEAT	3	16	-0.02076	2.23958	2.63439	2.94941	3.43588	4.78933		QRTDPPKTHMTHHPISDHEAT	183	203	3	16	0	46.9916	55.1996	61.7488	71.8624		37.4166
183	204	QRTDPPKTHMTHHPISDHEATL	2	17	-0.11095	2.0712	2.44744	2.68994	3.19773	4.28974		QRTDPPKTHMTHHPISDHEATL	183	204	2	17	0	49.5865	58.1361	63.6466	75.1856		31.5422
183	204	QRTDPPKTHMTHHPISDHEATL	3	17	-0.0379	2.16949	2.55451	2.84433	3.34629	4.59547		QRTDPPKTHMTHHPISDHEATL	183	204	3	17	0	47.6411	55.9508	62.206	73.0395		33.7902
183	204	QRTDPPKTHMTHHPISDHEATL	4	17	1.2759	2.8213	2.89034	2.98097	3.49238	5.03566		QRTDPPKTHMTHHPISDHEATL	183	204	4	17	0	41.1037	42.9402	45.3505	58.9529		37.0269
183	206	QRTDPPKTHMTHHPISDHEATLRC	2	19	-0.12098	2.06848	2.51185	2.73917	3.23834	4.59555		QRTDPPKTHMTHHPISDHEATLRC	183	206	2	19	0	46.4209	55.8212	60.6409	71.2244		30.2339
183	206	QRTDPPKTHMTHHPISDHEATLRC	3	19	-0.01266	2.2389	2.62444	2.91054	3.42473	4.81139		QRTDPPKTHMTHHPISDHEATLRC	183	206	3	19	0	46.6737	54.6657	60.5964	71.2553		31.6539
183	206	QRTDPPKTHMTHHPISDHEATLRC	4	19	0.040549	2.24517	2.64264	2.95193	3.45341	4.80804		QRTDPPKTHMTHHPISDHEATLRC	183	206	4	19	0	46.2427	54.5799	61.0674	71.5862		31.6319
183	206	QRTDPPKTHMTHHPISDHEATLRC	5	19	0.646946	2.49188	2.88153	3.04576	3.55035	5.00546		QRTDPPKTHMTHHPISDHEATLRC	183	206	5	19	0	42.3294	51.2693	55.0373	66.6145		32.9306
183	206	QRTDPPKTHMTHHPISDHEATLRC	6	19	0.503721	23.7956	23.644	23.6512	23.7846	23.8498		QRTDPPKTHMTHHPISDHEATLRC	183	206	6	19	0	99.768	99.1185	99.1493	99.7207		156.907
183	218	QRTDPPKTHMTHHPISDHEATLRCWALGFYPAEITL	4	30	2.99161	4.89739	5.78158	6.86876	7.76818	8.90785		QRTDPPKTHMTHHPISDHEATLRCWALGFYPAEITL	183	218	4	30	0	32.2126	47.1577	65.5339	80.7366		37.1161
204	215	LRCWALGFYPAE	2	9	0.733176	0.923706	1.1952	1.39593	1.51566	2.34766		LRCWALGFYPAE	204	215	2	9	0	11.8013	28.6174	41.0507	48.4663		32.6064
205	215	RCWALGFYPAE	2	8	-0.06617	0.0900479	0.14797	0.244111	0.464057	1.66848		RCWALGFYPAE	205	215	2	8	0	9.00575	12.3449	17.8873	30.5669		26.0699
205	217	RCWALGFYPAEIT	2	10	0.003132	0.240981	0.322686	0.64835	1.11394	2.49773		RCWALGFYPAEIT	205	217	2	10	0	9.53457	12.8098	25.8646	44.5287		31.2216
205	218	RCWALGFYPAEITL	2	11	-0.03139	0.386799	0.71433	1.19813	1.73269	3.02825		RCWALGFYPAEITL	205	218	2	11	0	13.6679	24.3728	40.1853	57.6563		34.4119
205	219	RCWALGFYPAEITLT	2	12	0.387434	0.922196	1.31738	1.69861	2.23345	3.55201		RCWALGFYPAEITLT	205	219	2	12	0	16.8984	29.386	41.433	58.3336		37.0001
207	215	WALGFYPAE	1	6	-0.00188	0.163883	0.229273	0.325044	0.517858	1.54856		WALGFYPAE	207	215	1	6	0	10.6914	14.9089	21.0859	33.522		32.2617
207	215	WALGFYPAE	2	6	0.30676	0.990599	1.03998	0.962495	1.26158	1.87347		WALGFYPAE	207	215	2	6	0	43.6479	46.7999	41.8542	60.944		39.0307
207	217	WALGFYPAEIT	1	8	-0.0417	0.210908	0.336271	0.589164	1.07044	2.2109		WALGFYPAEIT	207	217	1	8	0	11.2141	16.7793	28.006	49.3715		34.5453
207	217	WALGFYPAEIT	2	8	-0.10104	0.0953378	0.210641	0.4934	0.966054	2.046		WALGFYPAEIT	207	217	2	8	0	9.14644	14.5168	27.6865	49.7007		31.9687
207	218	WALGFYPAEITL	1	9	-0.06692	0.350457	0.682176	1.16017	1.68311	2.91164		WALGFYPAEITL	207	218	1	9	0	14.0127	25.1496	41.1974	58.7543		40.4394
207	218	WALGFYPAEITL	2	9	-0.06154	0.346208	0.66085	1.12763	1.63436	2.79031		WALGFYPAEITL	207	218	2	9	0	14.2977	25.3306	41.6982	59.4669		38.7543
207	219	WALGFYPAEITLT	2	10	-0.11153	0.42258	0.707044	1.21775	1.70802	2.83576		WALGFYPAEITLT	207	219	2	10	0	18.1221	27.7738	45.1017	61.7364		35.447
216	232	ITLTWQRDGEDQTQDTE	2	15	-0.07782	3.65661	4.82912	5.7049	6.43302	7.36288		ITLTWQRDGEDQTQDTE	216	232	2	15	0	50.1893	65.9473	77.7174	87.5031		61.3573
216	233	ITLTWQRDGEDQTQDTEL	2	16	0.017619	4.30787	5.59186	6.46664	7.19875	8.13276		ITLTWQRDGEDQTQDTEL	216	233	2	16	0	52.8672	68.6893	79.469	88.4905		63.5372
218	226	LTWQRDGED	2	7	1.20144	1.99405	2.15714	2.4576	2.99039	3.65039		LTWQRDGED	218	226	2	7	0	32.3653	39.0249	51.2935	73.0494		65.1856
218	230	LTWQRDGEDQTQD	2	11	-0.10876	3.15829	3.94366	4.32599	4.72217	5.34908		LTWQRDGEDQTQD	218	230	2	11	0	59.8599	74.2496	81.2546	88.5136		60.7849
218	233	LTWQRDGEDQTQDTEL	2	14	-0.05545	4.09468	5.06453	5.75329	6.478	7.11847		LTWQRDGEDQTQDTEL	218	233	2	14	0	57.8503	71.3693	80.9703	91.0723		63.5577
219	226	TWQRDGED	2	6	-0.01251	1.48409	1.60617	1.86837	2.12148	2.53213		TWQRDGED	219	226	2	6	0	58.8136	63.6114	73.9152	83.862		52.7527
219	230	TWQRDGEDQTQD	2	10	0.087836	3.51089	4.04183	4.13062	4.42582	4.95152		TWQRDGEDQTQD	219	230	2	10	0	70.38	81.2964	83.1219	89.1915		61.8939
219	232	TWQRDGEDQTQDTE	2	12	-0.00165	3.82379	4.63429	5.14911	5.52434	6.01361		TWQRDGEDQTQDTE	219	232	2	12	0	63.5956	77.0696	85.6282	91.8662		62.6418
219	233	TWQRDGEDQTQDTEL	2	13	0.031243	4.21624	5.15406	5.69578	6.1471	6.67023		TWQRDGEDQTQDTEL	219	233	2	13	0	63.0366	77.1626	85.3223	92.1203		64.1368
220	232	WQRDGEDQTQDTE	2	11	0.432	3.65662	4.38495	4.84543	5.23646	5.64227		WQRDGEDQTQDTE	220	232	2	11	0	61.8897	75.8684	84.7063	92.2112		64.1168
220	233	WQRDGEDQTQDTEL	2	12	-0.0258	3.95704	4.8668	5.35849	5.76704	6.10699		WQRDGEDQTQDTEL	220	233	2	12	0	64.9434	79.7778	87.7951	94.457		63.6145
233	243	LVETRPAGDGT	2	8	-0.23148	1.58619	2.13416	2.5908	2.79927	3.80106		LVETRPAGDGT	233	243	2	8	0	45.0751	58.6639	69.9878	75.1575		59.3915
233	244	LVETRPAGDGTF	1	9	-0.22195	1.5063	1.92977	2.19194	2.91364	3.25612		LVETRPAGDGTF	233	244	1	9	0	49.6898	61.8653	69.403	90.153		45.2239
233	244	LVETRPAGDGTF	2	9	-0.05498	1.72628	2.25247	2.62229	2.85889	3.73523		LVETRPAGDGTF	233	244	2	9	0	46.9963	60.8792	70.6364	76.8788		51.8782
233	247	LVETRPAGDGTFQKW	2	12	0.148627	2.93023	3.41161	3.73728	3.82398	4.96656		LVETRPAGDGTFQKW	233	247	2	12	0	57.7343	67.7257	74.4854	76.2848		51.735
233	249	LVETRPAGDGTFQKWAA	2	14	-0.05153	1.93563	2.5184	2.96356	3.43908	4.94837		LVETRPAGDGTFQKWAA	233	249	2	14	0	39.744	51.3996	60.303	69.8135		44.1819
233	249	LVETRPAGDGTFQKWAA	3	14	0.063612	1.95872	2.52866	2.98428	3.44369	4.953		LVETRPAGDGTFQKWAA	233	249	3	14	0	38.7596	50.4163	59.7347	69.1308		44.2232
234	243	VETRPAGDGT	2	7	-0.21788	1.36657	1.84294	2.08964	2.35873	3.06547		VETRPAGDGT	234	243	2	7	0	48.2571	62.7658	70.2795	78.4749		54.7406
234	244	VETRPAGDGTF	2	8	-0.02669	1.58367	1.9449	2.16982	2.39155	3.25085		VETRPAGDGTF	234	244	2	8	0	49.1332	60.1546	67.017	73.7822		50.7946
234	247	VETRPAGDGTFQKW	2	11	-0.19016	1.41517	1.73736	2.01603	2.23515	3.24125		VETRPAGDGTFQKW	234	247	2	11	0	46.7834	56.1729	64.294	70.6797		36.8323
234	249	VETRPAGDGTFQKWAA	2	13	0.803697	4.25483	4.71561	4.93336	5.60598	6.62371		VETRPAGDGTFQKWAA	234	249	2	13	0	59.2977	67.2148	70.9563	82.5134		63.6895
234	249	VETRPAGDGTFQKWAA	3	13	1.41852	4.69847	5.2179	5.31649	6.09272	7.10041		VETRPAGDGTFQKWAA	234	249	3	13	0	57.7265	66.8683	68.6034	82.265		68.2731
250	256	VVVPSGE	1	4	-0.05108	0.381954	0.528181	0.60612	0.758539	1.55702		VVVPSGE	250	256	1	4	0	26.9283	36.0214	40.8681	50.3463		48.6569
250	257	VVVPSGEE	1	5	-0.17738	0.648717	0.855717	0.925628	1.05092	2.1292		VVVPSGEE	250	257	1	5	0	35.8148	44.7891	47.82	53.2519		53.2301
250	262	VVVPSGEEQRYTC	2	10	4.14696	2.53415	2.28037	2.20446	2.36271	4.53875		VVVPSGEEQRYTC	250	262	2	10	0	-411.657	-476.432	-495.808	-455.415		56.7343
250	274	VVVPSGEEQRYTCHVQHEGLPKPLT	4	20	0.695035	2.93203	3.36573	3.79422	4.70532	6.91543		VVVPSGEEQRYTCHVQHEGLPKPLT	250	274	4	20	0	35.9623	42.9345	49.8229	64.47		43.2215
250	275	VVVPSGEEQRYTCHVQHEGLPKPLTL	2	21	-0.15519	2.4587	3.04267	3.64019	4.58571	6.95252		VVVPSGEEQRYTCHVQHEGLPKPLTL	250	275	2	21	0	36.7755	44.9914	53.398	66.7008		41.3841
250	275	VVVPSGEEQRYTCHVQHEGLPKPLTL	3	21	0.014413	3.16067	3.64829	4.15923	5.12926	7.69938		VVVPSGEEQRYTCHVQHEGLPKPLTL	250	275	3	21	0	40.9404	47.2855	53.9341	66.5565		45.8297
250	275	VVVPSGEEQRYTCHVQHEGLPKPLTL	4	21	-0.01424	2.81106	3.3553	3.91665	4.8871	7.50647		VVVPSGEEQRYTCHVQHEGLPKPLTL	250	275	4	21	0	37.567	44.8034	52.2676	65.1712		44.6814
250	279	VVVPSGEEQRYTCHVQHEGLPKPLTLRWEL	3	25	0.027302	4.0328	4.83122	5.68472	6.94703	9.76849		VVVPSGEEQRYTCHVQHEGLPKPLTLRWEL	250	279	3	25	0	41.1192	49.3156	58.0773	71.0358		48.8424
250	279	VVVPSGEEQRYTCHVQHEGLPKPLTLRWEL	4	25	0.587433	5.60285	6.69111	7.19662	8.49503	10.9478		VVVPSGEEQRYTCHVQHEGLPKPLTLRWEL	250	279	4	25	0	48.4096	58.9137	63.7929	76.3254		54.739
250	279	VVVPSGEEQRYTCHVQHEGLPKPLTLRWEL	5	25	0.540371	4.46149	5.26696	5.92463	7.45899	10.3577		VVVPSGEEQRYTCHVQHEGLPKPLTLRWEL	250	279	5	25	0	39.9409	48.1454	54.8445	70.4736		51.7884
257	275	EQRYTCHVQHEGLPKPLTL	3	15	0.136764	1.8411	1.92871	2.27851	2.99602	4.28121		EQRYTCHVQHEGLPKPLTL	257	275	3	15	0	41.1234	43.2374	51.6776	68.99		35.6767
263	275	HVQHEGLPKPLTL	2	9	-0.17841	1.31948	1.58315	1.93167	2.48206	3.40458		HVQHEGLPKPLTL	263	275	2	9	0	41.8055	49.1646	58.8916	74.2526		47.2859
263	275	HVQHEGLPKPLTL	3	9	-0.20949	1.58271	1.73135	2.07331	2.77648	3.38483		HVQHEGLPKPLTL	263	275	3	9	0	49.8621	53.9975	63.5113	83.0746		47.0115
263	279	HVQHEGLPKPLTLRWEL	3	13	0.147537				5.34331	6.37471		HVQHEGLPKPLTLRWEL	263	279	3	13	0	-2.36925	-2.36925	-2.36925	83.4372		61.2953
275	286	LRWELSSQPGSL	2	9	-0.01762	4.37349	4.64992	4.8269	5.01205	5.45908		LRWELSSQPGSL	275	286	2	9	0	80.178	85.2255	88.457	91.8376		75.8205
275	288	LRWELSSQPGSLHH	3	11	0.119882	4.76204	5.14152	5.25096	5.41561	5.58803		LRWELSSQPGSLHH	275	288	3	11	0	84.8946	91.8343	93.8358	96.8469		63.5003
275	292	LRWELSSQPGSLHHILDA	2	15	0.0125	6.61446	6.96812	7.00859	7.393	7.86896		LRWELSSQPGSLHHILDA	275	292	2	15	0	84.0322	88.5337	89.0489	93.9419		65.5746
276	286	RWELSSQPGSL	2	8	-0.02208	4.06203	4.32597	4.35299	4.44491	4.61581		RWELSSQPGSL	276	286	2	8	0	88.0597	93.7505	94.3332	96.315		72.1221
276	290	RWELSSQPGSLHHIL	3	12	0.074106	5.04336	5.5264	5.74331	5.87679	6.12074		RWELSSQPGSLHHIL	276	290	3	12	0	82.1822	90.1707	93.758	95.9656		63.7577
276	292	RWELSSQPGSLHHILDA	2	14	-0.16819	6.13415	6.52198	6.6631	6.86306	6.96393		RWELSSQPGSLHHILDA	276	292	2	14	0	88.3656	93.8034	95.7821	98.5857		62.1779
276	292	RWELSSQPGSLHHILDA	3	14	-0.05846	6.35911	6.77471	6.80546	6.93162	7.16553		RWELSSQPGSLHHILDA	276	292	3	14	0	88.837	94.59	95.0156	96.762		63.9779
276	293	RWELSSQPGSLHHILDAQ	2	15	0.195271	6.95941	7.425	7.48321	7.62789	7.76932		RWELSSQPGSLHHILDAQ	276	293	2	15	0	89.3067	95.4539	96.2224	98.1327		64.7443
276	293	RWELSSQPGSLHHILDAQ	3	15	0.154743	7.12997	7.63753	7.69165	7.79466	8.07691		RWELSSQPGSLHHILDAQ	276	293	3	15	0	88.047	94.4538	95.137	96.4372		67.3076
276	294	RWELSSQPGSLHHILDAQK	2	16	0.027794	7.48395	8.09506	8.13421	8.22225	8.49857		RWELSSQPGSLHHILDAQK	276	294	2	16	0	88.0221	95.2365	95.6986	96.7379		66.3951
276	294	RWELSSQPGSLHHILDAQK	3	16	-0.01802	7.54866	8.10287	8.15806	8.27888	8.55808		RWELSSQPGSLHHILDAQK	276	294	3	16	0	88.2298	94.692	95.3356	96.7445		66.86
276	294	RWELSSQPGSLHHILDAQK	4	16	-0.07361	7.3464	7.92856	7.96753	8.09927	8.40441		RWELSSQPGSLHHILDAQK	276	294	4	16	0	87.5205	94.3872	94.8468	96.4008		65.6595
280	286	SSQPGSL	1	4	-0.04339	1.95003	2.06515	2.08659	2.11022	2.22025		SSQPGSL	280	286	1	4	0	88.0625	93.1482	94.0955	95.1391		69.3828
280	289	SSQPGSLHHI	2	7	6.63699	2.56068	1.48998	1.90998	1.16613	1.03292		SSQPGSLHHI	280	289	2	7	0	72.7383	91.8441	84.3495	97.623		18.445
280	292	SSQPGSLHHILDA	2	10	0.086904	4.22989	4.48641	4.52096	4.61491	4.75628		SSQPGSLHHILDA	280	292	2	10	0	88.7266	94.2204	94.9602	96.9724		59.4535
280	293	SSQPGSLHHILDAQ	2	11	0.440736	4.85647	5.2271	5.30746	5.48771	5.84287		SSQPGSLHHILDAQ	280	293	2	11	0	81.7405	88.6014	90.0888	93.4257		66.3962
280	294	SSQPGSLHHILDAQK	2	12	0.08901	5.46421	5.86378	5.99089	6.08374	6.09285		SSQPGSLHHILDAQK	280	294	2	12	0	89.5293	96.1845	98.3018	99.8483		63.4672
287	292	HHILDA	2	4	0.122335	1.68917	1.8351	1.87113	1.83003	1.93023		HHILDA	287	292	2	4	0	86.6664	94.7381	96.7313	94.4582		60.3195
287	293	HHILDAQ	1	5	-0.12316	1.95178	2.21964	2.30015	2.54026	2.38079		HHILDAQ	287	293	1	5	0	82.8667	93.5641	96.7796	106.369		59.5196
287	293	HHILDAQ	2	5	-0.10486	1.92808	2.20604	2.2205	2.23767	2.40482		HHILDAQ	287	293	2	5	0	81.0039	92.0796	92.6557	93.3399		60.1205
287	294	HHILDAQK	1	6	-0.16344	2.55894	2.9196	2.90444	2.94513	3.12413		HHILDAQK	287	294	1	6	0	82.8081	93.7787	93.3175	94.5551		65.0861
287	294	HHILDAQK	2	6	-0.0697	2.55126	2.8428	2.87924	2.90479	3.04147		HHILDAQK	287	294	2	6	0	84.2434	93.6142	94.7855	95.6067		63.3639
287	294	HHILDAQK	3	6	-0.102	2.55987	2.8718	2.86616	2.93162	3.02789		HHILDAQK	287	294	3	6	0	85.0468	95.0131	94.8328	96.9242		63.0809
293	300	QKMVWNHR	2	6	-0.03144	3.00446	3.19562	3.20704	3.25482	3.3382		QKMVWNHR	293	300	2	6	0	90.0957	95.7688	96.1077	97.5255		69.5458
308	317	MIQRTPKIQV	1	7	-0.11203	2.48791	2.75472	3.01929	3.3431	3.77494		MIQRTPKIQV	308	317	1	7	0	66.8886	73.7527	80.5594	88.89		67.4097
308	317	MIQRTPKIQV	2	7	-0.03715	2.59288	2.86974	3.10121	3.42662	3.83701		MIQRTPKIQV	308	317	2	7	0	67.8864	75.0326	81.0073	89.4068		68.5181
308	317	MIQRTPKIQV	3	7	-0.06509	2.54417	2.82004	3.06831	3.38924	3.80696		MIQRTPKIQV	308	317	3	7	0	67.3872	74.5116	80.9235	89.212		67.9814
308	330	MIQRTPKIQVYSRHPAENGKSNF	2	19	-0.10913	4.88759	5.74177	6.46919	7.37064	8.64584		MIQRTPKIQVYSRHPAENGKSNF	308	330	2	19	0	57.0729	66.8295	75.138	85.4346		56.8805
308	330	MIQRTPKIQVYSRHPAENGKSNF	3	19	0.023151	5.1871	5.98167	6.71677	7.64311	8.93888		MIQRTPKIQVYSRHPAENGKSNF	308	330	3	19	0	57.9195	66.8315	75.0765	85.4665		58.8084
308	333	MIQRTPKIQVYSRHPAENGKSNFLNC	3	22	0.087966	5.23969	6.03951	6.76964	7.67	9.04598		MIQRTPKIQVYSRHPAENGKSNFLNC	308	333	3	22	0	57.5097	66.4382	74.5888	84.6397		51.3976
308	333	MIQRTPKIQVYSRHPAENGKSNFLNC	5	22	1.16671	5.24863	6.03466	6.79134	7.74943	9.12443		MIQRTPKIQVYSRHPAENGKSNFLNC	308	333	5	22	0	51.2952	61.1727	70.6814	82.7212		51.8434
309	317	IQRTPKIQV	2	6	-0.04945	2.05159	2.28753	2.5013	2.83407	3.16985		IQRTPKIQV	309	317	2	6	0	65.264	72.5929	79.2328	89.5696		66.0386
309	317	IQRTPKIQV	3	6	-0.08361	2.0373	2.2748	2.4766	2.82543	3.15281		IQRTPKIQV	309	317	3	6	0	65.5327	72.8708	79.1063	89.8843		65.6836
309	330	IQRTPKIQVYSRHPAENGKSNF	2	18	-0.26177	4.1228	4.69898	5.32539	6.56756	7.72021		IQRTPKIQVYSRHPAENGKSNF	309	330	2	18	0	54.9309	62.1494	69.9972	85.5594		53.6125
309	330	IQRTPKIQVYSRHPAENGKSNF	3	18	0.102788	4.48127	5.2296	5.91206	6.82103	8.1812		IQRTPKIQVYSRHPAENGKSNF	309	330	3	18	0	54.1999	63.4632	71.9111	83.1629		56.8139
309	330	IQRTPKIQVYSRHPAENGKSNF	4	18	0.014782	4.62894	5.29217	5.91148	6.81025	8.15698		IQRTPKIQVYSRHPAENGKSNF	309	330	4	18	0	56.6696	64.8153	72.4214	83.4598		56.6457
309	330	IQRTPKIQVYSRHPAENGKSNF	5	18	0.170651	4.72665	5.60842	6.28276	7.06439	8.36978		IQRTPKIQVYSRHPAENGKSNF	309	330	5	18	0	55.5668	66.3213	74.5459	84.079		58.1234
309	333	IQRTPKIQVYSRHPAENGKSNFLNC	3	21	-0.03437	4.48222	5.19462	5.90459	6.76189	8.19654		IQRTPKIQVYSRHPAENGKSNFLNC	309	333	3	21	0	54.8735	63.5286	72.1543	82.57		48.7889
309	333	IQRTPKIQVYSRHPAENGKSNFLNC	4	21	0.07992	5.27016	5.84147	6.77111	7.45697	8.8466		IQRTPKIQVYSRHPAENGKSNFLNC	309	333	4	21	0	59.2041	65.721	76.3252	84.1487		52.6584
318	330	YSRHPAENGKSNF	2	10	-0.00173	2.4717	2.94181	3.30901	3.72202	4.46088		YSRHPAENGKSNF	318	330	2	10	0	55.4256	65.9601	74.1884	83.4433		55.761
318	330	YSRHPAENGKSNF	3	10	-0.02294	2.47974	2.92924	3.30661	3.71385	4.44377		YSRHPAENGKSNF	318	330	3	10	0	56.0296	66.0928	74.5414	83.6586		55.5472
318	333	YSRHPAENGKSNFLNC	2	13	0.164213	2.53799	3.0102	3.3418	3.79159	4.58904		YSRHPAENGKSNFLNC	318	333	2	13	0	53.6469	64.3187	71.8128	81.9778		44.1254
318	333	YSRHPAENGKSNFLNC	3	13	0.202252	2.51417	2.96095	3.32423	3.73846	4.47987		YSRHPAENGKSNFLNC	318	333	3	13	0	54.0467	64.4914	72.9839	82.6676		43.0757
331	344	LNCYVSGFHPSDIE	2	11	2.16405	1.45731	2.28708	3.32571	3.54427	6.17281		LNCYVSGFHPSDIE	331	344	2	11	0	-17.6299	3.06903	28.9781	34.43		70.1456
334	344	YVSGFHPSDIE	1	8	0.287226	0.784353	0.99861	1.56705	2.13579	2.96643		YVSGFHPSDIE	334	344	1	8	0	18.555	26.552	47.7687	68.9967		46.3505
334	344	YVSGFHPSDIE	2	8	0.036368	0.656914	0.959873	1.43581	2.02219	2.76638		YVSGFHPSDIE	334	344	2	8	0	22.7306	33.8279	51.2614	72.7406		43.2246
334	346	YVSGFHPSDIEVD	2	10	0.989288	0.971122	1.28495	1.87886	2.54256	3.32475		YVSGFHPSDIEVD	334	346	2	10	0	-0.777836	12.6595	38.0898	66.5082		41.5593
334	347	YVSGFHPSDIEVDL	2	11	-0.0607	0.793736	1.14332	1.71798	2.37588	3.28877		YVSGFHPSDIEVDL	334	347	2	11	0	25.5096	35.9466	53.1034	72.7453		37.3723
334	364	YVSGFHPSDIEVDLLKNGERIEKVEHSDLSF	4	28	0.128496	5.07631	5.81074	6.61958	7.60349	9.73811		YVSGFHPSDIEVDLLKNGERIEKVEHSDLSF	334	364	4	28	0	51.4882	59.1308	67.5479	77.7866		43.4737
343	348	IEVDLL	1	4	-0.13412	0.0507245	0.213483	0.574821	0.763003	1.0489		IEVDLL	343	348	1	4	0	15.6248	29.3828	59.9266	75.8335		32.778
343	362	IEVDLLKNGERIEKVEHSDL	2	18	-0.08735	3.45698	3.84048	4.42394	4.99806	6.11982		IEVDLLKNGERIEKVEHSDL	343	362	2	18	0	57.1006	63.2789	72.6788	81.9281		42.4987
343	362	IEVDLLKNGERIEKVEHSDL	3	18	-0.00287	4.24448	4.59044	4.8976	5.01329	6.481		IEVDLLKNGERIEKVEHSDL	343	362	3	18	0	65.5064	70.8421	75.5794	77.3636		45.0069
343	363	IEVDLLKNGERIEKVEHSDLS	2	19	0.042063	4.30446	4.92827	5.54292	6.2166	7.41027		IEVDLLKNGERIEKVEHSDLS	343	363	2	19	0	57.8485	66.3148	74.6567	83.7997		48.7518
343	363	IEVDLLKNGERIEKVEHSDLS	3	19	0.110368	4.35632	5.04694	5.61449	6.50655	7.67851		IEVDLLKNGERIEKVEHSDLS	343	363	3	19	0	56.1029	65.2283	72.7275	84.5146		50.5165
343	364	IEVDLLKNGERIEKVEHSDLSF	2	20	-0.09941	4.20937	4.83278	5.46526	6.09523	7.48723		IEVDLLKNGERIEKVEHSDLSF	343	364	2	20	0	56.7943	65.0115	73.3483	81.652		46.7952
343	364	IEVDLLKNGERIEKVEHSDLSF	3	20	0.201252	4.64194	5.28409	5.96768	6.85856	8.18761		IEVDLLKNGERIEKVEHSDLSF	343	364	3	20	0	55.6035	63.644	72.2035	83.3585		51.1726
343	364	IEVDLLKNGERIEKVEHSDLSF	5	20	0.210515	4.76744	5.77813	6.21324	7.062	8.3727		IEVDLLKNGERIEKVEHSDLSF	343	364	5	20	0	55.8297	68.2123	73.5431	83.9418		52.3294
343	370	IEVDLLKNGERIEKVEHSDLSFSKDWSF	4	26	2.11785	8.42236	10.0196	9.75021	11.732	12.7748		IEVDLLKNGERIEKVEHSDLSFSKDWSF	343	370	4	26	0	59.1587	74.1467	71.6185	90.2145		61.4173
345	362	VDLLKNGERIEKVEHSDL	2	16	-0.03092	3.85809	4.3541	4.63138	5.05979	6.05305		VDLLKNGERIEKVEHSDL	345	362	2	16	0	63.9222	72.075	76.6324	83.6741		47.2895
345	362	VDLLKNGERIEKVEHSDL	3	16	0.004875	3.99979	4.50473	4.79111	5.15989	6.12316		VDLLKNGERIEKVEHSDL	345	362	3	16	0	65.2948	73.5477	78.2284	84.256		47.8372
345	362	VDLLKNGERIEKVEHSDL	4	16	-0.00263	4.08345	4.57016	4.92027	5.30218	6.37331		VDLLKNGERIEKVEHSDL	345	362	4	16	0	64.0859	71.7194	77.2106	83.2006		49.7915
345	363	VDLLKNGERIEKVEHSDLS	2	17	0.029487	4.07293	4.56515	4.92443	5.39685	6.56253		VDLLKNGERIEKVEHSDLS	345	363	2	17	0	61.8922	69.4265	74.9258	82.157		48.2539
345	363	VDLLKNGERIEKVEHSDLS	3	17	0.005538	4.1371	4.65656	4.94423	5.42305	6.49639		VDLLKNGERIEKVEHSDLS	345	363	3	17	0	63.6521	71.6551	76.087	83.4639		47.7675
345	364	VDLLKNGERIEKVEHSDLSF	2	18	3.85136	7.28055	7.7667	8.40623	9.06986	11.015		VDLLKNGERIEKVEHSDLSF	345	364	2	18	0	47.8693	54.6556	63.5831	72.8469		76.4932
345	364	VDLLKNGERIEKVEHSDLSF	3	18	4.32173	7.55111	8.15085	8.884	9.61213	11.4207		VDLLKNGERIEKVEHSDLSF	345	364	3	18	0	45.4909	53.9392	64.2667	74.5235		79.3104
346	362	DLLKNGERIEKVEHSDL	3	15	-0.06605	3.62231	4.20884	4.4041	4.80102	5.62653		DLLKNGERIEKVEHSDL	346	362	3	15	0	64.7924	75.0957	78.5258	85.4984		46.8878
346	363	DLLKNGERIEKVEHSDLS	2	16	-0.11431	3.99013	4.53601	4.76867	5.30245	6.31241		DLLKNGERIEKVEHSDLS	346	363	2	16	0	63.8653	72.3592	75.9794	84.285		49.3157
346	364	DLLKNGERIEKVEHSDLSF	3	17	-0.0244	4.14504	4.67027	5.06402	5.5873	6.67129		DLLKNGERIEKVEHSDLSF	346	364	3	17	0	62.2705	70.1147	75.9955	83.8106		49.0536
347	362	LLKNGERIEKVEHSDL	2	14	-0.12095	3.73459	4.21037	4.43228	4.80481	5.56996		LLKNGERIEKVEHSDL	347	362	2	14	0	67.7491	76.1095	80.0088	86.5548		49.7318
347	362	LLKNGERIEKVEHSDL	3	14	-0.04906	4.00495	4.50051	4.77689	5.18898	5.95314		LLKNGERIEKVEHSDL	347	362	3	14	0	67.542	75.7985	80.403	87.2687		53.153
347	363	LLKNGERIEKVEHSDLS	2	15	-0.09794	3.84097	4.34004	4.62585	5.11533	6.0148		LLKNGERIEKVEHSDLS	347	363	2	15	0	64.4378	72.6021	77.2778	85.2853		50.1233
347	364	LLKNGERIEKVEHSDLSF	2	16	0.127564	3.98251	4.56564	4.89756	5.40084	6.52522		LLKNGERIEKVEHSDLSF	347	364	2	16	0	60.2556	69.3704	74.5585	82.4251		50.9783
347	364	LLKNGERIEKVEHSDLSF	3	16	-0.04328	3.86904	4.39943	4.76343	5.33059	6.34559		LLKNGERIEKVEHSDLSF	347	364	3	16	0	61.2365	69.5383	75.2356	84.113		49.5749
348	362	LKNGERIEKVEHSDL	2	13	-0.02436	3.73915	4.19147	4.4186	4.75671	5.41128		LKNGERIEKVEHSDL	348	362	2	13	0	69.2377	77.5589	81.7376	87.9579		52.0316
348	362	LKNGERIEKVEHSDL	3	13	-0.0285	3.7107	4.16287	4.38049	4.72389	5.39462		LKNGERIEKVEHSDL	348	362	3	13	0	68.9493	77.2871	81.2999	87.6321		51.8713
348	362	LKNGERIEKVEHSDL	4	13	-0.05253	3.79473	4.19785	4.39206	4.74077	5.33386		LKNGERIEKVEHSDL	348	362	4	13	0	71.4256	78.9097	82.5152	88.9892		51.2871
348	363	LKNGERIEKVEHSDLS	2	14	0.007632	3.88991	4.37279	4.63584	5.04547	5.89571		LKNGERIEKVEHSDLS	348	363	2	14	0	65.9346	74.1355	78.603	85.56		52.6403
348	364	LKNGERIEKVEHSDLSF	2	15	-0.05363	3.91715	4.44621	4.77278	5.2552	6.21662		LKNGERIEKVEHSDLSF	348	364	2	15	0	63.3274	71.765	76.9731	84.6669		51.8051
348	364	LKNGERIEKVEHSDLSF	3	15	-0.01093	3.97336	4.50289	4.8377	5.32648	6.27377		LKNGERIEKVEHSDLSF	348	364	3	15	0	63.3967	71.8225	77.1498	84.927		52.2814
348	367	LKNGERIEKVEHSDLSFSKD	3	18	0.615349	5.10856	5.80062	6.12209	6.79942	7.99284		LKNGERIEKVEHSDLSFSKD	348	367	3	18	0	60.9044	70.285	74.6425	83.8235		55.5058
348	370	LKNGERIEKVEHSDLSFSKDWSF	3	21	-0.09934	5.00329	5.5408	6.17097	7.08988	8.60271		LKNGERIEKVEHSDLSFSKDWSF	348	370	3	21	0	58.6372	64.814	72.0556	82.6153		51.2066
349	362	KNGERIEKVEHSDL	2	12	0.216934	4.00483	4.24971	4.2243	4.52759	5.02282		KNGERIEKVEHSDL	349	362	2	12	0	78.8179	83.9132	83.3845	89.6953		52.3211
349	362	KNGERIEKVEHSDL	3	12	0.000715	3.62927	3.86969	3.96608	4.18185	4.69464		KNGERIEKVEHSDL	349	362	3	12	0	77.3031	82.4251	84.4785	89.0753		48.9025
353	362	RIEKVEHSDL	2	8	-0.11931	2.31692	2.6363	2.80583	2.99787	3.37652		RIEKVEHSDL	353	362	2	8	0	69.6897	78.8257	83.6749	89.1685		52.7582
363	370	SFSKDWSF	1	6	-0.05199	1.11878	1.29001	1.48788	1.88233	2.71088		SFSKDWSF	363	370	1	6	0	42.3751	48.5727	55.7343	70.0114		56.4767
363	370	SFSKDWSF	2	6	-0.01559	1.13546	1.2975	1.50885	1.89985	2.70256		SFSKDWSF	363	370	2	6	0	42.3467	48.3083	56.0835	70.4684		56.3034
364	370	FSKDWSF	2	5	-0.02556	0.965912	1.10571	1.26021	1.5774	2.26322		FSKDWSF	364	370	2	5	0	43.3188	49.4269	56.1771	70.0357		56.5805
365	370	SKDWSF	1	4	0.052829	0.509818	0.629777	0.80216	1.13528	1.73016		SKDWSF	365	370	1	4	0	27.245	34.3967	44.6739	64.534		54.0676
365	370	SKDWSF	2	4	-0.03907	0.387031	0.486729	0.635099	0.949411	1.58492		SKDWSF	365	370	2	4	0	26.2379	32.3769	41.5131	60.8673		49.5288
374	386	YYTEFTPTEKDEY	2	10	0.049633	2.45465	3.33105	4.0899	4.32443	4.59664		YYTEFTPTEKDEY	374	386	2	10	0	52.8924	72.1666	88.8555	94.0134		57.458
374	387	YYTEFTPTEKDEYA	2	11	-0.05328	2.38882	2.85556	3.27642	3.7292	4.51468		YYTEFTPTEKDEYA	374	387	2	11	0	53.4616	63.6793	72.8925	82.8046		51.3032
374	388	YYTEFTPTEKDEYAC	2	12	2.63796	5.49523	4.59983	4.79959	5.08042	5.02431		YYTEFTPTEKDEYAC	374	388	2	12	0	119.734	82.2124	90.5832	102.351		52.3365
374	407	YYTEFTPTEKDEYACRVNHVTLSQPKIVKWDRDM	4	30	-0.11128	6.52289	8.29217	9.63962	10.3585	11.6626		YYTEFTPTEKDEYACRVNHVTLSQPKIVKWDRDM	374	407	4	30	0	56.3465	71.3737	82.8181	88.9241		48.5941
375	386	YTEFTPTEKDEY	2	9	0.844565	3.33983	3.89309	4.4145	4.6053	4.66842		YTEFTPTEKDEY	375	386	2	9	0	65.2552	79.724	93.3594	98.3494		64.8392
375	387	YTEFTPTEKDEYA	2	10	-0.05933	2.6079	3.47409	4.21438	4.49587	4.75444		YTEFTPTEKDEYA	375	387	2	10	0	55.4083	73.4024	88.7809	94.6285		59.4304
375	388	YTEFTPTEKDEYAC	2	11	-0.01888	2.588	3.49124	4.22736	4.53243	4.78243		YTEFTPTEKDEYAC	375	388	2	11	0	54.2952	73.1075	88.4392	94.7931		54.3458
375	407	YTEFTPTEKDEYACRVNHVTLSQPKIVKWDRDM	4	29	0.21413	6.49708	8.24698	9.52063	10.2463	11.6032		YTEFTPTEKDEYACRVNHVTLSQPKIVKWDRDM	375	407	4	29	0	55.1666	70.5314	81.7145	88.0861		50.0137
375	407	YTEFTPTEKDEYACRVNHVTLSQPKIVKWDRDM	5	29	10.8308	6.59071	8.23819	9.53318	10.2839	11.6824		YTEFTPTEKDEYACRVNHVTLSQPKIVKWDRDM	375	407	5	29	0	-497.933	-304.464	-152.389	-64.2247		50.3552
376	385	TEFTPTEKDE	2	7	0.162783	2.10104	2.62144	3.1021	3.26555	3.47055		TEFTPTEKDE	376	385	2	7	0	58.5972	74.3296	88.8609	93.8022		61.9742
376	386	TEFTPTEKDEY	2	8	-0.02588	2.51875	3.04522	3.61417	3.86887	4.07018		TEFTPTEKDEY	376	386	2	8	0	62.1238	74.9769	88.8671	95.0853		63.5966
376	387	TEFTPTEKDEYA	2	9	0.029748	2.39985	3.05249	3.7145	3.99362	4.36836		TEFTPTEKDEYA	376	387	2	9	0	54.6281	69.6708	84.9292	91.3626		60.6717
376	407	TEFTPTEKDEYACRVNHVTLSQPKIVKWDRDM	3	28	-0.0921	6.051	7.59065	8.74123	9.46667	10.6919		TEFTPTEKDEYACRVNHVTLSQPKIVKWDRDM	376	407	3	28	0	56.9649	71.2421	81.9113	88.6384		47.7317
376	407	TEFTPTEKDEYACRVNHVTLSQPKIVKWDRDM	4	28	0.938928	6.30001	7.90818	9.03695	9.8027	10.9892		TEFTPTEKDEYACRVNHVTLSQPKIVKWDRDM	376	407	4	28	0	53.3425	69.3436	80.5748	88.1939		49.0591
379	407	TPTEKDEYACRVNHVTLSQPKIVKWDRDM	3	26	6.8029	10.1586	10.9339	11.6248	12.4363	15.3332		TPTEKDEYACRVNHVTLSQPKIVKWDRDM	379	407	3	26	0	39.3391	48.4277	56.5265	66.0399		73.7172
387	407	ACRVNHVTLSQPKIVKWDRDM	2	18	-0.16561	3.45243	4.39459	4.90637	5.30353	6.2649		ACRVNHVTLSQPKIVKWDRDM	387	407	2	18	0	56.2637	70.915	78.8736	85.0499		43.5063
387	407	ACRVNHVTLSQPKIVKWDRDM	3	18	0.71212	4.45147	5.20445	5.45184	5.81028	6.70016		ACRVNHVTLSQPKIVKWDRDM	387	407	3	18	0	62.447	75.0217	79.1531	85.1391		46.5289
387	407	ACRVNHVTLSQPKIVKWDRDM	4	18	0.934835	4.90559	5.61108	5.69753	6.133	6.82401		ACRVNHVTLSQPKIVKWDRDM	387	407	4	18	0	67.4247	79.4042	80.872	88.2665		47.3889
387	407	ACRVNHVTLSQPKIVKWDRDM	5	18	0.842448	4.5088	5.57643	5.81299	6.23767	7.33448		ACRVNHVTLSQPKIVKWDRDM	387	407	5	18	0	56.4747	72.9199	76.5638	83.1053		50.9339
388	407	CRVNHVTLSQPKIVKWDRDM	2	17	-0.02615	3.56684	4.35051	4.57033	5.26774	6.1537		CRVNHVTLSQPKIVKWDRDM	388	407	2	17	0	58.1405	70.8215	74.3786	85.6638		45.2478
388	407	CRVNHVTLSQPKIVKWDRDM	3	17	-0.02107	3.74419	4.58399	5.09433	5.49308	6.4883		CRVNHVTLSQPKIVKWDRDM	388	407	3	17	0	57.8437	70.7452	78.5852	84.7109		47.7081
388	407	CRVNHVTLSQPKIVKWDRDM	4	17	-0.10473	3.81409	4.72639	5.12312	5.62657	6.59315		CRVNHVTLSQPKIVKWDRDM	388	407	4	17	0	58.5083	72.1291	78.0523	85.5689		48.4791
388	407	CRVNHVTLSQPKIVKWDRDM	5	17	1.07595	3.77742	4.53405	5.10152	5.50092	6.53192		CRVNHVTLSQPKIVKWDRDM	388	407	5	17	0	49.514	63.3819	73.7829	81.1033		48.0288
389	407	RVNHVTLSQPKIVKWDRDM	3	16	-0.07459	3.54155	4.39684	4.86043	5.27981	6.26612		RVNHVTLSQPKIVKWDRDM	389	407	3	16	0	57.0306	70.5193	77.8307	84.4447		48.9541
396	407	SQPKIVKWDRDM	2	9	-0.12009	1.986	2.68733	3.04797	3.99339	4.9803		SQPKIVKWDRDM	396	407	2	9	0	41.2927	55.0431	62.114	80.6504		69.1709
401	407	VKWDRDM	2	5	-0.08572	1.17308	1.48283	1.61191	1.80961	2.02034		VKWDRDM	401	407	2	5	0	59.7705	74.4779	80.6072	89.9943		50.5085

## Sheet: Empty_Replicate3
					Uptake (D)													% Deuterium Uptake
					HDX time (sec)													HDX time (sec)
START	END	Sequence	Charge	maxD	0	20	60	180	600	BackEx		Sequence	START	END	Charge	maxD	0	20	60	180	600		%Back-exchange
2	10	ASGSHSMRY	2	7	-0.0537007	0.922964	1.11347	1.21639	1.66431	2.25904		ASGSHSMRY	2	10	2	7	0	42.2298	50.4673	54.917	74.2849		40.3399
2	10	ASGSHSMRY	3	7	-0.0176543	0.86311	1.03566	1.11745	1.5621	2.1383		ASGSHSMRY	2	10	3	7	0	40.8527	48.8561	52.6496	73.2739		38.1839
2	11	ASGSHSMRYF	2	8	0.061497	0.912882	1.05938	1.13101	1.69335	2.43935		ASGSHSMRYF	2	11	2	8	0	35.8048	41.966	44.9782	68.6272		38.1148
2	11	ASGSHSMRYF	3	8	-0.142833	0.644672	0.833029	0.905515	1.46214	2.2793		ASGSHSMRYF	2	11	3	8	0	32.5129	40.2894	43.2821	66.2628		35.614
2	12	ASGSHSMRYFF	2	9	-0.0706601	0.719502	0.902201	0.987074	1.67173	2.63618		ASGSHSMRYFF	2	12	2	9	0	29.1913	35.9408	39.0763	64.3697		36.6136
2	12	ASGSHSMRYFF	3	9	-0.0909833	0.642407	0.801052	0.815214	1.48123	2.52161		ASGSHSMRYFF	2	12	3	9	0	28.0713	34.1437	34.6857	60.1783		35.0224
2	25	ASGSHSMRYFFTSVSRPGRGEPRF	3	20	0.0101109	3.8796	4.55651	5.17942	6.16358	8.53672		ASGSHSMRYFFTSVSRPGRGEPRF	2	25	3	20	0	45.3813	53.3201	60.6255	72.1678		53.3545
2	25	ASGSHSMRYFFTSVSRPGRGEPRF	4	20	0.0155461	3.91703	4.57805	5.08562	6.17086	8.57537		ASGSHSMRYFFTSVSRPGRGEPRF	2	25	4	20	0	45.579	53.3014	59.2311	71.9094		53.596
2	25	ASGSHSMRYFFTSVSRPGRGEPRF	5	20	-0.041222	3.83609	4.42981	4.97752	6.29886	8.63293		ASGSHSMRYFFTSVSRPGRGEPRF	2	25	5	20	0	44.6996	51.5443	57.8586	73.0917		53.9558
2	25	ASGSHSMRYFFTSVSRPGRGEPRF	6	20	-0.174616	3.75206	4.2277	4.66894	5.70497	8.69865		ASGSHSMRYFFTSVSRPGRGEPRF	2	25	6	20	0	44.2529	49.6132	54.586	66.2618		54.3666
3	10	SGSHSMRY	2	6	-0.109345	0.65847	0.779414	0.897071	1.28458	1.76742		SGSHSMRY	3	10	2	6	0	40.9116	47.3559	53.625	74.2725		36.8213
11	24	FFTSVSRPGRGEPR	4	10	-0.0760542	3.15083	3.59387	3.82849	4.45711	5.31857		FFTSVSRPGRGEPR	11	24	4	10	0	59.8165	68.0292	72.3784	84.0312		66.4822
11	25	FFTSVSRPGRGEPRF	4	11	-0.0313626	3.16733	3.61887	3.93351	4.64677	5.63451		FFTSVSRPGRGEPRF	11	25	4	11	0	56.4555	64.4249	69.9781	82.5668		64.0285
12	25	FTSVSRPGRGEPRF	2	10	-0.0473614	3.13306	3.57414	3.85144	4.49333	5.28878		FTSVSRPGRGEPRF	12	25	2	10	0	59.6015	67.8674	73.064	85.0933		66.1097
12	25	FTSVSRPGRGEPRF	3	10	-0.0338321	3.18685	3.6465	3.93268	4.57463	5.39508		FTSVSRPGRGEPRF	12	25	3	10	0	59.3245	67.7912	73.0627	84.8874		67.4386
13	25	TSVSRPGRGEPRF	2	9	-0.0842137	2.23956	2.66221	3.12839	3.69348	4.81517		TSVSRPGRGEPRF	13	25	2	9	0	47.4299	56.0565	65.5717	77.1056		66.8773
13	25	TSVSRPGRGEPRF	3	9	-0.025191	3.127	3.54272	3.7755	4.30228	5.07665		TSVSRPGRGEPRF	13	25	3	9	0	61.7853	69.9336	74.4965	84.8216		70.5091
14	25	SVSRPGRGEPRF	2	8	0.130391	3.15552	3.52626	3.79859	4.16084	4.70607		SVSRPGRGEPRF	14	25	2	8	0	66.1132	74.2158	80.1673	88.0842		73.5323
14	25	SVSRPGRGEPRF	3	8	-0.0632011	3.18215	3.5905	3.85051	4.18647	4.7496		SVSRPGRGEPRF	14	25	3	8	0	67.4317	75.9164	81.3187	88.2994		74.2125
15	25	VSRPGRGEPRF	2	7	1.70335	3.24396	3.46886	3.80425	4.11517	4.21508		VSRPGRGEPRF	15	25	2	7	0	61.3368	70.2906	83.6436	96.0225		75.2692
26	32	IAVGYVD	1	5	-0.0440309	0.223241	0.415845	0.395112	0.607435	1.48258		IAVGYVD	26	32	1	5	0	17.5075	30.124	28.7659	42.6741		37.0644
26	35	IAVGYVDDTQ	1	8	-0.0197307	0.567296	0.874762	1.16356	1.7081	3.06189		IAVGYVDDTQ	26	35	1	8	0	19.0493	29.0267	38.3984	56.0688		47.8421
26	35	IAVGYVDDTQ	2	8	-0.031161	0.352972	0.529931	0.752043	1.22954	2.50671		IAVGYVDDTQ	26	35	2	8	0	15.136	22.1088	30.8607	49.6756		39.1673
26	36	IAVGYVDDTQF	1	9	-0.0279951	0.555093	0.889136	1.2134	1.7983	3.22685		IAVGYVDDTQF	26	36	1	9	0	17.9145	28.1774	38.1398	56.1101		44.8173
26	36	IAVGYVDDTQF	2	9	-0.0401909	0.446663	0.67646	0.947971	1.54232	2.91049		IAVGYVDDTQF	26	36	2	9	0	16.4997	24.2877	33.4893	53.632		40.4234
30	35	YVDDTQ	1	4	-0.178702	0.210975	0.528273		0.8938	1.33605		YVDDTQ	30	35	1	4	0	25.7254	46.6726	11.7974	70.8037		41.7516
30	36	YVDDTQF	1	5	-0.0524497	0.404887	0.666156	0.879455	1.20662	1.73302		YVDDTQF	30	36	1	5	0	25.6144	40.2475	52.194	70.5179		43.3254
31	36	VDDTQF	1	4	-0.0728377	0.339497	0.570161	0.741756	0.983688	1.29015		VDDTQF	31	36	1	4	0	30.2522	47.1756	59.7652	77.5152		40.3173
36	42	FVRFDSD	2	5	-0.208185		0.249662	0.570309	1.19995	1.72778		FVRFDSD	36	42	2	5	0	10.7535	23.6495	40.2122	72.7354		43.1945
36	43	FVRFDSDA	2	6	1.21307	1.85351	2.00632	2.03261	3.30637	3.58621		FVRFDSDA	36	43	2	6	0	26.987	33.4261	34.5339	88.2079		74.7127
36	62	FVRFDSDAASQKMEPRAPWIEQEGPEY	2	22	-0.122371	4.97895	6.96641	8.8775	10.5004	11.7877		FVRFDSDAASQKMEPRAPWIEQEGPEY	36	62	2	22	0	42.8321	59.5193	75.5654	89.1918		66.9755
36	62	FVRFDSDAASQKMEPRAPWIEQEGPEY	3	22	0.00774815	5.53841	7.40631	9.16501	10.5015	11.7953		FVRFDSDAASQKMEPRAPWIEQEGPEY	36	62	3	22	0	46.9196	62.7661	77.686	89.024		67.0186
36	62	FVRFDSDAASQKMEPRAPWIEQEGPEY	4	22	0.265091	5.60153	7.38697	9.17491	10.5268	11.7596		FVRFDSDAASQKMEPRAPWIEQEGPEY	36	62	4	22	0	46.426	61.959	77.5137	89.2751		66.8159
36	63	FVRFDSDAASQKMEPRAPWIEQEGPEYW	3	23	0.376292	5.87434	7.79121	9.41746	11.1789	12.5896		FVRFDSDAASQKMEPRAPWIEQEGPEYW	36	63	3	23	0	45.0168	60.7117	74.0271	88.4495		68.4218
36	63	FVRFDSDAASQKMEPRAPWIEQEGPEYW	4	23	0.538623	6.00362	7.58114	9.3727	10.813	12.212		FVRFDSDAASQKMEPRAPWIEQEGPEYW	36	63	4	23	0	46.816	60.3299	75.6774	88.0156		66.3693
37	46	VRFDSDAASQ	2	8	-0.0999058	1.85217	2.26005	2.61593	3.24916	3.80941		VRFDSDAASQ	37	46	2	8	0	49.9338	60.3675	69.4709	85.6687		59.5221
37	62	VRFDSDAASQKMEPRAPWIEQEGPEY	2	21	-0.150054	5.19523	7.18411	8.61545	10.2056	11.3132		VRFDSDAASQKMEPRAPWIEQEGPEY	37	62	2	21	0	46.6298	63.9799	76.4662	90.3381		67.3404
37	62	VRFDSDAASQKMEPRAPWIEQEGPEY	3	21	0.0212432	5.51279	7.37104	8.80301	10.2963	11.4108		VRFDSDAASQKMEPRAPWIEQEGPEY	37	62	3	21	0	48.2157	64.5311	77.1038	90.2152		67.9213
37	62	VRFDSDAASQKMEPRAPWIEQEGPEY	4	21	0.0914916	5.39913	7.23454	8.57903	10.1194	11.1846		VRFDSDAASQKMEPRAPWIEQEGPEY	37	62	4	21	0	47.8464	64.392	76.5121	90.3982		66.5748
37	63	VRFDSDAASQKMEPRAPWIEQEGPEYW	3	22	0.167307	5.83566	7.71868	9.24072	10.9114	12.0966		VRFDSDAASQKMEPRAPWIEQEGPEYW	37	63	3	22	0	47.5164	63.3013	76.0602	90.0651		68.7305
37	63	VRFDSDAASQKMEPRAPWIEQEGPEYW	4	22	-0.00155867	5.4886	7.5048	9.10153	10.8152	12.0198		VRFDSDAASQKMEPRAPWIEQEGPEYW	37	63	4	22	0	45.6701	62.442	75.7245	89.9796		68.2941
40	62	DSDAASQKMEPRAPWIEQEGPEY	2	18	-0.0611986	5.06266	6.77507	8.0142	9.21677	10.0121		DSDAASQKMEPRAPWIEQEGPEY	40	62	2	18	0	50.8656	67.865	80.166	92.1042		69.5288
40	62	DSDAASQKMEPRAPWIEQEGPEY	3	18	-0.0152981	5.15148	6.86909	8.08729	9.27893	10.0399		DSDAASQKMEPRAPWIEQEGPEY	40	62	3	18	0	51.3841	68.4658	80.5809	92.4319		69.7217
40	63	DSDAASQKMEPRAPWIEQEGPEYW	2	19	0.17933	5.41542	7.4142	8.9697	10.1926	11.03		DSDAASQKMEPRAPWIEQEGPEYW	40	63	2	19	0	48.256	66.6768	81.0124	92.2827		72.5657
40	63	DSDAASQKMEPRAPWIEQEGPEYW	3	19	-0.00405815	5.30902	7.09064	8.44986	9.8148	10.7001		DSDAASQKMEPRAPWIEQEGPEYW	40	63	3	19	0	49.6356	66.2798	78.9778	91.7293		70.3955
43	62	AASQKMEPRAPWIEQEGPEY	3	15	-0.217088	1.56904	2.69887	5.67512	19.4353	19.614		AASQKMEPRAPWIEQEGPEY	43	62	3	15	0	9.00674	14.704	29.712	99.0989		163.45
43	63	AASQKMEPRAPWIEQEGPEYW	3	16	0.260365	4.4887	5.80208		8.77428	9.5279		AASQKMEPRAPWIEQEGPEYW	43	63	3	16	0	45.6253	59.7971	-2.80943	91.8682		74.4367
44	62	ASQKMEPRAPWIEQEGPEY	2	14	0.0857764	3.72377	5.27993	6.9223	7.48778	7.95034		ASQKMEPRAPWIEQEGPEY	44	62	2	14	0	46.258	66.045	86.9282	94.1185		70.9852
44	62	ASQKMEPRAPWIEQEGPEY	3	14	-0.0650086	3.77627	5.33327	6.59693	7.42756	8.03945		ASQKMEPRAPWIEQEGPEY	44	62	3	14	0	47.3972	66.6088	82.2009	92.45		71.7808
44	63	ASQKMEPRAPWIEQEGPEYW	3	15	0.407945	4.01733	5.73157	6.86387	7.9909	8.60317		ASQKMEPRAPWIEQEGPEYW	44	63	3	15	0	44.0426	64.9601	78.7767	92.529		71.693
47	62	KMEPRAPWIEQEGPEY	2	11	0.119512	2.78637	4.07456	5.12889	5.91568	6.22997		KMEPRAPWIEQEGPEY	47	62	2	11	0	43.6442	64.7258	81.9803	94.8565		70.7951
47	62	KMEPRAPWIEQEGPEY	3	11	0.077499	2.767	3.96848	4.93323	5.73564	6.14266		KMEPRAPWIEQEGPEY	47	62	3	11	0	44.3434	64.153	80.0595	93.2893		69.8029
48	62	MEPRAPWIEQEGPEY	2	10	4.87648	6.66273	5.24575	10.046	6.66684	0.027495		MEPRAPWIEQEGPEY	48	62	2	10	0	-36.8375	-7.61534	-106.61	-36.9223		0.343687
52	62	APWIEQEGPEY	2	8	5.87784	9.26921	9.52274	9.49932	9.80974	9.89154		APWIEQEGPEY	52	62	2	8	0	84.4948	90.8116	90.2281	97.9619		154.555
63	72	WDQETRNMKA	2	8	-0.0636394	1.27336	2.22453	3.15108	3.67951	3.93071		WDQETRNMKA	63	72	2	8	0	33.4724	57.2853	80.4818	93.7113		61.4173
63	72	WDQETRNMKA	3	8	0.562877	1.29533	2.15842	3.19152	3.51818	4.07899		WDQETRNMKA	63	72	3	8	0	20.8314	45.3779	74.7599	84.0503		63.7343
63	76	WDQETRNMKAHSQT	2	12	1.63371	3.55082	9.41428	5.14407	14.3306	11.0079		WDQETRNMKAHSQT	63	76	2	12	0	20.4509	82.9996	37.4469	135.444		114.666
63	76	WDQETRNMKAHSQT	3	12	2.75372	8.95805	12.9845	13.5731	13.3811	7.81644		WDQETRNMKAHSQT	63	76	3	12	0	122.549	202.081	213.707	209.914		81.4213
63	81	WDQETRNMKAHSQTDRANL	2	17	-0.0414723	2.28891	3.84349	5.44164	6.74783	7.76043		WDQETRNMKAHSQTDRANL	63	81	2	17	0	29.8694	49.7951	70.2791	87.0211		57.062
63	81	WDQETRNMKAHSQTDRANL	3	17	-0.0333836	2.43494	3.9501	5.54318	6.85274	7.82942		WDQETRNMKAHSQTDRANL	63	81	3	17	0	31.3924	50.6623	70.9234	87.5784		57.5692
63	81	WDQETRNMKAHSQTDRANL	4	17	-0.0225561	2.40757	3.98664	6.07658	7.41899	8.14127		WDQETRNMKAHSQTDRANL	63	81	4	17	0	29.767	49.1093	74.7094	91.1527		59.8622
63	83	WDQETRNMKAHSQTDRANLGT	3	19	1.29386	2.52797	4.27914	6.51626	8.42145	9.19042		WDQETRNMKAHSQTDRANLGT	63	83	3	19	0	15.6284	37.8048	66.1351	90.262		60.4633
63	84	WDQETRNMKAHSQTDRANLGTL	3	20	-0.0472467	2.49198	4.55835	6.73155	8.40413	9.50337		WDQETRNMKAHSQTDRANLGTL	63	84	3	20	0	26.587	48.2231	70.9776	88.4904		59.396
63	84	WDQETRNMKAHSQTDRANLGTL	4	20	-0.0422317	2.11327	4.02275	6.08119	8.63441	9.823		WDQETRNMKAHSQTDRANLGTL	63	84	4	20	0	21.8495	41.2052	62.0707	87.9517		61.3937
63	86	WDQETRNMKAHSQTDRANLGTLRG	3	22	0.170417	3.16046	5.49139	7.70221	9.48726	10.4824		WDQETRNMKAHSQTDRANLGTLRG	63	86	3	22	0	28.9957	51.5997	73.039	90.3494		59.5593
63	86	WDQETRNMKAHSQTDRANLGTLRG	4	22	0.00169288	3.18408	5.36186	7.73525	9.44486	10.5488		WDQETRNMKAHSQTDRANLGTLRG	63	86	4	22	0	30.173	50.8211	73.3238	89.533		59.9365
63	86	WDQETRNMKAHSQTDRANLGTLRG	5	22	-0.0515557	2.58932	4.70689	7.69938	9.49988	11.3704		WDQETRNMKAHSQTDRANLGTLRG	63	86	5	22	0	23.1211	41.6605	67.8599	83.6235		64.6045
63	87	WDQETRNMKAHSQTDRANLGTLRGY	4	23	-0.0750529	2.47113	5.08427		12.0464	11.9898		WDQETRNMKAHSQTDRANLGTLRGY	63	87	4	23	0	21.1041	42.7633	0.62208	100.47		65.1618
64	72	DQETRNMKA	2	7	-0.190837	0.507691	1.23865	2.54455	2.82116	3.21472		DQETRNMKA	64	72	2	7	0	20.5114	41.975	80.3213	88.4436		57.4058
64	81	DQETRNMKAHSQTDRANL	2	16	-0.066259	2.12065	3.80834	5.27805	6.58695	7.47625		DQETRNMKAHSQTDRANL	64	81	2	16	0	28.9944	51.3702	70.8559	88.2095		58.4082
64	81	DQETRNMKAHSQTDRANL	3	16	-0.0201599	2.36628	3.88488	5.45445	6.6177	7.50087		DQETRNMKAHSQTDRANL	64	81	3	16	0	31.7302	51.9216	72.7908	88.2573		58.6005
64	81	DQETRNMKAHSQTDRANL	4	16	0.89008	3.31052	5.15282	6.85267	7.90163	8.72062		DQETRNMKAHSQTDRANL	64	81	4	16	0	30.9103	54.4374	76.1453	89.541		68.1299
64	84	DQETRNMKAHSQTDRANLGTL	3	19	-0.155012	1.65847	3.29011	7.28784	8.84076	9.72205		DQETRNMKAHSQTDRANLGTL	64	84	3	19	0	18.3605	34.88	75.355	91.0774		63.9608
64	86	DQETRNMKAHSQTDRANLGTLRG	3	21	0.000586022	2.71642	5.01562	7.69231	9.20169	10.5297		DQETRNMKAHSQTDRANLGTLRG	64	86	3	21	0	25.7935	47.6302	73.0521	87.3873		62.6767
64	86	DQETRNMKAHSQTDRANLGTLRG	4	21	2.80925	3.80602	6.13611		9.55031	10.5618		DQETRNMKAHSQTDRANLGTLRG	64	86	4	21	0	12.8574	42.9131	-36.2364	86.9528		62.8679
66	81	ETRNMKAHSQTDRANL	3	14	0.115918	1.60989	2.99765	4.81424	6.05249	7.09702		ETRNMKAHSQTDRANL	66	81	3	14	0	21.4003	41.279	67.3005	85.0377		63.3662
67	81	TRNMKAHSQTDRANL	2	13	-0.0543121	1.48743	2.52843	3.74959	4.83358	5.51047		TRNMKAHSQTDRANL	67	81	2	13	0	27.7054	46.4123	68.3567	87.8362		52.9853
67	81	TRNMKAHSQTDRANL	3	13	-0.0326949	1.73253	2.75889	3.93554	4.94864	5.64912		TRNMKAHSQTDRANL	67	81	3	13	0	31.068	49.132	69.8409	87.6716		54.3185
67	86	TRNMKAHSQTDRANLGTLRG	3	18	-0.0670263	2.13369	3.93811	5.82257	7.44677	8.27284		TRNMKAHSQTDRANLGTLRG	67	86	3	18	0	26.388	48.024	70.6198	90.0949		57.4503
67	86	TRNMKAHSQTDRANLGTLRG	4	18	0.480634	2.77885	4.65914		7.78903	8.91299		TRNMKAHSQTDRANLGTLRG	67	86	4	18	0	27.2547	49.5532	-5.69988	86.6709		61.8958
70	81	MKAHSQTDRANL	2	10	-0.0634703	1.16028	1.92185	2.93217	3.78549	4.32199		MKAHSQTDRANL	70	81	2	10	0	27.9049	45.2705	68.3086	87.7664		54.0248
70	81	MKAHSQTDRANL	3	10	-0.102699	1.20014	1.98186	2.96381	3.85869	4.43998		MKAHSQTDRANL	70	81	3	10	0	28.6801	45.8884	67.5044	87.2039		55.4998
73	81	HSQTDRANL	2	7	-0.0672705	0.804692	1.36183	2.11673	2.84714	3.11818		HSQTDRANL	73	81	2	7	0	27.3733	44.8633	68.5619	91.4912		55.6818
73	86	HSQTDRANLGTLRG	2	12	3.59775	4.50693	4.81906	5.05712	6.24588	6.52545		HSQTDRANLGTLRG	73	86	2	12	0	31.0545	41.7157	49.8472	90.4509		67.9734
77	86	DRANLGTLRG	2	8	-0.170127	0.795358	1.54946	2.71937	3.4271	3.84605		DRANLGTLRG	77	86	2	8	0	24.0399	42.8165	71.9465	89.5685		60.0945
82	87	GTLRGY	2	4	-0.0745165	0.447511	0.706242	1.11925	1.45987	1.70272		GTLRGY	82	87	2	4	0	29.373	43.9311	67.1697	86.3358		53.2099
82	97	GTLRGYYNQSEDGSHT	2	14	0.0671404	3.4218	4.46604	5.26527	6.21614	6.88431		GTLRGYYNQSEDGSHT	82	97	2	14	0	49.2089	64.5268	76.2506	90.1987		61.467
82	97	GTLRGYYNQSEDGSHT	3	14	0.460338	3.54968	4.5155	5.51993	6.3667	7.102		GTLRGYYNQSEDGSHT	82	97	3	14	0	46.5145	61.0565	76.1796	88.9289		63.4107
82	99	GTLRGYYNQSEDGSHTIQ	2	16	-0.0302349	3.70006	4.83702	5.73254	6.86061	7.72644		GTLRGYYNQSEDGSHTIQ	82	99	2	16	0	48.0915	62.7493	74.2944	88.8377		60.3628
82	99	GTLRGYYNQSEDGSHTIQ	3	16	-0.0213811	4.05958	5.28249	6.07441	7.24537	8.09003		GTLRGYYNQSEDGSHTIQ	82	99	3	16	0	50.3114	65.3877	75.1508	89.5868		63.2034
82	101	GTLRGYYNQSEDGSHTIQIM	2	18	0.957892	4.12799	5.24937	6.45284	7.5571	8.58188		GTLRGYYNQSEDGSHTIQIM	82	101	2	18	0	41.5805	56.2891	72.0744	86.5585		59.5964
82	101	GTLRGYYNQSEDGSHTIQIM	3	18	1.37365	4.08841	5.24358		7.57017	8.58414		GTLRGYYNQSEDGSHTIQIM	82	101	3	18	0	37.6502	53.6709	-19.0506	85.9375		59.6121
85	99	RGYYNQSEDGSHTIQ	2	13	0.452048	3.50454	4.14847	4.54748	5.28763	5.93468		RGYYNQSEDGSHTIQ	85	99	2	13	0	55.6756	67.4205	74.6983	88.1981		57.0643
85	99	RGYYNQSEDGSHTIQ	3	13	-0.0590773	3.10325	3.76436	4.3446	5.11643	5.67808		RGYYNQSEDGSHTIQ	85	99	3	13	0	55.1202	66.6435	76.7573	90.2103		54.5969
85	101	RGYYNQSEDGSHTIQIM	2	15	16.4907	2.28464	2.81673	3.03777	3.62935	4.7485		RGYYNQSEDGSHTIQIM	85	101	2	15	0	120.983	116.451	114.569	109.531		39.5708
87	97	YYNQSEDGSHT	2	9	-0.0719912	2.75327	3.31524	3.59468	4.02494	4.13054		YYNQSEDGSHT	87	97	2	9	0	67.2276	80.5997	87.2492	97.4872		57.3686
87	99	YYNQSEDGSHTIQ	2	11	0.614419	3.15061	3.75631	4.05917	4.58245	5.05922		YYNQSEDGSHTIQ	87	99	2	11	0	57.0597	70.6867	77.5006	89.2735		57.4912
87	101	YYNQSEDGSHTIQIM	2	13	0.303591	2.77809	3.4291	3.73949	4.39243	5.27268		YYNQSEDGSHTIQIM	87	101	2	13	0	49.7979	62.899	69.1455	82.2853		50.6989
88	99	YNQSEDGSHTIQ	2	10	-0.0620036	2.56572	3.059	3.30413	3.95965	4.31286		YNQSEDGSHTIQ	88	99	2	10	0	60.0641	71.3395	76.9426	91.9265		53.9108
88	101	YNQSEDGSHTIQIM	2	12	0.311306	2.62782	2.98799	3.18069	3.84374	4.62469		YNQSEDGSHTIQIM	88	101	2	12	0	53.7052	62.0553	66.5228	81.8948		48.1739
100	105	IMYGCD	1	4	-0.174999	-0.0536556	-0.00983	0.0602919	0.22493	0.685231		IMYGCD	100	105	1	4	0	14.106	19.2006	27.3521	46.491		21.4135
104	112	CDVGPDGRF	2	6	-0.236328	0.641028	1.00139	1.17184	1.83848	2.58652		CDVGPDGRF	104	112	2	6	0	31.0805	43.8464	49.8847	73.5005		53.8858
105	124	DVGPDGRFLRGYRQDAYDGK	3	17	0.261282	1.80333	2.58873	3.67982	5.40501	7.06548		DVGPDGRFLRGYRQDAYDGK	105	124	3	17	0	22.6632	34.206	50.2417	75.5964		51.952
106	112	VGPDGRF	2	4	0.165445	1.02079	1.34944	1.60963	1.90298	2.2641		VGPDGRF	106	112	2	4	0	40.7569	56.4169	68.8151	82.7932		70.753
106	115	VGPDGRFLRG	2	7	-0.0304349	1.30713	1.71864	2.11966	2.97326	3.67628		VGPDGRFLRG	106	115	2	7	0	36.085	47.1867	58.0054	81.0339		65.6478
106	115	VGPDGRFLRG	3	7	0.0641527	1.32022	1.79868	2.21274	3.06541	3.74389		VGPDGRFLRG	106	115	3	7	0	34.1347	47.1374	58.3897	81.5617		66.8552
113	125	LRGYRQDAYDGKD	2	11	-0.0116525	0.932605	1.39844	1.99938	3.03053	3.87994		LRGYRQDAYDGKD	113	125	2	11	0	24.264	36.2343	51.6763	78.1733		44.0902
113	125	LRGYRQDAYDGKD	3	11	0.0658088	0.974458	1.45029	2.05833	3.09218	3.93407		LRGYRQDAYDGKD	113	125	3	11	0	23.4899	35.7908	51.5094	78.236		44.7053
113	125	LRGYRQDAYDGKD	4	11	2.60718	3.37389	1.53502		4.21985	4.43112		LRGYRQDAYDGKD	113	125	4	11	0	42.036	-58.7829	-142.942	88.4171		50.3536
113	126	LRGYRQDAYDGKDY	2	12	-0.086545	0.674015	1.13534	1.80087	3.00007	4.08272		LRGYRQDAYDGKDY	113	126	2	12	0	18.2421	29.3069	45.2699	74.0328		42.5283
116	125	YRQDAYDGKD	1	8	-0.0490904	0.620467	0.930403	1.27036	1.95411	2.43018		YRQDAYDGKD	116	125	1	8	0	27.0063	39.5074	53.2195	80.7983		37.9715
116	125	YRQDAYDGKD	2	8	-0.032466	0.656626	0.96787	1.34109	1.981	2.45125		YRQDAYDGKD	116	125	2	8	0	27.7444	40.2757	55.3024	81.0664		38.3008
116	125	YRQDAYDGKD	3	8	-0.0234384	0.616916	0.949682	1.34563	2.02979	2.49805		YRQDAYDGKD	116	125	3	8	0	25.3958	38.593	54.2962	81.4292		39.0321
116	126	YRQDAYDGKDY	1	9	8.20891	11.9091	5.69351	12.1984	12.4416	3.97289		YRQDAYDGKDY	116	126	1	9	0	-87.3517	59.3811	-94.1803	-99.921		55.179
116	126	YRQDAYDGKDY	2	9	5.57502	1.73312	1.77971	1.85657	2.88916	5.97994		YRQDAYDGKDY	116	126	2	9	0	-948.794	-937.289	-918.305	-663.298		83.0547
116	126	YRQDAYDGKDY	3	9	0.4647	0.801165	1.03877	1.45115	2.27603	2.85121		YRQDAYDGKDY	116	126	3	9	0	14.0986	24.0549	41.3344	75.899		39.6001
116	129	YRQDAYDGKDYIAL	2	12	0.476841	0.97254	1.51446	2.18346	3.24729	3.98821		YRQDAYDGKDYIAL	116	129	2	12	0	14.117	29.5503	48.6026	78.8994		41.5438
116	129	YRQDAYDGKDYIAL	3	12	0.106395	0.964447	1.48175	2.17342	3.18327	3.9396		YRQDAYDGKDYIAL	116	129	3	12	0	22.3847	35.88	53.9242	80.2691		41.0375
116	131	YRQDAYDGKDYIALNE	3	14	0.918479	2.45361	3.20034	3.95211	4.61129	5.49912		YRQDAYDGKDYIALNE	116	131	3	14	0	33.5135	49.8154	66.2273	80.6177		49.0993
117	125	RQDAYDGKD	2	7	-0.15597	0.149116	0.319009	0.790188	1.33214	1.66203		RQDAYDGKD	117	125	2	7	0	16.7814	26.1264	52.0438	81.8543		29.6792
126	131	YIALNE	1	4	0.32445	1.41529	1.67792	1.83295	2.07604	2.29519		YIALNE	126	131	1	4	0	55.3517	68.6779	76.5446	88.88		71.7248
127	133	IALNEDL	1	5	-0.142973	0.841659	1.18602	1.57807	2.0021	2.16932		IALNEDL	127	133	1	5	0	42.5825	57.4753	74.4299	92.7683		54.233
130	135	NEDLRS	1	4	-0.095294	0.402291	0.659373	0.97428	1.29228	1.63751		NEDLRS	130	135	1	4	0	28.7156	43.5518	61.725	80.0765		51.1722
130	135	NEDLRS	2	4	-0.0847166	0.384075	0.641738	0.978843	1.30319	1.62836		NEDLRS	130	135	2	4	0	27.3655	42.4065	62.0849	81.0187		50.8861
130	141	NEDLRSWTAADM	2	10	-0.0613016	2.41579	3.31724	4.11115	4.95394	5.4433		NEDLRSWTAADM	130	141	2	10	0	45.0004	61.3767	75.7992	91.11		68.0413
133	141	LRSWTAADM	2	7	-0.0733237	2.02418	2.67065	3.32593	3.79849	4.13413		LRSWTAADM	133	141	2	7	0	49.8522	65.217	80.7912	92.0228		73.8237
134	140	RSWTAAD	2	5	-0.0854657	0.891064	1.48319	1.841	2.30575	2.40923		RSWTAAD	134	140	2	5	0	39.1442	62.8795	77.2224	95.8521		60.2308
134	141	RSWTAADM	2	6	-0.0616244	1.91345	2.52484	2.95933	3.44334	3.56578		RSWTAADM	134	141	2	6	0	54.4487	71.3033	83.2814	96.6244		74.2871
134	143	RSWTAADMAA	2	8	0.209024	3.03058	3.786	4.2879	4.71825	4.69854		RSWTAADMAA	134	143	2	8	0	62.8477	79.674	90.8534	100.439		73.4147
136	141	WTAADM	1	4	-0.127775	1.6132	2.032	2.24152	2.55511	2.64112		WTAADM	136	141	1	4	0	62.876	78.0012	85.5683	96.8935		82.5351
142	157	AAQITKRKWEAVHAAE	2	14	-0.0738264	2.60856	4.02495	5.35619	6.62797	7.494		AAQITKRKWEAVHAAE	142	157	2	14	0	35.4446	54.1605	71.7513	88.5565		66.9107
142	157	AAQITKRKWEAVHAAE	3	14	0.286738	2.78014	4.06775	5.74182	6.91145	7.70291		AAQITKRKWEAVHAAE	142	157	3	14	0	33.6211	50.9833	73.5566	89.3279		68.776
142	158	AAQITKRKWEAVHAAEQ	2	15	-0.0736482	2.9804	4.47818	5.8954	7.2154	8.1417		AAQITKRKWEAVHAAEQ	142	158	2	15	0	37.1749	55.4064	72.6573	88.7247		67.8475
142	158	AAQITKRKWEAVHAAEQ	3	15	-0.0370021	3.25222	4.73183	6.15142	7.47396	8.31681		AAQITKRKWEAVHAAEQ	142	158	3	15	0	39.3739	57.0857	74.079	89.9106		69.3068
142	158	AAQITKRKWEAVHAAEQ	4	15	0.0428507	2.83787			7.54814	8.6683		AAQITKRKWEAVHAAEQ	142	158	4	15	0	32.4043	-0.496794	-0.496794	87.0134		72.2358
142	162	AAQITKRKWEAVHAAEQRRVY	3	19	-0.0820907	4.14198	6.24435	8.19659	9.91483	11.0443		AAQITKRKWEAVHAAEQRRVY	142	162	3	19	0	37.9644	56.8597	74.4057	89.8487		72.6599
142	163	AAQITKRKWEAVHAAEQRRVYL	4	20	-0.0270871	4.11917	6.37357	8.47274	10.3882	11.9511		AAQITKRKWEAVHAAEQRRVYL	142	163	4	20	0	34.6149	53.4358	70.9607	86.9521		74.6946
142	163	AAQITKRKWEAVHAAEQRRVYL	5	20	-0.0658687	3.7595	5.73605		10.8009	12.0791		AAQITKRKWEAVHAAEQRRVYL	142	163	5	20	0	31.4974	47.7721	0.542352	89.4754		75.4946
142	165	AAQITKRKWEAVHAAEQRRVYLEG	4	22	0.315673	4.32212	6.81652	9.39132	11.2503	12.5627		AAQITKRKWEAVHAAEQRRVYLEG	142	165	4	22	0	32.7137	53.0812	74.1051	89.284		71.3788
164	182	EGRCVDGLRRYLENGKETL	3	17	0.112998	2.28581	13.8689	14.5029	15.0844	10.5036		EGRCVDGLRRYLENGKETL	164	182	3	17	0	20.9113	132.388	138.49	144.085		77.2324
166	171	RCVDGL	1	4	1.60878	1.14046	2.02134	1.92944	0.677374	3.79253		RCVDGL	166	171	1	4	0	-21.4459	18.8919	14.6839	-42.6519		118.517
166	171	RCVDGL	2	4	2.98795	2.65324	3.5881	3.86805	4.03439	4.82211		RCVDGL	166	171	2	4	0	-18.2486	32.7206	47.9837	57.0524		150.691
166	182	RCVDGLRRYLENGKETL	4	15	0.0699969	1.47634	2.29682	2.49959	3.94584	4.99878		RCVDGLRRYLENGKETL	166	182	4	15	0	28.5333	45.1799	49.2939	78.6368		41.6565
171	180	LRRYLENGKE	3	8	0.0040076	1.05574	1.31506		2.68733	3.50655		LRRYLENGKE	171	180	3	8	0	30.0278	37.4314	-0.11442	76.6107		54.7898
171	182	LRRYLENGKETL	2	10	0.00493233	1.58251	2.25763	2.88371	3.8178	4.80396		LRRYLENGKETL	171	182	2	10	0	32.8729	46.9408	59.9867	79.4509		60.0495
171	182	LRRYLENGKETL	3	10	-0.0337768	1.61476	2.33499	2.94132	3.85851	4.90924		LRRYLENGKETL	171	182	3	10	0	33.3509	47.9215	60.188	78.7432		61.3654
172	180	RRYLENGKE	2	7	-0.115717	0.999242	1.371	1.69564	2.27398	2.96365		RRYLENGKE	172	180	2	7	0	36.2074	48.2798	58.8222	77.6034		52.9224
172	182	RRYLENGKETL	2	9	0.000982385	1.50782	2.15234	2.69904	3.38393	4.3031		RRYLENGKETL	172	182	2	9	0	35.0255	50.0069	62.7145	78.6343		59.7653
172	182	RRYLENGKETL	3	9	-0.0128645	1.55588	2.21214	2.77149	3.50353	4.42401		RRYLENGKETL	172	182	3	9	0	35.357	50.148	62.7548	79.2538		61.4447
183	199	QRTDPPKTHMTHHPISD	2	12	-0.0864514	2.05586	2.48135	2.53659	3.00615	3.90933		QRTDPPKTHMTHHPISD	183	199	2	12	0	53.6142	64.2628	65.6452	77.3967		40.7222
183	199	QRTDPPKTHMTHHPISD	3	12	-0.0193739	2.09359	2.50747	2.64155	3.08992	4.06651		QRTDPPKTHMTHHPISD	183	199	3	12	0	51.7138	61.8433	65.1249	76.0986		42.3594
183	199	QRTDPPKTHMTHHPISD	4	12	-0.0591071	2.09609	2.51058	2.60131	3.12949	4.04071		QRTDPPKTHMTHHPISD	183	199	4	12	0	52.568	62.678	64.8911	77.7741		42.0907
183	201	QRTDPPKTHMTHHPISDHE	2	14	-0.199814	1.98901	2.38672	2.57041	3.53159	4.3931		QRTDPPKTHMTHHPISDHE	183	201	2	14	0	47.6565	56.3158	60.3151	81.2426		39.2241
183	201	QRTDPPKTHMTHHPISDHE	3	14	-0.0951214	2.08298	2.52047	2.76343	3.50271	4.53163		QRTDPPKTHMTHHPISDHE	183	201	3	14	0	47.0762	56.532	61.7831	77.7616		40.4609
183	201	QRTDPPKTHMTHHPISDHE	4	14	0.42302	2.58393	3.11856	3.24775	3.73469	5.00356		QRTDPPKTHMTHHPISDHE	183	201	4	14	0	47.1759	58.8476	61.6681	72.2987		44.6746
183	203	QRTDPPKTHMTHHPISDHEAT	2	16	-0.0564598	2.02471	2.46454	2.68786	3.53582	4.82287		QRTDPPKTHMTHHPISDHEAT	183	203	2	16	0	42.6528	51.6668	56.2438	73.6224		37.6787
183	203	QRTDPPKTHMTHHPISDHEAT	3	16	-0.0191658	2.0147	2.45766	2.69291	3.45854	4.74658		QRTDPPKTHMTHHPISDHEAT	183	203	3	16	0	42.6768	51.9715	56.9078	72.9731		37.0826
183	204	QRTDPPKTHMTHHPISDHEATL	2	17	-0.166676	1.84546	2.29902	2.46705	3.26768	4.39305		QRTDPPKTHMTHHPISDHEATL	183	204	2	17	0	44.1285	54.0755	57.7606	75.3192		32.3019
183	204	QRTDPPKTHMTHHPISDHEATL	3	17	0.0109089	1.92946	2.37305	2.64072	3.42505	4.6195		QRTDPPKTHMTHHPISDHEATL	183	204	3	17	0	41.6299	51.2552	57.0632	74.082		33.9669
183	204	QRTDPPKTHMTHHPISDHEATL	4	17	1.06802	2.66975	3.21162	3.47086	3.55641	4.97732		QRTDPPKTHMTHHPISDHEATL	183	204	4	17	0	40.9723	54.8335	61.4649	63.6533		36.5979
183	206	QRTDPPKTHMTHHPISDHEATLRC	2	19	-0.135934	1.88063	2.25073	2.50734	3.16584	4.54396		QRTDPPKTHMTHHPISDHEATLRC	183	206	2	19	0	43.09	50.9982	56.4816	70.5523		29.8945
183	206	QRTDPPKTHMTHHPISDHEATLRC	3	19	-0.0220289	1.97166	2.43396	2.72039	3.40883	4.78032		QRTDPPKTHMTHHPISDHEATLRC	183	206	3	19	0	41.5149	51.1415	57.1059	71.4412		31.4495
183	206	QRTDPPKTHMTHHPISDHEATLRC	4	19	0.0415525	2.00412	2.47373	2.73225	3.42442	4.78192		QRTDPPKTHMTHHPISDHEATLRC	183	206	4	19	0	41.4013	51.3079	56.7614	71.363		31.46
183	206	QRTDPPKTHMTHHPISDHEATLRC	5	19	0.538559	2.28613	2.95925	3.16915	3.53975	5.00027		QRTDPPKTHMTHHPISDHEATLRC	183	206	5	19	0	39.1681	54.2548	58.9592	67.2654		32.8965
183	206	QRTDPPKTHMTHHPISDHEATLRC	6	19	0.643314	3.45338	23.822	22.8049	23.4916	23.1569		QRTDPPKTHMTHHPISDHEATLRC	183	206	6	19	0	12.4817	102.954	98.4364	101.487		152.348
183	218	QRTDPPKTHMTHHPISDHEATLRCWALGFYPAEITL	4	30	2.0309	3.62446	5.43896	7.73717	8.77979	9.5445		QRTDPPKTHMTHHPISDHEATLRCWALGFYPAEITL	183	218	4	30	0	21.2091	45.3585	75.9459	89.8223		39.7688
204	215	LRCWALGFYPAE	2	9	0.975212	1.32735	1.47522	1.43504	1.62525	2.84839		LRCWALGFYPAE	204	215	2	9	0	18.7987	26.6928	24.5481	34.7025		39.561
205	215	RCWALGFYPAE	2	8	-0.0877726	0.0429557	0.115314	0.218055	0.355235	1.47114		RCWALGFYPAE	205	215	2	8	0	8.38585	13.0274	19.618	28.4177		22.9866
205	217	RCWALGFYPAEIT	2	10	0.0645997	0.196956	0.306669	0.575091	1.04673	2.35185		RCWALGFYPAEIT	205	217	2	10	0	5.78668	10.5834	22.319	42.9393		29.3982
205	218	RCWALGFYPAEITL	2	11	-0.0521702	0.305772	0.639434	1.09679	1.71151	2.91912		RCWALGFYPAEITL	205	218	2	11	0	12.0467	23.2762	38.6686	59.3573		33.1719
205	219	RCWALGFYPAEITLT	2	12	0.368247	0.692784	1.12593	1.82819	2.37154	3.39929		RCWALGFYPAEITLT	205	219	2	12	0	10.7071	24.9974	48.1664	66.0925		35.4093
207	215	WALGFYPAE	1	6	0.0122608	0.136211	0.212517	0.310858	0.440126	1.42162		WALGFYPAE	207	215	1	6	0	8.79481	14.209	21.1868	30.3588		29.6171
207	215	WALGFYPAE	2	6	0.526714	0.953165	1.16318	1.53964	1.17381	2.23573		WALGFYPAE	207	215	2	6	0	24.953	37.2416	59.2697	37.8635		46.5777
207	217	WALGFYPAEIT	1	8	-0.0485177	0.134357	0.260797	0.611201	0.983679	2.09819		WALGFYPAEIT	207	217	1	8	0	8.51886	14.4088	30.7317	48.0828		32.7842
207	217	WALGFYPAEIT	2	8	-0.0911254	0.0754047	0.171003	0.378631	0.916316	1.9208		WALGFYPAEIT	207	217	2	8	0	8.27717	13.0288	23.3486	50.0736		30.0124
207	218	WALGFYPAEITL	1	9	-0.0819774	0.267093	0.60635	1.06196	1.66101	2.76018		WALGFYPAEITL	207	218	1	9	0	12.2819	24.2184	40.2487	61.3262		38.3359
207	218	WALGFYPAEITL	2	9	-0.0369484	0.284759	0.602062	1.04613	1.61989	2.68726		WALGFYPAEITL	207	218	2	9	0	11.8092	23.4568	39.7578	60.8193		37.323
207	219	WALGFYPAEITLT	2	10	-0.0791363	0.364976	0.68173	1.15487	1.69246	2.73158		WALGFYPAEITLT	207	219	2	10	0	15.8007	27.0702	43.9037	63.03		34.1447
216	232	ITLTWQRDGEDQTQDTE	2	15	-0.132407	3.3022	4.69518	5.5784	6.67081	7.68439		ITLTWQRDGEDQTQDTE	216	232	2	15	0	43.9388	61.7591	73.0582	87.0333		64.0366
216	233	ITLTWQRDGEDQTQDTEL	2	16	0.0469585	4.00497	5.48868	6.37388	7.46772	8.40622		ITLTWQRDGEDQTQDTEL	216	233	2	16	0	47.3488	65.0981	75.6876	88.7729		65.6736
218	226	LTWQRDGED	2	7	0.282827	1.86757	2.25659	2.50753	3.01938	3.50106		LTWQRDGED	218	226	2	7	0	49.2427	61.3307	69.1281	85.0328		62.5189
218	230	LTWQRDGEDQTQD	2	11	-0.236037	3.12537	3.70048	4.07003	5.05984	5.47688		LTWQRDGEDQTQD	218	230	2	11	0	58.8387	68.9055	75.3743	92.7		62.2373
218	233	LTWQRDGEDQTQDTEL	2	14	-0.0623005	3.86297	4.99697	5.65191	6.71064	7.45411		LTWQRDGEDQTQDTEL	218	233	2	14	0	52.2226	67.3096	76.0232	90.1088		66.5545
219	226	TWQRDGED	2	6	-0.00799369	1.44215	1.72548	1.72955	2.13299	2.4522		TWQRDGED	219	226	2	6	0	58.9442	70.4607	70.6263	87.0251		51.0875
219	230	TWQRDGEDQTQD	2	10	0.0335905	3.39326	3.98583	4.04113	4.64531	5.18349		TWQRDGEDQTQD	219	230	2	10	0	65.2375	76.7439	77.8177	89.5497		64.7937
219	232	TWQRDGEDQTQDTE	2	12	-0.00156882	3.65466	4.55097	5.02291	5.68164	6.18403		TWQRDGEDQTQDTE	219	232	2	12	0	59.1087	73.599	81.2286	91.8781		64.417
219	233	TWQRDGEDQTQDTEL	2	13	0.0143424	4.02191	5.0622	5.64735	6.35321	6.81394		TWQRDGEDQTQDTEL	219	233	2	13	0	58.9383	74.2376	82.8432	93.2242		65.5187
220	232	WQRDGEDQTQDTE	2	11	0.276117	3.53076	4.35406	4.71452	5.45983	5.7939		WQRDGEDQTQDTE	220	232	2	11	0	58.9846	73.9055	80.4381	93.9455		65.8398
220	233	WQRDGEDQTQDTEL	2	12	-0.0220677	3.77263	4.78798	5.25011	6.03681	6.34669		WQRDGEDQTQDTEL	220	233	2	12	0	59.583	75.5256	82.7819	95.1343		66.1114
233	243	LVETRPAGDGT	2	8	-0.20724	1.43562	1.99577	2.30979	2.60401	3.30324		LVETRPAGDGT	233	243	2	8	0	46.7988	62.7553	71.7004	80.0817		51.6132
233	244	LVETRPAGDGTF	2	9	-0.0492835	1.54775	2.14546	2.48367	2.81259	3.6847		LVETRPAGDGTF	233	244	2	9	0	42.7704	58.7776	67.8352	76.6441		51.1764
233	247	LVETRPAGDGTFQKW	2	12	0.98052	2.53569	2.97581	3.5597	3.55504	5.26587		LVETRPAGDGTFQKW	233	247	2	12	0	36.2904	46.5608	60.1859	60.0771		54.8528
233	249	LVETRPAGDGTFQKWAA	2	14	-0.043052	1.74268	2.35642	2.82362	3.3683	4.83805		LVETRPAGDGTFQKWAA	233	249	2	14	0	36.5845	49.1584	58.73	69.8888		43.1969
233	249	LVETRPAGDGTFQKWAA	3	14	0.0337796	1.75755	2.35799	2.84526	3.41305	4.80742		LVETRPAGDGTFQKWAA	233	249	3	14	0	36.1103	48.6885	58.896	70.7902		42.9234
234	243	VETRPAGDGT	2	7	-0.147522	1.15316	1.66464	1.96237	2.09296	2.74601		VETRPAGDGT	234	243	2	7	0	44.9513	62.6279	72.9173	77.4305		49.0359
234	244	VETRPAGDGTF	2	8	-0.024703	1.43913	1.83169	2.0425	2.42941	3.23256		VETRPAGDGTF	234	244	2	8	0	44.9406	56.9923	63.4642	75.3426		50.5088
234	247	VETRPAGDGTFQKW	2	11	-0.169216	1.23575	1.59685	1.85433	2.19387	3.4174		VETRPAGDGTFQKW	234	247	2	11	0	39.1725	49.2405	56.4193	65.8862		38.8341
234	249	VETRPAGDGTFQKWAA	2	13	1.85851	4.08029	4.1743	4.06531	5.07904	6.249		VETRPAGDGTFQKWAA	234	249	2	13	0	50.6043	52.7456	50.2631	73.3524		60.0865
234	249	VETRPAGDGTFQKWAA	3	13	2.29115	5.03712	4.91317	4.83484	6.02475	4.56046		VETRPAGDGTFQKWAA	234	249	3	13	0	121.004	115.542	112.091	164.526		43.8506
250	256	VVVPSGE	1	4	-0.053779	0.31108	0.484658	0.555446	0.687468	1.4118		VVVPSGE	250	256	1	4	0	24.8951	36.7388	41.5688	50.577		44.1189
250	257	VVVPSGEE	1	5	-0.149027	0.566497	0.813006	0.850697	1.04353	2.07377		VVVPSGEE	250	257	1	5	0	32.1903	43.2803	44.976	53.651		51.8442
250	259	VVVPSGEEQR	2	7	-0.215681	0.943344	1.17116		1.80263	3.17127		VVVPSGEEQR	250	259	2	7	0	34.2203	40.9466	6.36801	59.5908		56.6298
250	262	VVVPSGEEQRYTC	2	10	5.17621	2.55811	3.33324	3.9679	3.10083	5.18148		VVVPSGEEQRYTC	250	262	2	10	0	-49624.9	-34932.5	-22902.9	-39337.9		64.7685
250	274	VVVPSGEEQRYTCHVQHEGLPKPLT	4	20	0.467534	2.59591	3.27288	3.63789	4.6964	6.9038		VVVPSGEEQRYTCHVQHEGLPKPLT	250	274	4	20	0	33.0685	43.5865	49.2576	65.7037		43.1487
250	275	VVVPSGEEQRYTCHVQHEGLPKPLTL	2	21	-0.154824	2.25296	2.84035	3.34659	4.5152	6.69381		VVVPSGEEQRYTCHVQHEGLPKPLTL	250	275	2	21	0	35.1571	43.7339	51.1258	68.1891		39.8441
250	275	VVVPSGEEQRYTCHVQHEGLPKPLTL	3	21	0.0392134	2.88054	3.4976	4.07811	5.15039	7.53911		VVVPSGEEQRYTCHVQHEGLPKPLTL	250	275	3	21	0	37.8849	46.1125	53.8526	68.1499		44.8757
250	275	VVVPSGEEQRYTCHVQHEGLPKPLTL	4	21	-0.0349788	2.48102	3.18785	3.71003	4.82158	7.26562		VVVPSGEEQRYTCHVQHEGLPKPLTL	250	275	4	21	0	34.4629	44.1447	51.2972	66.5227		43.2478
250	279	VVVPSGEEQRYTCHVQHEGLPKPLTLRWEL	3	25	-0.0916365	3.65457	4.6047	5.52251	6.93751	9.62441		VVVPSGEEQRYTCHVQHEGLPKPLTLRWEL	250	279	3	25	0	38.5569	48.3359	57.7822	72.3458		48.122
250	279	VVVPSGEEQRYTCHVQHEGLPKPLTLRWEL	4	25	1.20382	5.74448	6.77355	7.32389	8.87021	11.4876		VVVPSGEEQRYTCHVQHEGLPKPLTLRWEL	250	279	4	25	0	44.1534	54.1601	59.5116	74.5481		57.4382
250	279	VVVPSGEEQRYTCHVQHEGLPKPLTLRWEL	5	25	0.424522	4.09348	4.97807		7.52618	9.83638		VVVPSGEEQRYTCHVQHEGLPKPLTLRWEL	250	279	5	25	0	38.9823	48.381	-4.5105	75.4543		49.1819
263	275	HVQHEGLPKPLTL	2	9	-0.218272	1.13656	1.46727	1.60008	2.3504	3.15094		HVQHEGLPKPLTL	263	275	2	9	0	40.2122	50.0277	53.9696	76.2396		43.763
263	275	HVQHEGLPKPLTL	3	9	-0.254457	1.08974	1.55352		2.47417	3.13735		HVQHEGLPKPLTL	263	275	3	9	0	39.6306	53.3042	7.50211	80.4477		43.5743
275	286	LRWELSSQPGSL	2	9	0.0171711	4.31167	4.55636	4.81269	5.08329	5.44286		LRWELSSQPGSL	275	286	2	9	0	79.1512	83.661	88.3853	93.3727		75.5953
275	288	LRWELSSQPGSLHH	3	11	0.0877218	4.81515	5.21866	5.1001	5.49574	5.59176		LRWELSSQPGSLHH	275	288	3	11	0	85.8903	93.2215	91.0673	98.2555		63.5427
275	292	LRWELSSQPGSLHHILDA	2	15	-0.0181173	6.54252	7.02454	7.26787	7.99745	8.37823		LRWELSSQPGSLHHILDA	275	292	2	15	0	78.1368	83.8777	86.7757	95.465		69.8186
276	286	RWELSSQPGSL	2	8	-0.0338327	3.98048	4.29375	4.30024	4.53561	4.58856		RWELSSQPGSL	276	286	2	8	0	86.8449	93.622	93.7625	98.8546		71.6962
276	290	RWELSSQPGSLHHIL	3	12	0.00590386	4.95969	5.53688	5.66507	6.22338	6.28722		RWELSSQPGSLHHIL	276	290	3	12	0	78.8654	88.0545	90.0953	98.9836		65.4918
276	291	RWELSSQPGSLHHILD	2	13	0.207228	6.00635	6.22551	6.26381	6.8671	7.08864		RWELSSQPGSLHHILD	276	291	2	13	0	84.2724	87.4571	88.0137	96.7806		68.16
276	291	RWELSSQPGSLHHILD	3	13	0.0916868	5.85933	6.20984	6.3138	6.83365	7.0324		RWELSSQPGSLHHILD	276	291	3	13	0	83.0987	88.1487	89.6465	97.1364		67.6193
276	292	RWELSSQPGSLHHILDA	2	14	-0.194714	6.07318	6.50445	6.44317	7.27797	7.25884		RWELSSQPGSLHHILDA	276	292	2	14	0	84.0927	89.8788	89.0566	100.257		64.8111
276	292	RWELSSQPGSLHHILDA	3	14	-0.043421	6.25222	6.7261	6.71937	7.34502	7.42334		RWELSSQPGSLHHILDA	276	292	3	14	0	84.3155	90.662	90.5719	98.9511		66.2798
276	293	RWELSSQPGSLHHILDAQ	2	15	-0.153981	6.73213	7.40218	7.41218	8.0377	8.10568		RWELSSQPGSLHHILDAQ	276	293	2	15	0	83.3704	91.4826	91.6037	99.1769		67.5473
276	293	RWELSSQPGSLHHILDAQ	3	15	0.0397087	6.90078	7.5637	7.56259	8.12955	8.29099		RWELSSQPGSLHHILDAQ	276	293	3	15	0	83.1515	91.1857	91.1723	98.0435		69.0916
276	294	RWELSSQPGSLHHILDAQK	2	16	-0.0465108	7.3225	7.96316	7.92117	8.68411	8.82091		RWELSSQPGSLHHILDAQK	276	294	2	16	0	83.1021	90.3269	89.8534	98.4572		68.9134
276	294	RWELSSQPGSLHHILDAQK	3	16	-0.0320084	7.38274	8.02496	8.02979	8.67708	8.87373		RWELSSQPGSLHHILDAQK	276	294	3	16	0	83.2581	90.4693	90.5236	97.7919		69.326
276	294	RWELSSQPGSLHHILDAQK	4	16	-0.113957	7.10905	7.76327	7.83444	8.4364	8.61883		RWELSSQPGSLHHILDAQK	276	294	4	16	0	82.7113	90.2029	91.0179	97.911		67.3346
280	286	SSQPGSL	1	4	-0.0572483	1.88717	2.03666	2.0107	1.93764	1.9411		SSQPGSL	280	286	1	4	0	97.3014	104.782	103.483	99.8268		60.6593
280	289	SSQPGSLHHI	2	7	6.27647	2.72236	2.60479	1.7049	2.16891	2.50876		SSQPGSLHHI	280	289	2	7	0	94.3308	97.4513	121.335	109.02		44.7993
280	292	SSQPGSLHHILDA	2	10	0.0827523	4.1654	4.41672	4.42799	4.80627	4.88037		SSQPGSLHHILDA	280	292	2	10	0	85.0975	90.3358	90.5708	98.4555		61.0046
280	293	SSQPGSLHHILDAQ	2	11	0.136507	4.80454	5.16774	5.17975	5.73673	5.70015		SSQPGSLHHILDAQ	280	293	2	11	0	83.9025	90.4305	90.6465	100.658		64.7744
280	294	SSQPGSLHHILDAQK	2	12	0.0306802	5.30904	5.86762	5.79359	6.27192	6.31633		SSQPGSLHHILDAQK	280	294	2	12	0	83.9748	92.8614	91.6836	99.2935		65.7951
287	292	HHILDA	2	4	0.203096	1.68553	1.74354	1.89694	1.73666	1.73939		HHILDA	287	292	2	4	0	96.4945	100.271	110.255	99.8223		54.3558
287	293	HHILDAQ	1	5	-0.117917	1.90277	2.23416	2.25376	2.44082	2.43629		HHILDAQ	287	293	1	5	0	79.1119	92.0864	92.8534	100.177		60.9074
287	293	HHILDAQ	2	5	-0.0805676	1.86205	2.16472	2.1704	2.29856	2.32484		HHILDAQ	287	293	2	5	0	80.7604	93.3436	93.5797	98.9076		58.1209
287	294	HHILDAQK	1	6	-0.126721	2.53924	2.83772	2.87744	3.08241	3.10899		HHILDAQK	287	294	1	6	0	82.3921	91.6165	92.8439	99.1786		64.7705
287	294	HHILDAQK	2	6	-0.0531581	2.44844	2.78433	2.79581	3.10883	3.06379		HHILDAQK	287	294	2	6	0	80.2578	91.0342	91.4025	101.445		63.829
287	294	HHILDAQK	3	6	-0.0796284	2.53606	2.83235	2.83555	3.07441	3.07566		HHILDAQK	287	294	3	6	0	82.8983	92.2888	92.3901	99.9602		64.0763
289	294	ILDAQK	2	4	1.0117	1.1902	1.34933	0.307026	0.638836	0.482678		ILDAQK	289	294	2	4	0	-33.7433	-63.8222	133.203	70.4815		15.0837
293	300	QKMVWNHR	2	6	-0.0338243	2.89519	3.13353	3.11269	3.45581	3.50685		QKMVWNHR	293	300	2	6	0	82.7247	89.4563	88.8678	98.5585		73.0593
308	317	MIQRTPKIQV	1	7	-0.099047	2.44253	2.75577	2.97671	3.4047	3.69482		MIQRTPKIQV	308	317	1	7	0	66.9917	75.2484	81.0719	92.353		65.9788
308	317	MIQRTPKIQV	2	7	-0.0267246	2.52667	2.824	3.05285	3.46359	3.7602		MIQRTPKIQV	308	317	2	7	0	67.4267	75.2782	81.3213	92.1674		67.1464
308	317	MIQRTPKIQV	3	7	-0.0501709	2.50004	2.79803	3.01502	3.4487	3.73635		MIQRTPKIQV	308	317	3	7	0	67.3497	75.2196	80.9502	92.4034		66.7204
308	330	MIQRTPKIQVYSRHPAENGKSNF	2	19	-0.131364	4.68599	5.625	6.22363	7.43949	8.55075		MIQRTPKIQVYSRHPAENGKSNF	308	330	2	19	0	55.486	66.3014	73.1963	87.2006		56.2549
308	330	MIQRTPKIQVYSRHPAENGKSNF	3	19	0.00374977	4.90055	5.80351	6.53307	7.67524	8.83979		MIQRTPKIQVYSRHPAENGKSNF	308	330	3	19	0	55.4185	65.6376	73.8942	86.8204		58.1565
308	333	MIQRTPKIQVYSRHPAENGKSNFLNC	3	22	0.165253	4.82605	5.80711	6.50437	7.64824	9.02043		MIQRTPKIQVYSRHPAENGKSNFLNC	308	333	3	22	0	52.6336	63.7126	71.5866	84.5041		51.2524
308	333	MIQRTPKIQVYSRHPAENGKSNFLNC	5	22	1.04718	4.89569	5.89267	6.51615	7.62921	8.99351		MIQRTPKIQVYSRHPAENGKSNFLNC	308	333	5	22	0	48.4313	60.9778	68.8238	82.831		51.0995
309	317	IQRTPKIQV	2	6	-0.0417427	1.98158	2.23981	2.43195	2.87653	3.15736		IQRTPKIQV	309	317	2	6	0	63.2466	71.3184	77.3248	91.2216		65.7783
309	317	IQRTPKIQV	3	6	-0.0864202	1.9669	2.2398	2.41774	2.88212	3.14563		IQRTPKIQV	309	317	3	6	0	63.5298	71.9736	77.4791	91.847		65.5339
309	330	IQRTPKIQVYSRHPAENGKSNF	2	18	-0.204316	3.831	4.64025	5.52747	6.26938	7.88399		IQRTPKIQVYSRHPAENGKSNF	309	330	2	18	0	49.8908	59.8959	70.8651	80.0377		54.75
309	330	IQRTPKIQVYSRHPAENGKSNF	3	18	0.16093	4.31387	5.11345	5.72847	6.87396	8.19842		IQRTPKIQVYSRHPAENGKSNF	309	330	3	18	0	51.6696	61.6178	69.2696	83.5215		56.9334
309	330	IQRTPKIQVYSRHPAENGKSNF	4	18	-0.0393333	4.21061	5.11431	5.8333	6.85454	8.16118		IQRTPKIQVYSRHPAENGKSNF	309	330	4	18	0	51.8253	62.8454	71.613	84.0663		56.6749
309	330	IQRTPKIQVYSRHPAENGKSNF	5	18	0.163443	4.61014	5.30738	6.48177	7.10484	8.39051		IQRTPKIQVYSRHPAENGKSNF	309	330	5	18	0	54.0496	62.5246	76.7993	84.3727		58.2674
309	333	IQRTPKIQVYSRHPAENGKSNFLNC	3	21	-0.0637347	4.15589	4.94563	5.63213	6.82172	8.07259		IQRTPKIQVYSRHPAENGKSNFLNC	309	333	3	21	0	51.8616	61.5679	70.0054	84.6262		48.0511
309	333	IQRTPKIQVYSRHPAENGKSNFLNC	4	21	-0.0561623	4.83488	5.5717	6.63817	7.64019	9.2132		IQRTPKIQVYSRHPAENGKSNFLNC	309	333	4	21	0	52.7656	60.7147	72.22	83.0301		54.8405
312	317	TPKIQV	2	4	3.61112		3.61112		4.1735	4.75565		TPKIQV	312	317	2	4	0	-315.512	1.90852e-05	-315.512	49.1363		148.614
318	324	YSRHPAE	2	4	-0.21777	0.822326	1.07387		1.34442	1.69616		YSRHPAE	318	324	2	4	0	54.3435	67.4862	11.3782	81.622		53.005
318	330	YSRHPAENGKSNF	2	10	-0.00310451	2.30498	2.82436	3.15863	3.75694	4.58274		YSRHPAENGKSNF	318	330	2	10	0	50.3305	61.6564	68.9455	81.9924		57.2843
318	330	YSRHPAENGKSNF	3	10	-0.00885257	2.28377	2.80339	3.137	3.73282	4.52938		YSRHPAENGKSNF	318	330	3	10	0	50.5179	61.9677	69.3189	82.4477		56.6173
318	333	YSRHPAENGKSNFLNC	2	13	0.165287	2.31771	2.88847	3.20974	3.77563	4.63332		YSRHPAENGKSNFLNC	318	333	2	13	0	48.1738	60.9481	68.1385	80.8039		44.5512
318	333	YSRHPAENGKSNFLNC	3	13	0.263309	2.27987	2.808	3.15225	3.71725	4.53212		YSRHPAENGKSNFLNC	318	333	3	13	0	47.2394	59.6113	67.6755	80.9112		43.5781
331	344	LNCYVSGFHPSDIE	2	11	1.28401	1.06156	2.02697	5.78154	4.38671	5.18635		LNCYVSGFHPSDIE	331	344	2	11	0	-5.70038	19.0388	115.252	79.5088		58.9358
334	344	YVSGFHPSDIE	1	8	0.174671	0.512381	0.912689	1.45218	2.10903	3.01815		YVSGFHPSDIE	334	344	1	8	0	11.8766	25.9547	44.9275	68.0279		47.1586
334	344	YVSGFHPSDIE	2	8	0.0320015	0.529566	0.866614	1.31288	2.05658	2.8239		YVSGFHPSDIE	334	344	2	8	0	17.8217	29.894	45.8784	72.5163		44.1235
334	346	YVSGFHPSDIEVD	2	10	0.782815	0.878271	1.17348	1.73704	2.5837	3.20909		YVSGFHPSDIEVD	334	346	2	10	0	3.93426	16.1014	39.329	74.2244		40.1136
334	347	YVSGFHPSDIEVDL	2	11	0.029189	0.648967	1.05299	1.60555	2.4461	3.41704		YVSGFHPSDIEVDL	334	347	2	11	0	18.2941	30.2197	46.5297	71.3405		38.83
334	364	YVSGFHPSDIEVDLLKNGERIEKVEHSDLSF	4	28	0.182069	4.65676	5.52089	6.42013	7.87571	10.0344		YVSGFHPSDIEVDLLKNGERIEKVEHSDLSF	334	364	4	28	0	45.4174	54.1881	63.3153	78.0892		44.7966
343	348	IEVDLL	1	4	-0.194492	0.02769	0.153865	0.527304	0.79853	1.01768		IEVDLL	343	348	1	4	0	18.3293	28.7383	59.5458	81.921		31.8024
343	362	IEVDLLKNGERIEKVEHSDL	2	18	-0.109842	3.44249	3.4735	4.02308	5.07259	6.26999		IEVDLLKNGERIEKVEHSDL	343	362	2	18	0	55.6807	56.1667	64.781	81.2314		43.5416
343	362	IEVDLLKNGERIEKVEHSDL	3	18	-0.016875	4.04881	4.50204	5.06017	4.71048	5.74973		IEVDLLKNGERIEKVEHSDL	343	362	3	18	0	70.5039	78.3635	88.0421	81.9781		39.9287
343	363	IEVDLLKNGERIEKVEHSDLS	2	19	0.0201204	4.00279	4.75448	5.28244	6.34003	7.47447		IEVDLLKNGERIEKVEHSDLS	343	363	2	19	0	53.4275	63.5113	70.594	84.7815		49.1742
343	363	IEVDLLKNGERIEKVEHSDLS	3	19	0.096506	3.97069	4.84918	5.44722	6.61694	7.77938		IEVDLLKNGERIEKVEHSDLS	343	363	3	19	0	50.4262	61.8607	69.6447	84.8697		51.1801
343	364	IEVDLLKNGERIEKVEHSDLSF	2	20	-0.125376	3.87463	4.63923	5.17596	6.22197	7.50293		IEVDLLKNGERIEKVEHSDLSF	343	364	2	20	0	52.4363	62.4595	69.4956	83.2077		46.8933
343	364	IEVDLLKNGERIEKVEHSDLSF	3	20	0.577678	4.69124	5.33301	5.90718	6.95748	8.20876		IEVDLLKNGERIEKVEHSDLSF	343	364	3	20	0	53.9053	62.3152	69.8393	83.6028		51.3048
343	370	IEVDLLKNGERIEKVEHSDLSFSKDWSF	4	26	1.75149	8.23773	8.25068	8.75783	10.2963	12.2747		IEVDLLKNGERIEKVEHSDLSFSKDWSF	343	370	4	26	0	61.6377	61.7608	66.5801	81.2		59.0128
345	362	VDLLKNGERIEKVEHSDL	2	16	-0.0408517	3.658	4.18286	4.51398	5.15265	6.09637		VDLLKNGERIEKVEHSDL	345	362	2	16	0	60.2692	68.8212	74.2164	84.623		47.6279
345	362	VDLLKNGERIEKVEHSDL	3	16	-0.011095	3.77291	4.30617	4.62126	5.24087	6.19952		VDLLKNGERIEKVEHSDL	345	362	3	16	0	60.928	69.5142	74.5877	84.5643		48.4337
345	362	VDLLKNGERIEKVEHSDL	4	16	-0.0166982	3.85257	4.3812	4.65821	5.37554	6.40714		VDLLKNGERIEKVEHSDL	345	362	4	16	0	60.233	68.4622	72.7743	83.941		50.0558
345	363	VDLLKNGERIEKVEHSDLS	2	17	-0.0389579	3.80481	4.40595	4.76459	5.53764	6.66012		VDLLKNGERIEKVEHSDLS	345	363	2	17	0	57.3776	66.3511	71.7046	83.2442		48.9715
345	363	VDLLKNGERIEKVEHSDLS	3	17	-0.0151011	3.8674	4.44575	4.78069	5.59171	6.65256		VDLLKNGERIEKVEHSDLS	345	363	3	17	0	58.2288	66.9027	71.9261	84.0896		48.9159
345	364	VDLLKNGERIEKVEHSDLSF	2	18	2.00388	6.10524	7.09512	7.86705	8.43448	9.53134		VDLLKNGERIEKVEHSDLSF	345	364	2	18	0	54.4852	67.6355	77.8904	85.4285		66.1899
345	364	VDLLKNGERIEKVEHSDLSF	3	18	3.23912	6.46061	7.51295	8.33349	8.96876	9.92183		VDLLKNGERIEKVEHSDLSF	345	364	3	18	0	48.2064	63.9535	76.2321	85.7383		68.9016
346	362	DLLKNGERIEKVEHSDL	3	15	-0.050567	3.4153	3.98048	4.29796	4.8708	5.67885		DLLKNGERIEKVEHSDL	346	362	3	15	0	60.4925	70.3569	75.8982	85.8964		47.3238
346	363	DLLKNGERIEKVEHSDLS	2	16	-0.132175	3.73206	4.31338	4.6307	5.40523	6.33145		DLLKNGERIEKVEHSDLS	346	363	2	16	0	59.7843	68.778	73.6873	85.6703		49.4645
346	364	DLLKNGERIEKVEHSDLSF	3	17	-0.0257152	3.85028	4.48068	4.85262	5.71762	6.73546		DLLKNGERIEKVEHSDLSF	346	364	3	17	0	57.3272	66.651	72.1522	84.9458		49.5254
347	362	LLKNGERIEKVEHSDL	2	14	-0.161349	3.54193	4.24789	4.36141	5.00135	5.69373		LLKNGERIEKVEHSDL	347	362	2	14	0	63.249	75.3062	77.245	88.1747		50.8369
347	362	LLKNGERIEKVEHSDL	3	14	-0.00625302	3.77695	4.37278	4.60266	5.35485	6.06276		LLKNGERIEKVEHSDL	347	362	3	14	0	62.3363	72.1539	75.9418	88.3357		54.1318
347	362	LLKNGERIEKVEHSDL	4	14	-0.220653		4.61362	4.68021	5.28934	5.96473		LLKNGERIEKVEHSDL	347	362	4	14	0	3.56733	78.1563	79.2329	89.0809		53.2565
347	363	LLKNGERIEKVEHSDLS	2	15	-0.103412	3.66367	4.21924	4.49548	5.26911	6.13403		LLKNGERIEKVEHSDLS	347	363	2	15	0	60.3946	69.3017	73.7304	86.1333		51.117
347	363	LLKNGERIEKVEHSDLS	3	15	0.125094	3.57349	4.12282	4.33668	5.0308	6.01305		LLKNGERIEKVEHSDLS	347	363	3	15	0	58.5669	67.8968	71.5289	83.3177		50.1087
347	364	LLKNGERIEKVEHSDLSF	2	16	0.0443423	3.79923	4.15802	4.73252	5.21315	6.35209		LLKNGERIEKVEHSDLSF	347	364	2	16	0	59.5283	65.2163	74.3242	81.9438		49.6257
347	364	LLKNGERIEKVEHSDLSF	3	16	-0.0632165	3.6132	4.11819	4.56344	5.59121	6.38612		LLKNGERIEKVEHSDLSF	347	364	3	16	0	57.0047	64.8347	71.7386	87.6745		49.8916
348	362	LKNGERIEKVEHSDL	2	13	-0.0223367	3.50981	4.05847	4.28561	4.90584	5.57451		LKNGERIEKVEHSDL	348	362	2	13	0	63.1094	72.9125	76.9709	88.0527		53.6011
348	362	LKNGERIEKVEHSDL	3	13	-0.0307896	3.55002	4.01954	4.25506	4.85879	5.6011		LKNGERIEKVEHSDL	348	362	3	13	0	63.5811	71.9179	76.0997	86.8196		53.8567
348	362	LKNGERIEKVEHSDL	4	13	-0.0141819	3.63276	4.12614	4.28913	4.98327	5.66007		LKNGERIEKVEHSDL	348	362	4	13	0	64.2718	72.9669	75.8394	88.0726		54.4237
348	363	LKNGERIEKVEHSDLS	2	14	0.0108494	3.63072	4.21937	4.45568	5.25151	6.02061		LKNGERIEKVEHSDLS	348	363	2	14	0	60.2332	70.028	73.9602	87.2024		53.7555
348	364	LKNGERIEKVEHSDLSF	2	15	-0.0340203	3.67202	4.25081	4.59792	5.34544	6.28126		LKNGERIEKVEHSDLSF	348	364	2	15	0	58.6837	67.8486	73.345	85.1816		52.3438
348	364	LKNGERIEKVEHSDLSF	3	15	0.00621651	3.72905	4.31649	4.66314	5.42797	6.36438		LKNGERIEKVEHSDLSF	348	364	3	15	0	58.5521	67.7912	73.2433	85.2724		53.0365
348	367	LKNGERIEKVEHSDLSFSKD	3	18	0.123252	4.84507	5.29969	5.76003	6.82927	7.74782		LKNGERIEKVEHSDLSFSKD	348	367	3	18	0	61.929	67.8916	73.9292	87.9527		53.8043
348	370	LKNGERIEKVEHSDLSFSKDWSF	3	21	0.0689754	4.7529	5.47949	5.73754	6.98988	8.81602		LKNGERIEKVEHSDLSFSKDWSF	348	370	3	21	0	53.5487	61.8553	64.8055	79.1227		52.4763
349	362	KNGERIEKVEHSDL	3	12	-0.00537993	3.40855	3.65182	3.87711	4.35113	4.78276		KNGERIEKVEHSDL	349	362	3	12	0	71.2998	76.3804	81.0855	90.9854		49.8204
353	362	RIEKVEHSDL	2	8	-0.143288	2.21414	2.53733	2.64718	3.11706	3.51084		RIEKVEHSDL	353	362	2	8	0	64.514	73.3587	76.3648	89.2237		54.8569
353	364	RIEKVEHSDLSF	2	10	4.18044	2.27481	2.47063	3.35271	3.06934	7.57874		RIEKVEHSDLSF	353	364	2	10	0	-56.0761	-50.3138	-24.3574	-32.6958		94.7342
363	370	SFSKDWSF	1	6	-0.0357495	1.0345	1.21011	1.3838	1.89836	2.75637		SFSKDWSF	363	370	1	6	0	38.3312	44.6205	50.8411	69.2703		57.4244
363	370	SFSKDWSF	2	6	-0.0269719	1.04312	1.22074	1.40926	1.8921	2.73963		SFSKDWSF	363	370	2	6	0	38.6787	45.0989	51.9132	69.3657		57.0757
364	370	FSKDWSF	2	5	-0.0205413	0.920235	1.05348	1.17814	1.58682	2.31343		FSKDWSF	364	370	2	5	0	40.3081	46.017	51.3583	68.8681		57.8356
365	370	SKDWSF	1	4	0.0872472	0.491606	0.583421	0.6924	1.12404	1.7795		SKDWSF	365	370	1	4	0	23.8948	29.3204	35.7603	61.2672		55.6092
365	370	SKDWSF	2	4	-0.024789	0.336407	0.43549	0.581429	0.950068	1.63831		SKDWSF	365	370	2	4	0	21.7182	27.6759	36.451	58.6168		51.1973
374	386	YYTEFTPTEKDEY	2	10	-0.0710511	2.29776	3.33838	4.00101	4.60228	4.68406		YYTEFTPTEKDEY	374	386	2	10	0	49.8162	71.7003	85.6355	98.2802		58.5507
374	387	YYTEFTPTEKDEYA	2	11	-0.0920605	2.25395	2.77892	3.04783	3.77788	4.54699		YYTEFTPTEKDEYA	374	387	2	11	0	50.5708	61.8872	67.6838	83.4209		51.6704
374	388	YYTEFTPTEKDEYAC	2	12	1.83558	6.96032	5.76936	5.16785	5.58233	5.54633		YYTEFTPTEKDEYAC	374	388	2	12	0	138.105	106.01	89.8005	100.97		57.7743
374	407	YYTEFTPTEKDEYACRVNHVTLSQPKIVKWDRDM	4	30	-0.118752	5.99952	8.13954	9.27516	10.8782	11.8122		YYTEFTPTEKDEYACRVNHVTLSQPKIVKWDRDM	374	407	4	30	0	51.2809	69.2176	78.736	92.1718		49.2173
375	386	YTEFTPTEKDEY	2	9	1.07024			4.40247	4.78617	4.66491		YTEFTPTEKDEY	375	386	2	9	0	-29.7729	-29.7729	92.6993	103.373		64.7904
375	387	YTEFTPTEKDEYA	2	10	-0.0669837	2.39084	3.34048	4.04682	4.60432	4.74058		YTEFTPTEKDEYA	375	387	2	10	0	51.124	70.877	85.5694	97.1657		59.2573
375	388	YTEFTPTEKDEYAC	2	11	-0.0521586	2.38139	3.35481	4.09052	4.6891	4.83568		YTEFTPTEKDEYAC	375	388	2	11	0	49.7878	69.703	84.7549	97.0011		54.9509
375	407	YTEFTPTEKDEYACRVNHVTLSQPKIVKWDRDM	4	29	0.125967	5.88789	8.07267	9.27577	10.6608	11.8389		YTEFTPTEKDEYACRVNHVTLSQPKIVKWDRDM	375	407	4	29	0	49.1926	67.8453	78.1169	89.9419		51.0299
375	407	YTEFTPTEKDEYACRVNHVTLSQPKIVKWDRDM	5	29	9.47975	6.03924	7.96251	9.24944	10.7174	11.7849		YTEFTPTEKDEYACRVNHVTLSQPKIVKWDRDM	375	407	5	29	0	-149.25	-65.8181	-9.99067	53.6915		50.7972
376	385	TEFTPTEKDE	2	7	0.211472	1.98447	2.51537	3.01211	3.41055	3.49422		TEFTPTEKDE	376	385	2	7	0	54.0096	70.182	85.314	97.4512		62.3967
376	386	TEFTPTEKDEY	2	8	-0.0277233	2.21628	2.99102	3.54551	3.95506	4.08934		TEFTPTEKDEY	376	386	2	8	0	54.5049	73.3227	86.7908	96.7384		63.8959
376	387	TEFTPTEKDEYA	2	9	0.118083	2.26088	3.05657	3.59541	4.13589	4.49948		TEFTPTEKDEYA	376	387	2	9	0	48.9066	67.0674	79.3658	91.7017		62.4927
376	407	TEFTPTEKDEYACRVNHVTLSQPKIVKWDRDM	3	28	-0.106881	5.58703	7.28043	8.45313	9.97845	10.9061		TEFTPTEKDEYACRVNHVTLSQPKIVKWDRDM	376	407	3	28	0	51.7018	67.0781	77.7264	91.5766		48.688
376	407	TEFTPTEKDEYACRVNHVTLSQPKIVKWDRDM	4	28	0.61386	5.9922	7.66833	8.80251	10.1186	11.1983		TEFTPTEKDEYACRVNHVTLSQPKIVKWDRDM	376	407	4	28	0	50.8139	66.6497	77.3653	89.7999		49.9922
379	407	TPTEKDEYACRVNHVTLSQPKIVKWDRDM	3	26	6.74069	9.79688	10.6819	11.2789	12.3613	15.2464		TPTEKDEYACRVNHVTLSQPKIVKWDRDM	379	407	3	26	0	35.9312	46.3362	53.3556	66.0806		73.2999
387	407	ACRVNHVTLSQPKIVKWDRDM	2	18	-0.225997	3.02651	4.28259	4.65836	5.49799	6.33794		ACRVNHVTLSQPKIVKWDRDM	387	407	2	18	0	49.5511	68.6872	74.412	87.2035		44.0135
387	407	ACRVNHVTLSQPKIVKWDRDM	3	18	0.946336	5.58112	6.19848	5.21188	6.03355	6.87258		ACRVNHVTLSQPKIVKWDRDM	387	407	3	18	0	78.2077	88.6251	71.9771	85.8421		47.7263
387	407	ACRVNHVTLSQPKIVKWDRDM	4	18	1.48134	4.92641	5.655	5.52533	6.44112	7.20545		ACRVNHVTLSQPKIVKWDRDM	387	407	4	18	0	60.1853	72.9138	70.6484	86.6473		50.0378
388	407	CRVNHVTLSQPKIVKWDRDM	2	17	-0.205992	3.10583	4.37296	4.83907	5.50227	6.45021		CRVNHVTLSQPKIVKWDRDM	388	407	2	17	0	49.7554	68.7923	75.7949	85.7586		47.428
388	407	CRVNHVTLSQPKIVKWDRDM	3	17	0.0117023	3.36883	4.44333	4.90311	5.6253	6.56668		CRVNHVTLSQPKIVKWDRDM	388	407	3	17	0	51.2149	67.6071	74.6213	85.6388		48.2844
388	407	CRVNHVTLSQPKIVKWDRDM	4	17	0.010555	3.52421	4.53484	4.9716	5.78405	6.69767		CRVNHVTLSQPKIVKWDRDM	388	407	4	17	0	52.5436	67.6567	74.1882	86.3376		49.2475
388	407	CRVNHVTLSQPKIVKWDRDM	5	17	1.02035	3.43081	4.53679	4.97764	5.73107	6.73502		CRVNHVTLSQPKIVKWDRDM	388	407	5	17	0	42.1802	61.5334	69.2478	82.4319		49.5222
389	407	RVNHVTLSQPKIVKWDRDM	3	16	-0.0839259	3.21412	4.23553	4.73922	5.43238	6.20616		RVNHVTLSQPKIVKWDRDM	389	407	3	16	0	52.4325	68.6709	76.6786	87.6984		48.4856
396	407	SQPKIVKWDRDM	2	9	-0.13207	1.78091	2.60416	3.00132	3.47104	3.81896		SQPKIVKWDRDM	396	407	2	9	0	48.4172	69.2535	79.3057	91.1941		53.0411
401	407	VKWDRDM	2	5	-0.105773	1.05352	1.39222	1.54526	1.8762	2.1298		VKWDRDM	401	407	2	5	0	51.8566	67.0071	73.8528	88.6561		53.2449

## Sheet: Q61K_Replicate1
					Uptake (D)													% Deuterium Uptake
					HDX time (sec)													HDX time (sec)
START	END	Sequence	Charge	maxD	0	20	60	180	600	BackEx		Sequence	START	END	Charge	maxD	0	20	60	180	600		%Back-exchange
2	10	ASGSHSMRY	2	7	-0.0402074	1.07795	1.19222	1.28237	1.35475	1.67173		ASGSHSMRY	2	10	2	7	0	65.3152	71.99	77.2559	81.4842		29.8524
2	10	ASGSHSMRY	3	7	-0.065429	1.02373	1.15819	1.23345	1.31073	1.60169		ASGSHSMRY	2	10	3	7	0	65.3321	73.3971	77.9115	82.5473		28.6016
2	11	ASGSHSMRYF	1	8	-0.0623709	0.927268	0.957219	1.18882	1.21218	1.49881		ASGSHSMRYF	2	11	1	8	0	63.3902	65.3087	80.1437	81.6399		23.419
2	11	ASGSHSMRYF	2	8	-0.0641856	0.836925	0.980989	1.05466	1.11065	1.52501		ASGSHSMRYF	2	11	2	8	0	56.7025	65.7677	70.4032	73.9269		23.8282
2	11	ASGSHSMRYF	3	8	-0.079877	0.791029	0.917891	0.979881	1.0449	1.42973		ASGSHSMRYF	2	11	3	8	0	57.6911	66.0947	70.2011	74.508		22.3395
2	12	ASGSHSMRYFF	2	9	-0.0597059	0.719305	0.858147	0.922903	0.977789	1.50033		ASGSHSMRYFF	2	12	2	9	0	49.9355	58.8354	62.9863	66.5046		20.8379
2	12	ASGSHSMRYFF	3	9	-0.120787	0.669955	0.847525	0.88572	0.931102	1.40832		ASGSHSMRYFF	2	12	3	9	0	51.7128	63.3255	65.8233	68.7912		19.56
2	25	ASGSHSMRYFFTSVSRPGRGEPRF	3	20	-0.0248035	4.21964	4.6189	4.69074	4.84052	6.45619		ASGSHSMRYFFTSVSRPGRGEPRF	2	25	3	20	0	65.4906	71.6511	72.7597	75.0707		40.3512
2	25	ASGSHSMRYFFTSVSRPGRGEPRF	4	20	-0.0372077	4.24145	4.634	4.70951	4.87391	6.54104		ASGSHSMRYFFTSVSRPGRGEPRF	2	25	4	20	0	65.0424	71.0098	72.1578	74.6568		40.8815
2	25	ASGSHSMRYFFTSVSRPGRGEPRF	5	20	-0.0663671	4.24199	4.62309	4.69798	4.85705	6.45634		ASGSHSMRYFFTSVSRPGRGEPRF	2	25	5	20	0	66.0516	71.8944	73.0425	75.4812		40.3521
2	25	ASGSHSMRYFFTSVSRPGRGEPRF	6	20	-0.0737397	4.26112	4.61755	4.6884	4.76753	6.06571		ASGSHSMRYFFTSVSRPGRGEPRF	2	25	6	20	0	70.6066	76.4123	77.5662	78.8551		37.9107
3	11	SGSHSMRYF	2	7	-0.224951	9.07977	8.62111	9.32948	9.41495	9.45413		SGSHSMRYF	3	11	2	7	0	96.1323	91.3936	98.7122	99.5953		168.824
11	24	FFTSVSRPGRGEPR	4	10	-0.0564181	3.59662	3.93491	3.90348	4.04488	5.12862		FFTSVSRPGRGEPR	11	24	4	10	0	70.4535	76.9779	76.3717	79.0987		64.1077
11	25	FFTSVSRPGRGEPRF	2	11	-0.0274018	3.55314	3.87888	3.84667	3.95226	5.05153		FFTSVSRPGRGEPRF	11	25	2	11	0	70.4979	76.9114	76.2772	78.3562		57.4038
11	25	FFTSVSRPGRGEPRF	3	11	-0.0191567	3.51521	3.86807	3.84323	3.96132	5.12586		FFTSVSRPGRGEPRF	11	25	3	11	0	68.6949	75.5532	75.0704	77.3656		58.2485
11	25	FFTSVSRPGRGEPRF	4	11	-0.0151326	3.54157	3.87701	3.86154	3.98946	5.14019		FFTSVSRPGRGEPRF	11	25	4	11	0	68.9909	75.4975	75.1973	77.6788		58.4113
12	25	FTSVSRPGRGEPRF	2	10	-0.0324042	3.58862	3.92481	3.90929	4.03663	5.11681		FTSVSRPGRGEPRF	12	25	2	10	0	70.3219	76.8509	76.5495	79.0225		63.9601
12	25	FTSVSRPGRGEPRF	3	10	-0.0241519	3.59845	3.93945	3.93607	4.07053	5.20021		FTSVSRPGRGEPRF	12	25	3	10	0	69.3405	75.8677	75.8031	78.3768		65.0026
13	25	TSVSRPGRGEPRF	2	9	-0.0853153	2.31856	2.37394	2.52428	2.60657	4.37041		TSVSRPGRGEPRF	13	25	2	9	0	53.9503	55.1931	58.5672	60.414		60.7002
13	25	TSVSRPGRGEPRF	3	9	-0.0485813	3.63349	3.98691	3.97084	4.10166	5.11955		TSVSRPGRGEPRF	13	25	3	9	0	71.2457	78.0842	77.7732	80.3045		71.1048
13	25	TSVSRPGRGEPRF	4	9	-0.153331	3.73097	4.01481	3.90701	4.07166	4.98293		TSVSRPGRGEPRF	13	25	4	9	0	75.6251	81.1513	79.0525	82.2582		69.2073
14	25	SVSRPGRGEPRF	2	8	-0.22105	3.60854	3.78999	3.71439	3.9156	4.63991		SVSRPGRGEPRF	14	25	2	8	0	78.7826	82.5153	80.9601	85.0995		72.4986
14	25	SVSRPGRGEPRF	3	8	-0.211282	3.60507	3.85463	3.80402	3.97606	4.82029		SVSRPGRGEPRF	14	25	3	8	0	75.8481	80.808	79.8021	83.2214		75.317
15	25	VSRPGRGEPRF	2	7	-0.168994	3.61977	3.87742	3.78297	3.90051	4.63285		VSRPGRGEPRF	15	25	2	7	0	78.9024	84.2679	82.301	84.7487		82.7295
26	32	IAVGYVD	1	5	-0.0902721	0.0510369	0.0271943	0.127136	0.188001	0.392101		IAVGYVD	26	32	1	5	0	29.2946	24.3518	45.0706	57.6884		9.80252
26	35	IAVGYVDDTQ	1	8	-0.0233341	0.391795	0.57216	0.880119	1.06964	1.71963		IAVGYVDDTQ	26	35	1	8	0	23.8174	34.1656	51.8343	62.7078		26.8692
26	35	IAVGYVDDTQ	2	8	-0.0171002	0.33659	0.434323	0.666653	0.826913	1.46593		IAVGYVDDTQ	26	35	2	8	0	23.8491	30.4391	46.105	56.9112		22.9052
26	36	IAVGYVDDTQF	1	9	-0.0391284	0.378481	0.568484	0.894109	1.08829	1.78435		IAVGYVDDTQF	26	36	1	9	0	22.9018	33.3215	51.1789	61.828		24.7827
26	36	IAVGYVDDTQF	2	9	-0.019885	0.34841	0.475732	0.713185	0.867845	1.61095		IAVGYVDDTQF	26	36	2	9	0	22.5832	30.3904	44.9506	54.434		22.3743
30	35	YVDDTQ	1	4	-0.0689183	0.317125	0.508064	0.811203	1.02341	1.29752		YVDDTQ	30	35	1	4	0	28.2519	42.2255	64.4101	79.94		40.5473
30	36	YVDDTQF	1	5	-0.0538589	0.413668	0.634934	1.00491	1.11105	1.47665		YVDDTQF	30	36	1	5	0	30.5471	45.004	69.1775	76.1121		36.9163
30	36	YVDDTQF	2	5	-0.072257	0.247471	0.381761	0.552641	0.708005	0.953581		YVDDTQF	30	36	2	5	0	31.1675	44.2582	60.9158	76.0609		23.8395
36	43	FVRFDSDA	1	6	-0.124246	1.46569	0.126094	2.50526	0.833069	2.03079		FVRFDSDA	36	43	1	6	0	73.7777	11.6165	122.017	44.4222		42.3082
36	43	FVRFDSDA	2	6	-0.0740472	2.23812	2.11817	2.96352	3.52512	2.27613		FVRFDSDA	36	43	2	6	0	98.3824	93.2788	129.248	153.144		47.4195
36	46	FVRFDSDAASQ	2	9	-0.141485	2.07286	2.14001	2.27711	2.68779	3.90685		FVRFDSDAASQ	36	46	2	9	0	54.6977	56.3564	59.743	69.8875		54.2618
36	52	FVRFDSDAASQKMEPRA	3	14	-0.628441	15.2886	15.6262	15.661	16.2258	10.7823		FVRFDSDAASQKMEPRA	36	52	3	14	0	139.492	142.451	142.755	147.705		96.2704
36	56	FVRFDSDAASQKMEPRAPWIE	3	17	-0.104424	3.24449	3.96913	NA	5.74035	8.3255		FVRFDSDAASQKMEPRAPWIE	36	56	3	17	0	39.7265	48.3226	#VALUE!	69.3337		61.2169
36	57	FVRFDSDAASQKMEPRAPWIEQ	3	18	-0.170026	4.49626	4.67851	5.44125	6.56526	9.68654		FVRFDSDAASQKMEPRAPWIEQ	36	57	3	18	0	47.3419	49.191	56.9294	68.333		67.2676
36	62	FVRFDSDAASQKMEPRAPWIEQEGPEY	2	22	-0.174455	4.67541	5.71232	6.67429	8.15631	11.7072		FVRFDSDAASQKMEPRAPWIEQEGPEY	36	62	2	22	0	40.8181	49.5451	57.6414	70.1145		66.5182
36	62	FVRFDSDAASQKMEPRAPWIEQEGPEY	3	22	0.0129692	4.68206	5.65323	6.65346	8.05019	11.6417		FVRFDSDAASQKMEPRAPWIEQEGPEY	36	62	3	22	0	40.1512	48.5027	57.104	69.115		66.1462
36	62	FVRFDSDAASQKMEPRAPWIEQEGPEY	4	22	-0.00972434	4.63481	5.5738	6.58012	7.99783	11.5242		FVRFDSDAASQKMEPRAPWIEQEGPEY	36	62	4	22	0	40.2685	48.4096	57.1344	69.4261		65.4784
36	63	FVRFDSDAASQKMEPRAPWIEQEGPEYW	3	23	-0.0487623	5.29022	6.21383	7.45234	8.60769	12.5712		FVRFDSDAASQKMEPRAPWIEQEGPEYW	36	63	3	23	0	42.306	49.6246	59.4385	68.5935		68.3216
36	63	FVRFDSDAASQKMEPRAPWIEQEGPEYW	4	23	-0.0906298	5.02558	5.99537	7.13387	8.41441	12.3841		FVRFDSDAASQKMEPRAPWIEQEGPEYW	36	63	4	23	0	41.0126	48.7866	57.9131	68.1781		67.3049
37	42	VRFDSD	2	4	-0.0970931	0.147219	0.161374	0.271901	0.463233	1.25833		VRFDSD	37	42	2	4	0	18.0248	19.0691	27.2235	41.3395		39.3229
37	43	VRFDSDA	1	5	0.31645	0.646921	0.417778	0.865629	1.27073	2.40395		VRFDSDA	37	43	1	5	0	15.8309	4.85402	26.308	45.7139		60.0987
37	46	VRFDSDAASQ	1	8	-0.11166	1.96708	1.36279	2.16251	2.52226	3.40688		VRFDSDAASQ	37	46	1	8	0	59.0796	41.905	64.634	74.8584		53.2325
37	46	VRFDSDAASQ	2	8	-0.0748437	2.07107	2.15632	2.38006	2.76341	3.90227		VRFDSDAASQ	37	46	2	8	0	53.9566	56.1	61.7256	71.3646		60.973
37	57	VRFDSDAASQKMEPRAPWIEQ	3	17	-0.249559	4.05967	4.70002	5.03633	5.91932	9.15357		VRFDSDAASQKMEPRAPWIEQ	37	57	3	17	0	45.8276	52.6376	56.2142	65.6046		67.3056
37	62	VRFDSDAASQKMEPRAPWIEQEGPEY	2	21	-0.144436	4.72234	5.53304	6.67412	8.10813	11.4342		VRFDSDAASQKMEPRAPWIEQEGPEY	37	62	2	21	0	42.0324	49.0341	58.8891	71.2741		68.0607
37	62	VRFDSDAASQKMEPRAPWIEQEGPEY	3	21	0.0133139	4.96414	5.72684	6.94753	8.38409	11.5027		VRFDSDAASQKMEPRAPWIEQEGPEY	37	62	3	21	0	43.0905	49.7288	60.3532	72.8567		68.4684
37	62	VRFDSDAASQKMEPRAPWIEQEGPEY	4	21	-0.0393372	4.68313	5.65059	6.61697	7.97853	11.3766		VRFDSDAASQKMEPRAPWIEQEGPEY	37	62	4	21	0	41.3673	49.842	58.3072	70.234		67.7178
37	63	VRFDSDAASQKMEPRAPWIEQEGPEYW	3	22	-0.0521791	5.15918	5.99139	7.1472	8.53132	12.0479		VRFDSDAASQKMEPRAPWIEQEGPEYW	37	63	3	22	0	43.069	49.9467	59.4989	70.9379		68.4537
37	63	VRFDSDAASQKMEPRAPWIEQEGPEYW	4	22	-0.0867856	4.79248	5.76564	6.79392	8.1929	11.7502		VRFDSDAASQKMEPRAPWIEQEGPEYW	37	63	4	22	0	41.2207	49.4421	58.1291	69.9478		66.7622
40	56	DSDAASQKMEPRAPWIE	3	13	-0.146006	3.77766	3.99043	4.36401	5.22957	5.02707		DSDAASQKMEPRAPWIE	40	56	3	13	0	75.8479	79.961	87.1825	103.915		48.3372
40	57	DSDAASQKMEPRAPWIEQ	3	14	-0.304716	4.01754	5.22287	5.62732	5.58245	8.60277		DSDAASQKMEPRAPWIEQ	40	57	3	14	0	48.5239	62.0555	66.5961	66.0923		76.8105
40	62	DSDAASQKMEPRAPWIEQEGPEY	2	18	-0.0509505	4.41238	5.39983	6.33949	7.60794	10.5017		DSDAASQKMEPRAPWIEQEGPEY	40	62	2	18	0	42.2958	51.6532	60.5577	72.5779		72.9285
40	62	DSDAASQKMEPRAPWIEQEGPEY	3	18	-0.00776389	4.42163	5.36007	6.29799	7.57637	10.4432		DSDAASQKMEPRAPWIEQEGPEY	40	62	3	18	0	42.3825	51.3619	60.3363	72.5685		72.5225
40	63	DSDAASQKMEPRAPWIEQEGPEYW	3	19	-0.0325667	4.48506	5.48954	6.41874	7.7308	10.8961		DSDAASQKMEPRAPWIEQEGPEYW	40	63	3	19	0	41.3374	50.5286	59.031	71.0367		71.6849
40	81	DSDAASQKMEPRAPWIEQEGPEYWDQETRNMKAHSQTDRANL	4	37	-0.214978	5.70285	6.89405	8.38205	10.6888	17.766		DSDAASQKMEPRAPWIEQEGPEYWDQETRNMKAHSQTDRANL	40	81	4	37	0	32.9115	39.5363	47.8117	60.6407		60.0204
40	81	DSDAASQKMEPRAPWIEQEGPEYWDQETRNMKAHSQTDRANL	5	37	-0.0801403	6.26139	7.85573	9.07668	11.5293	18.4249		DSDAASQKMEPRAPWIEQEGPEYWDQETRNMKAHSQTDRANL	40	81	5	37	0	34.2692	42.8849	49.4828	62.7368		62.2464
43	62	AASQKMEPRAPWIEQEGPEY	2	15	0.114534	4.0449	5.04127	5.82564	6.7151	9.46463		AASQKMEPRAPWIEQEGPEY	43	62	2	15	0	42.0355	52.6918	61.0807	70.5936		78.8719
43	62	AASQKMEPRAPWIEQEGPEY	3	15	-0.103922	3.70698	4.62893	5.44084	6.5006	8.57491		AASQKMEPRAPWIEQEGPEY	43	62	3	15	0	43.9103	54.5333	63.8883	76.0992		71.4576
43	63	AASQKMEPRAPWIEQEGPEYW	3	16	-0.185745	5.06503	6.18031	6.57932	7.55595	9.92954		AASQKMEPRAPWIEQEGPEYW	43	63	3	16	0	51.9093	62.935	66.8796	76.5346		77.5745
44	62	ASQKMEPRAPWIEQEGPEY	2	14	-0.111393	2.99396	3.94539	4.71968	5.71001	8.24557		ASQKMEPRAPWIEQEGPEY	44	62	2	14	0	37.1589	48.5438	57.8089	69.6592		73.6212
44	62	ASQKMEPRAPWIEQEGPEY	3	14	-0.0827604	3.42251	4.14144	4.85777	5.86193	8.26561		ASQKMEPRAPWIEQEGPEY	44	62	3	14	0	41.9875	50.5991	59.1796	71.2079		73.8001
44	63	ASQKMEPRAPWIEQEGPEYW	3	15	-0.0484605	3.62309	4.42512	5.44833	6.47291	8.94678		ASQKMEPRAPWIEQEGPEYW	44	63	3	15	0	40.8166	49.7328	61.1077	72.498		74.5565
46	62	QKMEPRAPWIEQEGPEY	2	12	0.10944	4.97959	4.25773	5.13328	6.21116	7.34917		QKMEPRAPWIEQEGPEY	46	62	2	12	0	67.2698	57.299	69.3926	84.281		76.5539
47	62	KMEPRAPWIEQEGPEY	2	11	0.0774858	2.53332	3.485	3.97141	4.70597	6.60819		KMEPRAPWIEQEGPEY	47	62	2	11	0	37.6044	52.1769	59.6248	70.8726		75.0931
47	62	KMEPRAPWIEQEGPEY	3	11	-0.112331	2.23476	3.00436	3.59667	4.36216	6.25747		KMEPRAPWIEQEGPEY	47	62	3	11	0	36.8472	48.9292	58.228	70.2454		71.1076
47	63	KMEPRAPWIEQEGPEYW	3	12	-0.0509953	2.38395	3.19602	3.79498	4.64971	6.76489		KMEPRAPWIEQEGPEYW	47	63	3	12	0	35.7246	47.639	56.4266	68.9669		70.4676
63	69	WDQETRN	2	5	-0.0460379	0.374799	0.452156	0.554646	0.82559	1.8367		WDQETRN	63	69	2	5	0	22.3524	26.4612	31.9048	46.2958		45.9174
63	72	WDQETRNMKA	2	8	-0.0420119	0.376715	0.443391	0.625908	0.927465	2.66466		WDQETRNMKA	63	72	2	8	0	15.4702	17.9336	24.6768	35.8181		41.6353
63	72	WDQETRNMKA	3	8	-0.09417	0.537602	3.51708	0.783041	0.9993	2.83955		WDQETRNMKA	63	72	3	8	0	21.5348	123.094	29.901	37.2725		44.368
63	73	WDQETRNMKAH	2	9	-0.120766	5.47729	5.60389	5.54452	5.67128	5.70577		WDQETRNMKAH	63	73	2	9	0	96.0786	98.2515	97.2325	99.4081		79.2468
63	73	WDQETRNMKAH	3	9	-0.162978	5.53204	5.6502	5.84977	5.84596	5.94258		WDQETRNMKAH	63	73	3	9	0	93.2759	95.2112	98.4799	98.4175		82.5358
63	76	WDQETRNMKAHSQT	2	12	-0.0470695	6.76566	6.1773	7.17843	8.00586	10.0043		WDQETRNMKAHSQT	63	76	2	12	0	67.779	61.9254	71.8856	80.1176		104.212
63	76	WDQETRNMKAHSQT	3	12	-0.058451	8.03259	7.75983	8.4829	9.27952	4.39352		WDQETRNMKAHSQT	63	76	3	12	0	181.741	175.614	191.856	209.749		45.7658
63	77	WDQETRNMKAHSQTD	2	13	-0.0977136	0.540304	0.463006	0.867099	1.36913	4.02113		WDQETRNMKAHSQTD	63	77	2	13	0	15.4902	13.6135	23.4244	35.6131		38.6647
63	79	WDQETRNMKAHSQTDRA	3	15	-0.214644	0.677265	0.758676	1.10557	1.72229	6.82728		WDQETRNMKAHSQTDRA	63	79	3	15	0	12.6657	13.8218	18.7479	27.5057		56.894
63	81	WDQETRNMKAHSQTDRANL	2	17	-0.0178695	0.839801	0.977451	1.28272	1.87218	5.77946		WDQETRNMKAHSQTDRANL	63	81	2	17	0	14.7942	17.1686	22.4343	32.6021		42.4961
63	81	WDQETRNMKAHSQTDRANL	3	17	0.00868878	0.845463	1.01943	1.32967	1.93759	5.89336		WDQETRNMKAHSQTDRANL	63	81	3	17	0	14.2196	17.1759	22.4479	32.7785		43.3335
63	81	WDQETRNMKAHSQTDRANL	4	17	-0.012757	0.848772	1.02785	1.2893	1.91992	5.97639		WDQETRNMKAHSQTDRANL	63	81	4	17	0	14.3848	17.3749	21.7402	32.2697		43.944
63	83	WDQETRNMKAHSQTDRANLGT	3	19	-0.0999232	1.03423	1.44206	2.11013	3.019	6.88281		WDQETRNMKAHSQTDRANLGT	63	83	3	19	0	16.2423	22.0828	31.6503	44.6662		45.2817
63	84	WDQETRNMKAHSQTDRANLGTL	2	20	0.00227319	1.28397	1.37257	2.17438	3.14915	6.88868		WDQETRNMKAHSQTDRANLGTL	63	84	2	20	0	18.612	19.8986	31.5419	45.6969		43.0542
63	84	WDQETRNMKAHSQTDRANLGTL	3	20	-0.00275689	1.07883	1.42422	2.10291	3.01909	7.17624		WDQETRNMKAHSQTDRANLGTL	63	84	3	20	0	15.066	19.8771	29.3309	42.0928		44.8515
63	84	WDQETRNMKAHSQTDRANLGTL	4	20	-0.0570167	1.04887	1.46169	2.08456	2.98101	6.99004		WDQETRNMKAHSQTDRANLGTL	63	84	4	20	0	15.6929	21.5509	30.3897	43.1106		43.6877
63	86	WDQETRNMKAHSQTDRANLGTLRG	2	22	-0.126939	1.31465	1.67361	2.2935	3.34917	7.77297		WDQETRNMKAHSQTDRANLGTLRG	63	86	2	22	0	18.2481	22.7921	30.6388	44.0018		44.1646
63	86	WDQETRNMKAHSQTDRANLGTLRG	3	22	-0.0136581	1.56641	1.78076	2.46694	3.4675	8.53804		WDQETRNMKAHSQTDRANLGTLRG	63	86	3	22	0	18.4767	20.9832	29.0071	40.7073		48.5116
63	86	WDQETRNMKAHSQTDRANLGTLRG	4	22	-0.0024189	1.43245	1.80019	2.54658	3.5597	8.32503		WDQETRNMKAHSQTDRANLGTLRG	63	86	4	22	0	17.2306	21.6466	30.6096	42.7756		47.3013
63	86	WDQETRNMKAHSQTDRANLGTLRG	5	22	-0.0566501	1.37898	1.71916	2.39324	3.3827	8.04252		WDQETRNMKAHSQTDRANLGTLRG	63	86	5	22	0	17.7256	21.9258	30.2487	42.4655		45.6961
63	86	WDQETRNMKAHSQTDRANLGTLRG	6	22	-0.1485	1.25978	1.76147	2.3184	3.37447	7.77587		WDQETRNMKAHSQTDRANLGTLRG	63	86	6	22	0	17.7715	24.1025	31.1306	44.4575		44.1811
63	87	WDQETRNMKAHSQTDRANLGTLRGY	3	23	-0.0560579	1.35746	1.74625	2.43311	3.53852	11.6753		WDQETRNMKAHSQTDRANLGTLRGY	63	87	3	23	0	12.049	15.3631	21.2181	30.6408		63.4528
63	97	WDQETRNMKAHSQTDRANLGTLRGYYNQSEDGSHT	4	33	0.117976	5.6984	6.39721	7.82492	8.95585	15.1318		WDQETRNMKAHSQTDRANLGTLRGYYNQSEDGSHT	63	97	4	33	0	37.1684	41.8229	51.3322	58.8647		57.3176
63	99	WDQETRNMKAHSQTDRANLGTLRGYYNQSEDGSHTIQ	4	35	-0.0310965	4.71341	5.70723	6.87782	8.11302	13.6618		WDQETRNMKAHSQTDRANLGTLRGYYNQSEDGSHTIQ	63	99	4	35	0	34.6495	41.9074	50.4564	59.4771		48.792
63	99	WDQETRNMKAHSQTDRANLGTLRGYYNQSEDGSHTIQ	6	35	-0.0172264	4.63088	5.69963	6.77397	7.87855	13.1933		WDQETRNMKAHSQTDRANLGTLRGYYNQSEDGSHTIQ	63	99	6	35	0	35.1847	43.2748	51.4073	59.7687		47.1191
63	101	WDQETRNMKAHSQTDRANLGTLRGYYNQSEDGSHTIQIM	4	37	-0.177798	4.44766	5.49329	6.84036	7.71706	12.3517		WDQETRNMKAHSQTDRANLGTLRGYYNQSEDGSHTIQIM	63	101	4	37	0	36.9167	45.2621	56.0133	63.0105		41.7286
63	101	WDQETRNMKAHSQTDRANLGTLRGYYNQSEDGSHTIQIM	5	37	-0.115994	5.25232	6.24368	7.5386	8.86214	13.8431		WDQETRNMKAHSQTDRANLGTLRGYYNQSEDGSHTIQIM	63	101	5	37	0	38.4575	45.5594	54.8359	64.3175		46.7672
64	72	DQETRNMKA	2	7	-0.113794	0.266718	0.319467	0.418632	0.517692	1.87981		DQETRNMKA	64	72	2	7	0	19.0866	21.7325	26.7067	31.6755		33.5681
64	76	DQETRNMKAHSQT	2	11	-0.0943116	0.347423	0.413623	0.592868	1.03964	3.55811		DQETRNMKAHSQT	64	76	2	11	0	12.0943	13.9068	18.8144	31.0466		40.4331
64	76	DQETRNMKAHSQT	3	11	-0.0928998	0.404814	0.477487	0.706691	1.11842	3.86583		DQETRNMKAHSQT	64	76	3	11	0	12.5726	14.4083	20.1982	30.5988		43.9299
64	79	DQETRNMKAHSQTDRA	3	14	-0.176138	13.8369	0.814311	14.7936	1.74997	4.71621		DQETRNMKAHSQTDRA	64	79	3	14	0	286.427	20.2448	305.984	39.3699		42.109
64	81	DQETRNMKAHSQTDRANL	2	16	-0.0294263	0.798686	0.898154	1.2096	1.72266	5.4743		DQETRNMKAHSQTDRANL	64	81	2	16	0	15.0464	16.8537	22.5125	31.8345		42.768
64	81	DQETRNMKAHSQTDRANL	3	16	-0.00193638	0.834644	0.971701	1.23047	1.73235	5.54612		DQETRNMKAHSQTDRANL	64	81	3	16	0	15.0788	17.5492	22.2133	31.2593		43.3291
64	81	DQETRNMKAHSQTDRANL	4	16	-0.0340275	2.702	3.32692	2.93129	3.33629	6.56993		DQETRNMKAHSQTDRANL	64	81	4	16	0	41.4302	50.893	44.9021	51.0348		51.3276
64	83	DQETRNMKAHSQTDRANLGT	3	18	-0.0649594	1.04343	1.41101	2.25476	3.11014	7.02597		DQETRNMKAHSQTDRANLGT	64	83	3	18	0	15.631	20.8149	32.714	44.7769		48.7914
64	84	DQETRNMKAHSQTDRANLGTL	3	19	-0.117928	1.0482	1.3544	1.96381	2.77706	6.68658		DQETRNMKAHSQTDRANLGTL	64	84	3	19	0	17.1376	21.6376	30.5936	42.5451		43.9907
64	84	DQETRNMKAHSQTDRANLGTL	4	19	-0.210202	1.03799	1.4761	2.0051	2.68338	6.34542		DQETRNMKAHSQTDRANLGTL	64	84	4	19	0	19.04	25.723	33.7924	44.139		41.7462
64	86	DQETRNMKAHSQTDRANLGTLRG	3	21	-0.0626755	1.33326	1.70491	2.31551	3.23549	7.7967		DQETRNMKAHSQTDRANLGTLRG	64	86	3	21	0	17.7614	22.4901	30.2592	41.9647		46.4089
64	86	DQETRNMKAHSQTDRANLGTLRG	4	21	-0.113876	1.31489	1.78492	2.36979	3.26698	7.67531		DQETRNMKAHSQTDRANLGTLRG	64	86	4	21	0	18.3429	24.3773	31.8861	43.4046		45.6863
64	99	DQETRNMKAHSQTDRANLGTLRGYYNQSEDGSHTIQ	5	34	-0.19634	5.16921	6.41284	7.22465	8.32558	12.5439		DQETRNMKAHSQTDRANLGTLRGYYNQSEDGSHTIQ	64	99	5	34	0	42.1151	51.8766	58.2486	66.89		46.1172
66	81	ETRNMKAHSQTDRANL	2	14	-0.258927	0.621802	0.561635	0.891983	1.39992	4.52867		ETRNMKAHSQTDRANL	66	81	2	14	0	18.396	17.1393	24.0394	34.6489		40.4346
66	81	ETRNMKAHSQTDRANL	3	14	-0.0719932	0.76627	0.853235	1.07633	1.55784	4.81247		ETRNMKAHSQTDRANL	66	81	3	14	0	17.1618	18.9423	23.5097	33.3676		42.9685
66	86	ETRNMKAHSQTDRANLGTLRG	3	19	-0.162923	1.33247	1.62796	2.20063	3.08355	7.04041		ETRNMKAHSQTDRANLGTLRG	66	86	3	19	0	20.7597	24.8619	32.8119	45.069		46.3185
67	81	TRNMKAHSQTDRANL	2	13	-0.0473187	0.715549	0.83289	1.04312	1.51306	4.48805		TRNMKAHSQTDRANL	67	81	2	13	0	16.8204	19.4077	24.0429	34.4047		43.1544
67	81	TRNMKAHSQTDRANL	3	13	-0.0240418	0.804859	0.934279	1.16896	1.57615	4.58921		TRNMKAHSQTDRANL	67	81	3	13	0	17.9678	20.7732	25.8603	34.6869		44.127
67	81	TRNMKAHSQTDRANL	4	13	-0.158681	0.92954	0.996905	1.2938	1.80132	5.14008		TRNMKAHSQTDRANL	67	81	4	13	0	20.5373	21.8086	27.4117	36.9898		49.4239
67	84	TRNMKAHSQTDRANLGTL	3	16	-0.270325	1.54292	1.47911	2.16024	2.92572	5.91446		TRNMKAHSQTDRANLGTL	67	84	3	16	0	29.3179	28.2861	39.2991	51.6759		46.2067
67	86	TRNMKAHSQTDRANLGTLRG	2	18	-0.169681	1.06537	1.27037	1.97703	2.83063	6.47479		TRNMKAHSQTDRANLGTLRG	67	86	2	18	0	18.5876	21.6729	32.3081	45.155		44.9638
67	86	TRNMKAHSQTDRANLGTLRG	3	18	-0.0321401	1.20587	1.57249	2.15406	2.99183	6.85154		TRNMKAHSQTDRANLGTLRG	67	86	3	18	0	17.9847	23.3106	31.7593	43.9295		47.5801
67	86	TRNMKAHSQTDRANLGTLRG	4	18	-0.0872549	2.05762	2.32839	2.8044	3.63948	7.14608		TRNMKAHSQTDRANLGTLRG	67	86	4	18	0	29.6526	33.3961	39.9768	51.5217		49.6256
67	99	TRNMKAHSQTDRANLGTLRGYYNQSEDGSHTIQ	5	31	-0.178196	4.49117	5.45723	6.49626	7.71935	12.4585		TRNMKAHSQTDRANLGTLRGYYNQSEDGSHTIQ	67	99	5	31	0	36.9509	44.5958	52.8181	62.497		50.2358
70	81	MKAHSQTDRANL	2	10	-0.0420739	0.583114	0.686164	0.855016	1.27675	3.77862		MKAHSQTDRANL	70	81	2	10	0	16.3632	19.0604	23.4798	34.5179		47.2327
70	81	MKAHSQTDRANL	3	10	-0.0617362	0.550664	0.612675	0.826135	1.24155	3.7936		MKAHSQTDRANL	70	81	3	10	0	15.8845	17.4929	23.0296	33.8048		47.42
71	81	KAHSQTDRANL	2	9	-0.16137	0.443386	0.443966	0.656435	1.02074	3.32855		KAHSQTDRANL	71	81	2	9	0	17.3286	17.3453	23.4333	33.8722		46.2299
71	86	KAHSQTDRANLGTLRG	3	14	-0.127221	1.00809	1.41399	1.8303	2.5445	5.34159		KAHSQTDRANLGTLRG	71	86	3	14	0	20.7597	28.1818	35.7944	48.8538		47.6927
73	81	HSQTDRANL	2	7	-0.0383321	0.494827	0.54827	0.686486	0.979694	2.7348		HSQTDRANL	73	81	2	7	0	19.2259	21.1531	26.1372	36.7104		48.8356
73	86	HSQTDRANLGTLRG	2	12	-0.0981825	3.47176	3.50534	3.71549	4.84824	5.3768		HSQTDRANLGTLRG	73	86	2	12	0	65.2047	65.818	69.6563	90.3459		56.0083
77	84	DRANLGTL	2	6	-0.291948	0.107138	0.379785	0.710641	1.12793	2.12957		DRANLGTL	77	84	2	6	0	16.4808	27.7401	41.4033	58.6356		44.3661
77	86	DRANLGTLRG	2	8	-0.167066	0.736487	1.01392	1.41845	1.92182	3.34084		DRANLGTLRG	77	86	2	8	0	25.7576	33.6665	45.1984	59.5479		52.2007
78	86	RANLGTLRG	2	7	-0.127431	0.601967	0.901812	1.32747	1.82723	2.8976		RANLGTLRG	78	86	2	7	0	24.112	34.0242	48.0954	64.6161		51.7429
82	87	GTLRGY	1	4	-0.0891981	0.262398	0.32946	0.410699	0.618829	1.51596		GTLRGY	82	87	1	4	0	21.9041	26.082	31.1431	44.1094		47.3738
82	87	GTLRGY	2	4	-0.0926398	0.273141	0.433048	0.392246	0.572868	1.53621		GTLRGY	82	87	2	4	0	22.4564	32.2735	29.7686	40.8575		48.0066
82	97	GTLRGYYNQSEDGSHT	2	14	-0.0729909	3.62968	4.08424	4.58542	4.99638	6.59131		GTLRGYYNQSEDGSHT	82	97	2	14	0	55.5598	62.3806	69.901	76.0676		58.851
82	97	GTLRGYYNQSEDGSHT	3	14	-0.109242	3.64509	4.21966	4.63332	4.98675	6.5366		GTLRGYYNQSEDGSHT	82	97	3	14	0	56.4915	65.137	71.3613	76.6795		58.3625
82	99	GTLRGYYNQSEDGSHTIQ	2	16	-0.024861	3.5252	4.10934	4.61996	5.02072	6.87659		GTLRGYYNQSEDGSHTIQ	82	99	2	16	0	51.4394	59.9033	67.3021	73.109		53.7234
82	99	GTLRGYYNQSEDGSHTIQ	3	16	-0.018905	3.61095	4.17757	4.68715	5.09609	7.06336		GTLRGYYNQSEDGSHTIQ	82	99	3	16	0	51.2527	59.2533	66.4484	72.2226		55.1825
82	101	GTLRGYYNQSEDGSHTIQIM	2	18	-0.0322838	4.21895	4.70409	4.96406	5.26824	7.44403		GTLRGYYNQSEDGSHTIQIM	82	101	2	18	0	56.8627	63.3517	66.829	70.8976		51.6946
82	101	GTLRGYYNQSEDGSHTIQIM	3	18	-0.0302658	3.52437	4.00271	4.4999	4.87856	6.92453		GTLRGYYNQSEDGSHTIQIM	82	101	3	18	0	51.1106	57.9884	65.1373	70.5819		48.087
84	99	LRGYYNQSEDGSHTIQ	3	14	-0.309598	3.13625	3.56698	4.20197	4.42652	6.03173		LRGYYNQSEDGSHTIQ	84	99	3	14	0	54.3395	61.132	71.1455	74.6865		53.8547
85	97	RGYYNQSEDGSHT	2	11	-0.0554385	3.67486	4.0323	4.49668	4.83355	5.60252		RGYYNQSEDGSHT	85	97	2	11	0	65.9301	72.2476	80.455	86.409		63.665
85	97	RGYYNQSEDGSHT	3	11	-0.226889	3.27299	NA	4.03217	4.3227	5.22825		RGYYNQSEDGSHT	85	97	3	11	0	64.1575	#VALUE!	78.0742	83.4002		59.4119
85	99	RGYYNQSEDGSHTIQ	2	13	0.0398919	3.25973	3.68804	4.2195	4.48232	5.6028		RGYYNQSEDGSHTIQ	85	99	2	13	0	57.8805	65.5799	75.1336	79.858		53.8731
85	99	RGYYNQSEDGSHTIQ	3	13	-0.0284576	3.21249	3.70193	4.14202	4.40007	5.46523		RGYYNQSEDGSHTIQ	85	99	3	13	0	58.9939	67.9031	75.9139	80.6111		52.5503
85	101	RGYYNQSEDGSHTIQIM	2	15	-0.0941489	3.06518	3.52778	3.9203	4.22979	5.36053		RGYYNQSEDGSHTIQIM	85	101	2	15	0	57.9196	66.4004	73.5964	79.2702		44.6711
87	97	YYNQSEDGSHT	1	9	-0.137941	3.3386	NA	4.09481	4.33143	4.56215		YYNQSEDGSHT	87	97	1	9	0	73.9676	#VALUE!	90.0569	95.0912		63.3632
87	97	YYNQSEDGSHT	2	9	-0.0367753	3.31443	3.7117	4.09989	4.34683	4.61964		YYNQSEDGSHT	87	97	2	9	0	71.9696	80.5014	88.838	94.1413		64.1616
87	99	YYNQSEDGSHTIQ	1	11	-0.207509	4.16112	3.78091	4.29132	4.6898	4.73056		YYNQSEDGSHTIQ	87	99	1	11	0	88.4683	80.7687	91.105	99.1745		53.7564
87	99	YYNQSEDGSHTIQ	2	11	-0.00625152	3.36107	3.77791	4.14706	4.34993	4.855		YYNQSEDGSHTIQ	87	99	2	11	0	69.2685	77.8433	85.4371	89.6103		55.1705
87	101	YYNQSEDGSHTIQIM	2	13	-0.0387324	3.06179	3.53366	3.80365	4.00663	4.69006		YYNQSEDGSHTIQIM	87	101	2	13	0	65.5669	75.5456	81.255	85.5475		45.0967
88	97	YNQSEDGSHT	2	8	-0.143479	3.38096	3.34199	3.70371	4.03987	3.97491		YNQSEDGSHT	88	97	2	8	0	85.5782	84.6318	93.4149	101.577		62.108
88	99	YNQSEDGSHTIQ	2	10	-0.0531632	3.02273	3.34076	3.58889	3.81057	4.2971		YNQSEDGSHTIQ	88	99	2	10	0	70.7061	78.0165	83.7204	88.8161		53.7137
88	101	YNQSEDGSHTIQIM	2	12	0.110515	3.59508	3.65945	4.10273	4.1044	5.07276		YNQSEDGSHTIQIM	88	101	2	12	0	70.2215	71.5188	80.4517	80.4854		52.8413
90	99	QSEDGSHTIQ	2	8	-0.0675625	2.78664	3.48389	3.72836	3.81777	4.16652		QSEDGSHTIQ	90	99	2	8	0	67.4102	83.8776	89.6516	91.7632		65.1019
106	112	VGPDGRF	2	4	-0.0347645	0.889447	1.16826	1.43593	1.82501	2.48447		VGPDGRF	106	112	2	4	0	36.6861	47.7534	58.3786	73.8229		77.6398
106	115	VGPDGRFLRG	2	7	-0.0441559	1.08889	1.51586	1.82238	2.27758	3.55373		VGPDGRFLRG	106	115	2	7	0	31.492	43.3593	51.8789	64.5307		63.4594
106	115	VGPDGRFLRG	3	7	-0.0612895	1.06307	1.51282	1.81548	2.26818	3.56775		VGPDGRFLRG	106	115	3	7	0	30.9822	43.3753	51.7153	64.1896		63.7099
106	125	VGPDGRFLRGYRQDAYDGKD	4	17	-0.108112	1.40632	2.48268	2.98309	3.64742	5.40602		VGPDGRFLRGYRQDAYDGKD	106	125	4	17	0	27.4645	46.9846	56.0596	68.1074		39.7502
107	112	GPDGRF	1	4	-0.103516	2.70482	1.74835	2.39247	2.01999	2.39212		GPDGRF	107	112	1	4	0	112.53	74.2044	100.014	85.0889		74.7536
113	125	LRGYRQDAYDGKD	2	11	-0.00555757	0.484772	0.62696	0.933111	1.21117	2.73332		LRGYRQDAYDGKD	113	125	2	11	0	17.9025	23.094	34.272	44.4243		31.0605
113	125	LRGYRQDAYDGKD	3	11	-0.00995439	0.504049	0.652219	0.95128	1.22704	2.75231		LRGYRQDAYDGKD	113	125	3	11	0	18.608	23.9721	34.7988	44.7819		31.2763
113	125	LRGYRQDAYDGKD	4	11	-0.0372584	0.475154	0.62491	0.927436	1.16533	2.69438		LRGYRQDAYDGKD	113	125	4	11	0	18.7584	24.2407	35.3156	44.0245		30.618
113	126	LRGYRQDAYDGKDY	2	12	-0.101525	0.432075	0.530978	0.813273	1.06378	2.47241		LRGYRQDAYDGKDY	113	126	2	12	0	20.7309	24.5734	35.5409	45.2734		25.7542
113	126	LRGYRQDAYDGKDY	4	12	-0.319287	0.347396	0.354642	0.700321	0.853563	2.08522		LRGYRQDAYDGKDY	113	126	4	12	0	27.7263	28.0277	42.404	48.7771		21.7211
113	129	LRGYRQDAYDGKDYIAL	2	15	-0.0363048	3.73545	3.94884	4.86831	5.30026	7.46184		LRGYRQDAYDGKDYIAL	113	129	2	15	0	50.3025	53.1484	65.411	71.1718		62.182
113	129	LRGYRQDAYDGKDYIAL	3	15	0.501118	3.83179	3.98949	5.15962	5.94883	7.97044		LRGYRQDAYDGKDYIAL	113	129	3	15	0	44.5913	46.7027	62.3684	72.9345		66.4203
116	121	YRQDAY	2	4	-0.0588334	0.152282	0.367241	0.226463	0.358177	0.488567		YRQDAY	116	121	2	4	0	38.5669	77.8359	52.1184	76.18		15.2677
116	125	YRQDAYDGKD	2	8	-0.00252934	0.444082	0.562624	0.815294	0.976973	1.53855		YRQDAYDGKD	116	125	2	8	0	28.9804	36.6726	53.0683	63.5595		24.0398
116	125	YRQDAYDGKD	3	8	-0.0206066	0.423552	0.521157	0.786898	0.957897	1.50847		YRQDAYDGKD	116	125	3	8	0	29.0475	35.4308	52.81	63.9931		23.5698
116	126	YRQDAYDGKDY	1	9	-0.173596	6.22828	1.7098	6.11335	2.82103	4.88859		YRQDAYDGKDY	116	126	1	9	0	126.465	37.2052	124.194	59.1568		67.8971
116	126	YRQDAYDGKDY	2	9	-0.0278727	1.43268	1.29925	1.78258	1.95784	3.87676		YRQDAYDGKDY	116	126	2	9	0	37.4056	33.9883	46.3668	50.8553		53.844
116	126	YRQDAYDGKDY	3	9	-0.0362634	1.56498	0.809364	1.42403	1.39622	1.61176		YRQDAYDGKDY	116	126	3	9	0	97.161	51.3115	88.6086	86.921		22.3856
116	129	YRQDAYDGKDYIAL	2	12	0.00133795	0.464179	0.548884	0.756334	0.88362	1.85657		YRQDAYDGKDYIAL	116	129	2	12	0	24.9478	29.5136	40.6955	47.5564		19.3393
116	129	YRQDAYDGKDYIAL	3	12	-0.0505723	0.443463	0.555817	0.768127	0.906981	1.90404		YRQDAYDGKDYIAL	116	129	3	12	0	25.2754	31.0235	41.8855	48.9894		19.8338
117	125	RQDAYDGKD	2	7	-0.129913	0.502764	0.708453	0.889286	1.14736	1.44441		RQDAYDGKD	117	125	2	7	0	40.1872	53.2524	64.7388	81.1316		25.7931
126	131	YIALNE	1	4	0.021615	1.40278	1.43092	1.4936	1.5616	2.00567		YIALNE	126	131	1	4	0	69.6132	71.0313	74.1904	77.6177		62.6773
127	133	IALNEDL	1	5	-0.107851	0.96297	1.11484	1.14786	1.19797	1.90532		IALNEDL	127	133	1	5	0	53.1908	60.7346	62.3748	64.8639		47.6329
130	135	NEDLRS	1	4	-0.033246	0.439502	0.551778	0.653525	0.848315	1.95779		NEDLRS	130	135	1	4	0	23.7439	29.383	34.4932	44.2766		61.1808
130	135	NEDLRS	2	4	-0.0191319	0.453653	0.604084	0.65263	0.849535	1.95031		NEDLRS	130	135	2	4	0	24.006	31.6442	34.1092	44.1072		60.9473
130	141	NEDLRSWTAADM	2	10	-0.0934716	2.2558	2.81084	3.30726	3.97588	5.40658		NEDLRSWTAADM	130	141	2	10	0	42.7135	52.8051	61.8309	73.9876		67.5823
132	140	DLRSWTAAD	2	7	-0.280814	4.04427	4.54305	5.73389	5.93732	5.67954		DLRSWTAAD	132	140	2	7	0	72.5643	80.9324	100.912	104.325		101.42
133	141	LRSWTAADM	2	7	-0.110946	2.10174	2.6103	3.06949	3.66906	4.28668		LRSWTAADM	133	141	2	7	0	50.3153	61.8799	72.3216	85.9555		76.5479
134	140	RSWTAAD	2	5	-0.0625544	1.0237	1.35349	1.75463	2.31807	2.5513		RSWTAAD	134	140	2	5	0	41.5577	54.1746	69.5214	91.077		63.7825
134	141	RSWTAADM	1	6	-0.0488255	2.00995	2.43206	2.87365	3.36357	3.6292		RSWTAADM	134	141	1	6	0	55.9749	67.4514	79.4576	92.7777		75.6084
134	141	RSWTAADM	2	6	-0.0563695	1.9915	2.42375	2.857	3.33423	3.60563		RSWTAADM	134	141	2	6	0	55.9221	67.7258	79.5566	92.5887		75.1174
134	143	RSWTAADMAA	2	8	-0.170298	2.64315	3.34906	3.77775	4.27596	4.61883		RSWTAADMAA	134	143	2	8	0	58.7467	73.4866	82.4377	92.8407		72.1692
136	141	WTAADM	1	4	-0.114705	1.79747	2.11092	2.33914	2.60418	2.75228		WTAADM	136	141	1	4	0	66.6964	77.6294	85.5899	94.8344		86.0087
141	162	MAAQITKRKWEAVHAAEQRRVY	4	20	-0.294527	3.73549	4.63368	6.30457	7.40875	11.0152		MAAQITKRKWEAVHAAEQRRVY	141	162	4	20	0	35.633	43.5748	58.3486	68.1117		68.8453
141	163	MAAQITKRKWEAVHAAEQRRVYL	4	21	-0.257813	4.31934	NA	6.18907	8.19643	8.44081		MAAQITKRKWEAVHAAEQRRVYL	141	163	4	21	0	52.6194	#VALUE!	74.1138	97.1906		50.2429
142	154	AAQITKRKWEAVH	4	11	-0.251887	0.789454	1.16307	1.70781	2.64473	5.2681		AAQITKRKWEAVH	142	154	4	11	0	18.8649	25.6333	35.5018	52.4751		59.8647
142	157	AAQITKRKWEAVHAAE	2	14	-0.0630457	2.08003	2.79041	3.45995	4.28905	7.11846		AAQITKRKWEAVHAAE	142	157	2	14	0	29.8415	39.7334	49.0566	60.6014		63.5576
142	157	AAQITKRKWEAVHAAE	3	14	-0.0357499	2.07882	2.79173	3.43458	4.2595	7.11164		AAQITKRKWEAVHAAE	142	157	3	14	0	29.5852	39.5596	48.5539	60.0954		63.4968
142	157	AAQITKRKWEAVHAAE	4	14	-0.0985619	2.04346	2.71242	3.45958	4.29055	7.0668		AAQITKRKWEAVHAAE	142	157	4	14	0	29.8941	39.2302	49.6576	61.2545		63.0965
142	158	AAQITKRKWEAVHAAEQ	3	15	-0.0250576	2.65083	3.40464	4.10702	5.05486	7.9203		AAQITKRKWEAVHAAEQ	142	158	3	15	0	33.6786	43.1661	52.0062	63.9356		66.0025
142	158	AAQITKRKWEAVHAAEQ	4	15	-0.102932	2.65945	3.35927	4.08608	4.99686	7.80794		AAQITKRKWEAVHAAEQ	142	158	4	15	0	34.9188	43.7652	52.9526	64.4656		65.0662
142	162	AAQITKRKWEAVHAAEQRRVY	3	19	-0.0210699	3.65343	4.80928	5.88921	7.28083	10.5524		AAQITKRKWEAVHAAEQRRVY	142	162	3	19	0	34.7522	45.6838	55.8974	69.0588		69.4235
142	162	AAQITKRKWEAVHAAEQRRVY	4	19	-0.0169695	3.50278	4.53876	5.67062	7.00545	10.1485		AAQITKRKWEAVHAAEQRRVY	142	162	4	19	0	34.6245	44.8156	55.95	69.0809		66.7666
142	162	AAQITKRKWEAVHAAEQRRVY	5	19	-0.00300574	3.68765	4.74751	5.87967	7.3114	10.4991		AAQITKRKWEAVHAAEQRRVY	142	162	5	19	0	35.142	45.2338	56.0141	69.6468		69.0732
142	163	AAQITKRKWEAVHAAEQRRVYL	3	20	-0.0273357	3.78792	4.93938	6.01902	7.48767	9.43239		AAQITKRKWEAVHAAEQRRVYL	142	163	3	20	0	40.3316	52.5039	63.9169	79.4421		58.9524
142	163	AAQITKRKWEAVHAAEQRRVYL	4	20	-0.0338465	3.80796	4.96311	6.06306	7.49128	11.1571		AAQITKRKWEAVHAAEQRRVYL	142	163	4	20	0	34.3297	44.6519	54.4809	67.2432		69.7317
142	163	AAQITKRKWEAVHAAEQRRVYL	5	20	-0.0602936	3.74448	4.97173	6.07653	7.45984	11.0256		AAQITKRKWEAVHAAEQRRVYL	142	163	5	20	0	34.3209	45.3912	55.3571	67.8352		68.91
142	163	AAQITKRKWEAVHAAEQRRVYL	6	20	-0.0188991	3.8015	4.854	6.05713	7.4762	11.2563		AAQITKRKWEAVHAAEQRRVYL	142	163	6	20	0	33.8831	43.2177	53.8883	66.474		70.352
142	164	AAQITKRKWEAVHAAEQRRVYLE	3	21	-0.193928	3.5514	4.84381	5.59827	6.98967	10.7642		AAQITKRKWEAVHAAEQRRVYLE	142	164	3	21	0	34.1786	45.9727	52.8576	65.5551		64.0725
142	165	AAQITKRKWEAVHAAEQRRVYLEG	4	22	-0.047536	2.43888	2.76245	5.3758	6.76241	9.73921		AAQITKRKWEAVHAAEQRRVYLEG	142	165	4	22	0	25.4059	28.7122	55.415	69.5833		55.3364
142	165	AAQITKRKWEAVHAAEQRRVYLEG	5	22	-0.0691152	3.26341	4.67215	5.97759	7.42628	11.5957		AAQITKRKWEAVHAAEQRRVYLEG	142	165	5	22	0	28.5689	40.6457	51.8369	64.2562		65.8849
143	162	AQITKRKWEAVHAAEQRRVY	3	18	-0.23038	3.60276	NA	NA	7.77548	9.57079		AQITKRKWEAVHAAEQRRVY	143	162	3	18	0	39.109	#VALUE!	#VALUE!	81.6827		66.4638
144	157	QITKRKWEAVHAAE	2	12	-0.257995	2.12873	2.41141	3.26517	4.03288	5.86055		QITKRKWEAVHAAE	144	157	2	12	0	39.0081	43.6282	57.5818	70.1291		61.0474
145	157	ITKRKWEAVHAAE	2	11	-0.186232	2.0561	2.41595	3.2978	3.75039	5.57851		ITKRKWEAVHAAE	145	157	2	11	0	38.8973	45.1397	60.4368	68.2879		63.3922
145	157	ITKRKWEAVHAAE	3	11	-0.134431	2.21451	2.75889	3.45917	4.01018	5.9413		ITKRKWEAVHAAE	145	157	3	11	0	38.661	47.6209	59.1468	68.2158		67.5148
145	158	ITKRKWEAVHAAEQ	3	12	-0.05317	2.532	3.20942	3.82016	4.46711	6.31679		ITKRKWEAVHAAEQ	145	158	3	12	0	40.5838	51.2184	60.8062	70.9624		65.7999
145	163	ITKRKWEAVHAAEQRRVYL	3	17	-0.305667	3.4697	NA	NA	7.04053	10.2444		ITKRKWEAVHAAEQRRVYL	145	163	3	17	0	35.7851	#VALUE!	#VALUE!	69.6316		75.3267
145	165	ITKRKWEAVHAAEQRRVYLEG	3	19	-0.147884	2.99901	4.31917	5.56665	6.71087	10.1078		ITKRKWEAVHAAEQRRVYLEG	145	165	3	19	0	30.6845	43.557	55.7209	66.8778		66.4984
145	165	ITKRKWEAVHAAEQRRVYLEG	4	19	-0.146394	2.94616	NA	5.77316	6.90951	9.95641		ITKRKWEAVHAAEQRRVYLEG	145	165	4	19	0	30.6109	#VALUE!	58.5932	69.841		65.5027
171	180	LRRYLENGKE	2	8	-0.1503	0.821901	0.851901	1.1425	1.54437	2.65197		LRRYLENGKE	171	180	2	8	0	34.6933	35.7638	46.1341	60.4747		41.4371
171	180	LRRYLENGKE	3	8	-0.21721	0.81534	1.00283	1.27365	1.74544	2.77681		LRRYLENGKE	171	180	3	8	0	34.4871	40.7494	49.7947	65.5524		43.3876
171	182	LRRYLENGKETL	2	10	0.0456341	1.37701	1.70649	2.06534	2.55275	4.30784		LRRYLENGKETL	171	182	2	10	0	31.2367	38.967	47.3864	58.8221		53.848
171	182	LRRYLENGKETL	3	10	-0.0334907	1.33985	1.70904	2.05313	2.53584	4.29887		LRRYLENGKETL	171	182	3	10	0	31.6997	40.2213	48.1636	59.3056		53.7359
172	180	RRYLENGKE	2	7	-0.0748727	0.85759	0.937831	1.20281	1.64258	2.55505		RRYLENGKE	172	180	2	7	0	35.4559	38.507	48.5824	65.3045		45.6259
172	180	RRYLENGKE	3	7	-0.0769786	0.905053	NA	1.21748	1.66448	2.68185		RRYLENGKE	172	180	3	7	0	35.596	#VALUE!	46.9206	63.1232		47.8902
172	182	RRYLENGKETL	1	9	-0.27478	1.1641	NA	1.6673	2.21824	3.57681		RRYLENGKETL	172	182	1	9	0	37.3582	#VALUE!	50.4228	64.7272		49.6779
172	182	RRYLENGKETL	2	9	-0.020523	1.2191	1.5744	1.90191	2.33945	3.94013		RRYLENGKETL	172	182	2	9	0	31.2984	40.2692	48.5384	59.5854		54.724
172	182	RRYLENGKETL	3	9	-0.0343938	1.23653	1.60635	1.93906	2.40414	4.01346		RRYLENGKETL	172	182	3	9	0	31.3974	40.5338	48.7532	60.2426		55.7425
172	203	RRYLENGKETLQRTDPPKTHMTHHPISDHEAT	4	27	-0.0723649	5.80616	6.20677	7.03813	8.29677	11.0801		RRYLENGKETLQRTDPPKTHMTHHPISDHEAT	172	203	4	27	0	52.7107	56.3028	63.7574	75.0432		51.2966
181	203	TLQRTDPPKTHMTHHPISDHEAT	3	18	-0.107844	3.0273	3.67866	4.34159	5.1073	6.85825		TLQRTDPPKTHMTHHPISDHEAT	181	203	3	18	0	45.0057	54.3561	63.8727	74.8646		47.6268
181	203	TLQRTDPPKTHMTHHPISDHEAT	4	18	-0.163042	3.10632	3.83437	4.42097	5.13045	6.93293		TLQRTDPPKTHMTHHPISDHEAT	181	203	4	18	0	46.0734	56.3335	64.6001	74.5984		48.1454
183	192	QRTDPPKTHM	3	6	-0.188612	1.86683	NA	2.06999	2.31499	2.63555		QRTDPPKTHM	183	192	3	6	0	72.7807	#VALUE!	79.9742	88.6494		54.9073
183	199	QRTDPPKTHMTHHPISD	2	12	-0.0565345	2.5366	2.97462	3.2976	3.6396	4.42291		QRTDPPKTHMTHHPISD	183	199	2	12	0	57.8897	67.6681	74.8783	82.5133		46.072
183	199	QRTDPPKTHMTHHPISD	3	12	-0.0192876	2.54128	2.96704	3.30634	3.63504	4.45998		QRTDPPKTHMTHHPISD	183	199	3	12	0	57.165	66.67	74.2448	81.5832		46.4581
183	199	QRTDPPKTHMTHHPISD	4	12	-0.0421909	2.53834	2.93268	3.28936	3.64467	4.4469		QRTDPPKTHMTHHPISD	183	199	4	12	0	57.4844	66.2689	74.2145	82.1292		46.3219
183	199	QRTDPPKTHMTHHPISD	5	12	-0.199403	2.47759	NA	3.25318	3.58605	4.3749		QRTDPPKTHMTHHPISD	183	199	5	12	0	58.5224	#VALUE!	75.4777	82.7549		45.5719
183	201	QRTDPPKTHMTHHPISDHE	2	14	-0.139112	2.61147	3.1182	3.48474	4.05738	4.86075		QRTDPPKTHMTHHPISDHE	183	201	2	14	0	55.0131	65.1479	72.479	83.9321		43.3996
183	201	QRTDPPKTHMTHHPISDHE	3	14	-0.0276112	2.66435	3.14534	3.56574	4.09766	4.92967		QRTDPPKTHMTHHPISDHE	183	201	3	14	0	54.3031	64.0058	72.4864	83.2164		44.0149
183	201	QRTDPPKTHMTHHPISDHE	4	14	-0.0526158	2.98372	3.34262	3.83256	4.47636	5.2457		QRTDPPKTHMTHHPISDHE	183	201	4	14	0	57.3075	64.0814	73.3284	85.4795		46.8366
183	203	QRTDPPKTHMTHHPISDHEAT	2	16	-0.0288372	2.52229	2.98285	3.46319	4.04284	5.28936		QRTDPPKTHMTHHPISDHEAT	183	203	2	16	0	47.9699	56.63	65.6618	76.5613		41.3231
183	203	QRTDPPKTHMTHHPISDHEAT	3	16	-0.0186956	2.57902	3.07357	3.52344	4.09593	5.36769		QRTDPPKTHMTHHPISDHEAT	183	203	3	16	0	48.2274	57.409	65.7609	76.3894		41.9351
183	203	QRTDPPKTHMTHHPISDHEAT	4	16	-0.0138859	2.62898	3.00986	3.55788	4.12543	5.37809		QRTDPPKTHMTHHPISDHEAT	183	203	4	16	0	49.0149	56.0786	66.2422	76.7681		42.0163
183	204	QRTDPPKTHMTHHPISDHEATL	2	17	-0.118444	1.85425	2.59129	3.0845	3.66617	4.97458		QRTDPPKTHMTHHPISDHEATL	183	204	2	17	0	38.7332	53.2049	62.8889	74.3098		36.5778
183	204	QRTDPPKTHMTHHPISDHEATL	3	17	-0.0491113	2.01822	2.69278	3.26763	3.79878	4.93384		QRTDPPKTHMTHHPISDHEATL	183	204	3	17	0	41.488	55.0256	66.5618	77.2213		36.2782
183	204	QRTDPPKTHMTHHPISDHEATL	4	17	-0.0400042	1.91231	2.64342	3.22465	3.76242	4.97848		QRTDPPKTHMTHHPISDHEATL	183	204	4	17	0	38.9025	53.4707	65.0526	75.7682		36.6065
207	215	WALGFYPAE	1	6	-0.0133051	0.114593	0.305282	0.380817	0.486112	1.49585		WALGFYPAE	207	215	1	6	0	8.47481	21.1103	26.1155	33.0925		31.1635
207	215	WALGFYPAE	2	6	-0.0410188	0.035436	0.242044	0.310732	0.426548	1.37311		WALGFYPAE	207	215	2	6	0	5.4065	20.0168	24.8741	33.064		28.6064
207	217	WALGFYPAEIT	1	8	-0.0623254	0.1682	0.398411	0.402648	0.787686	2.33903		WALGFYPAEIT	207	217	1	8	0	9.59982	19.1865	19.363	35.3972		36.5473
207	217	WALGFYPAEIT	2	8	-0.0445874	0.104406	0.172707	0.354594	0.763513	2.41477		WALGFYPAEIT	207	217	2	8	0	6.0582	8.83542	16.2311	32.8581		37.7308
207	218	WALGFYPAEITL	1	9	-0.0798207	0.216964	0.426612	0.925492	1.41772	3.2194		WALGFYPAEITL	207	218	1	9	0	8.99561	15.3501	30.4712	45.3908		44.7139
207	218	WALGFYPAEITL	2	9	-0.0138862	0.275973	0.532578	0.956284	1.45285	3.2245		WALGFYPAEITL	207	218	2	9	0	8.95073	16.8746	29.9585	45.2921		44.7847
207	219	WALGFYPAEITLT	2	10	-0.0551729	0.301799	0.561919	0.973946	1.45163	3.26246		WALGFYPAEITLT	207	219	2	10	0	10.7599	18.6004	31.0197	45.4182		40.7807
212	217	YPAEIT	1	4	0.0721797	0.36049	0.271446	0.459582	0.611695	2.22049		YPAEIT	212	217	1	4	0	13.4204	9.27551	18.0329	25.1135		69.3902
216	226	ITLTWQRDGED	1	9	-0.0108245	2.0709	2.02005	3.10768	3.6928	4.2761		ITLTWQRDGED	216	226	1	9	0	48.5597	47.3737	72.7445	86.3934		59.3903
216	230	ITLTWQRDGEDQTQD	2	13	-0.155757	3.05626	3.96148	4.80709	5.42195	6.48482		ITLTWQRDGEDQTQD	216	230	2	13	0	48.3696	62.0012	74.7352	83.9943		62.354
216	232	ITLTWQRDGEDQTQDTE	3	15	-0.215611	3.54444	4.89075	5.70065	6.62275	8.11557		ITLTWQRDGEDQTQDTE	216	232	3	15	0	45.1323	61.2921	71.0135	82.0815		67.6297
216	233	ITLTWQRDGEDQTQDTEL	2	16	-0.0310094	4.10351	5.3644	6.60213	7.69097	8.78586		ITLTWQRDGEDQTQDTEL	216	233	2	16	0	46.8933	61.1941	75.2323	87.5818		68.6396
216	233	ITLTWQRDGEDQTQDTEL	3	16	-0.0670896	4.00898	5.21784	6.50741	7.39115	8.17965		ITLTWQRDGEDQTQDTEL	216	233	3	16	0	49.4264	64.085	79.7224	90.4386		63.9035
218	226	LTWQRDGED	2	7	-0.0470638	1.77996	2.06891	2.35841	2.90659	3.51474		LTWQRDGED	218	226	2	7	0	51.295	59.4074	67.5353	82.9257		62.7632
218	230	LTWQRDGEDQTQD	2	11	-0.249599	3.85695	4.26366	4.67451	5.31396	5.88774		LTWQRDGEDQTQD	218	230	2	11	0	66.9109	73.5377	80.232	90.6511		66.9061
218	232	LTWQRDGEDQTQDTE	2	13	-0.00974936	4.65063	5.63628	6.26797	6.8148	7.2637		LTWQRDGEDQTQDTE	218	232	2	13	0	64.0738	77.6252	86.31	93.8282		69.8433
218	233	LTWQRDGEDQTQDTEL	2	14	-0.0261991	4.57998	5.58027	6.37324	7.22951	7.89477		LTWQRDGEDQTQDTEL	218	233	2	14	0	58.1517	70.7801	80.7911	91.6012		70.4891
219	226	TWQRDGED	2	6	-0.0189823	1.87827	2.09614	2.29732	2.57153	2.90436		TWQRDGED	219	226	2	6	0	64.9003	72.3529	79.235	88.6148		60.5074
219	230	TWQRDGEDQTQD	2	10	-0.0399457	4.31223	4.57214	5.34147	5.55916	6.06738		TWQRDGEDQTQD	219	230	2	10	0	71.2616	75.5173	88.114	91.6784		75.8423
219	231	TWQRDGEDQTQDT	2	11	-0.145927	4.37995	5.0479	5.48646	5.83334	6.07418		TWQRDGEDQTQDT	219	231	2	11	0	72.7619	83.5005	90.5511	96.1279		69.0248
219	232	TWQRDGEDQTQDTE	2	12	0.0126751	4.41263	5.19834	5.84167	6.41797	6.84928		TWQRDGEDQTQDTE	219	232	2	12	0	64.3588	75.8515	85.2615	93.6912		71.3467
219	233	TWQRDGEDQTQDTEL	2	13	-0.00974936	4.65063	5.63628	6.26797	6.8148	7.2637		TWQRDGEDQTQDTEL	219	233	2	13	0	64.0738	77.6252	86.31	93.8282		69.8433
220	232	WQRDGEDQTQDTE	2	11	-0.0255762	4.26324	4.97842	5.68605	6.2347	6.48165		WQRDGEDQTQDTE	220	232	2	11	0	65.9085	76.899	87.7736	96.2049		73.6551
220	233	WQRDGEDQTQDTEL	2	12	-0.0306117	4.46655	5.44295	6.11387	6.64017	6.97939		WQRDGEDQTQDTEL	220	233	2	12	0	64.1535	78.0821	87.6531	95.1609		72.702
227	233	QTQDTEL	1	5	-0.0229831	1.97288	2.47824	2.90927	3.19392	3.23636		QTQDTEL	227	233	1	5	0	61.2352	76.7401	89.9647	98.6981		80.9089
232	249	ELVETRPAGDGTFQKWAA	2	15	-0.170102	3.91434	3.57569	5.35144	5.4532	7.79441		ELVETRPAGDGTFQKWAA	232	249	2	15	0	51.283	47.0311	69.3268	70.6045		64.9534
233	243	LVETRPAGDGT	2	8	-0.0679972	1.82247	2.30966	2.87474	3.26816	3.88029		LVETRPAGDGT	233	243	2	8	0	47.8806	60.22	74.532	84.4964		60.6295
233	244	LVETRPAGDGTF	1	9	-0.0260999	1.65296	2.05434	2.6269	2.97224	3.54124		LVETRPAGDGTF	233	244	1	9	0	47.0674	58.3191	74.3692	84.0498		49.1839
233	244	LVETRPAGDGTF	2	9	-0.0410666	1.77303	2.25019	2.78947	3.0998	3.78749		LVETRPAGDGTF	233	244	2	9	0	47.3834	59.8463	73.9321	82.0378		52.6041
233	247	LVETRPAGDGTFQKW	2	12	-0.137176	4.35344	4.54591	4.69299	5.59025	6.02536		LVETRPAGDGTFQKW	233	247	2	12	0	72.8696	75.9929	78.3795	92.9394		62.7642
233	249	LVETRPAGDGTFQKWAA	2	14	-0.0223797	1.86879	2.44704	3.09162	3.60642	4.7816		LVETRPAGDGTFQKWAA	233	249	2	14	0	39.3666	51.4037	64.8212	75.5374		42.6929
233	249	LVETRPAGDGTFQKWAA	3	14	-0.0189159	1.88117	2.4336	3.07206	3.59461	4.80404		LVETRPAGDGTFQKWAA	233	249	3	14	0	39.3968	50.851	64.0888	74.9235		42.8932
234	243	VETRPAGDGT	2	7	-0.0507703	1.65594	2.02017	2.49829	2.79189	3.29129		VETRPAGDGT	234	243	2	7	0	51.0676	61.9658	76.2721	85.0571		58.7731
234	244	VETRPAGDGTF	1	8	-0.0449973	1.6449	1.90624	2.46696	2.58883	3.112		VETRPAGDGTF	234	244	1	8	0	53.5286	61.8065	79.5679	83.4281		48.6251
234	244	VETRPAGDGTF	2	8	-0.0967216	1.60111	1.93879	2.3524	2.62016	3.19745		VETRPAGDGTF	234	244	2	8	0	51.5403	61.7913	74.3469	82.4753		49.9602
234	247	VETRPAGDGTFQKW	2	11	-0.0724717	1.58117	1.9125	2.30222	2.5696	3.35267		VETRPAGDGTFQKW	234	247	2	11	0	48.2794	57.9529	69.3311	77.1374		38.0985
234	249	VETRPAGDGTFQKWAA	2	13	-0.0150679	4.43562	3.25841	5.45245	5.65197	6.30868		VETRPAGDGTFQKWAA	234	249	2	13	0	70.3805	51.7648	86.4601	89.6151		60.6604
234	249	VETRPAGDGTFQKWAA	3	13	-0.0163019	5.37018	3.70126	6.45637	6.71176	7.47824		VETRPAGDGTFQKWAA	234	249	3	13	0	71.8721	49.6036	86.3652	89.7729		71.9061
244	249	FQKWAA	1	4	-0.178416	-0.108981	-0.197838	0.0490678	0.277028	0.504351		FQKWAA	244	249	1	4	0	10.1696	-2.84458	33.3179	66.7056		15.761
244	249	FQKWAA	2	4	-0.0894912	-0.022147	NA	0.726236	0.703572	0.383423		FQKWAA	244	249	2	4	0	14.2403	#VALUE!	172.49	167.697		11.982
250	256	VVVPSGE	1	4	-0.0262801	0.38159	0.572688	0.712079	0.857985	1.99682		VVVPSGE	250	256	1	4	0	20.1607	29.6065	36.4964	43.7085		62.4005
250	257	VVVPSGEE	1	5	-0.0493274	0.499773	0.846199	1.05583	1.26064	2.59512		VVVPSGEE	250	257	1	5	0	20.7643	33.8644	41.7914	49.5364		64.8781
250	259	VVVPSGEEQR	2	7	-0.154982	1.16168	1.60212	1.71431	2.0782	4.1349		VVVPSGEEQR	250	259	2	7	0	30.6922	40.9592	43.5745	52.057		73.8375
263	275	HVQHEGLPKPLTL	2	9	-0.104876	0.965963	1.55609	2.01123	2.54259	3.44806		HVQHEGLPKPLTL	263	275	2	9	0	30.1395	46.749	59.5593	74.5148		47.8897
263	275	HVQHEGLPKPLTL	3	9	-0.169578	0.963496	1.61684	2.04186	2.5511	3.58162		HVQHEGLPKPLTL	263	275	3	9	0	30.2057	47.6227	58.9529	72.5282		49.7447
263	279	HVQHEGLPKPLTLRWEL	3	13	-0.14927	1.94173	3.19397	3.92718	4.65174	6.35755		HVQHEGLPKPLTLRWEL	263	279	3	13	0	32.1355	51.3805	62.6489	73.7842		61.1303
275	286	LRWELSSQPGSL	2	9	-0.230483	5.03014	5.20254	5.25931	5.5079	5.85255		LRWELSSQPGSL	275	286	2	9	0	86.4802	89.3144	90.2476	94.3342		81.2854
275	287	LRWELSSQPGSLH	2	10	-0.0246871	5.45305	5.62268	5.69347	5.92833	6.43927		LRWELSSQPGSLH	275	287	2	10	0	84.7428	87.3669	88.4621	92.0955		80.4909
275	287	LRWELSSQPGSLH	3	10	-0.0552002	5.38374	5.61708	5.63979	5.85251	6.3732		LRWELSSQPGSLH	275	287	3	10	0	84.608	88.2378	88.591	91.9002		79.665
275	288	LRWELSSQPGSLHH	2	11	-0.071016	5.89371	5.99348	5.95751	6.05102	6.33254		LRWELSSQPGSLHH	275	288	2	11	0	93.1471	94.7051	94.1435	95.6037		71.9607
275	288	LRWELSSQPGSLHH	3	11	-0.000582932	5.67644	5.80395	5.79866	5.94537	6.06803		LRWELSSQPGSLHH	275	288	3	11	0	93.5473	95.6485	95.5613	97.9788		68.9548
275	288	LRWELSSQPGSLHH	4	11	-0.175508	5.79451	5.67868	5.75403	5.99555	6.69193		LRWELSSQPGSLHH	275	288	4	11	0	86.9323	85.2456	86.3428	89.8597		76.0446
276	285	RWELSSQPGS	2	7	0.0781857	4.04957	4.22634	4.21967	4.25518	4.33005		RWELSSQPGS	276	285	2	7	0	93.4034	97.5607	97.4039	98.239		77.3224
276	286	RWELSSQPGSL	2	8	-0.0528895	4.69324	4.95914	4.98369	5.05372	5.01858		RWELSSQPGSL	276	286	2	8	0	93.5849	98.828	99.3121	100.693		78.4153
276	287	RWELSSQPGSLH	2	9	-0.0145137	5.58453	5.68167	5.81992	5.88412	5.83086		RWELSSQPGSLH	276	287	2	9	0	95.7858	97.4477	99.8129	100.911		80.9842
276	287	RWELSSQPGSLH	3	9	-0.0105108	5.26346	5.39941	5.41277	5.46662	5.48552		RWELSSQPGSLH	276	287	3	9	0	95.9596	98.4333	98.6763	99.656		76.1878
276	288	RWELSSQPGSLHH	2	10	-0.0430091	5.50605	5.69028	5.66523	5.73401	5.77539		RWELSSQPGSLHH	276	288	2	10	0	95.371	98.5373	98.1068	99.2888		72.1923
276	288	RWELSSQPGSLHH	3	10	-0.0293542	5.44018	5.62509	5.6118	5.67697	5.75177		RWELSSQPGSLHH	276	288	3	10	0	94.6104	97.8089	97.5789	98.7062		71.8971
276	288	RWELSSQPGSLHH	4	10	-0.072922	5.1366	5.28265	5.28014	5.29386	5.32764		RWELSSQPGSLHH	276	288	4	10	0	96.4626	99.1669	99.1205	99.3745		66.5955
276	289	RWELSSQPGSLHHI	3	11	-0.000582932	5.67644	5.80395	5.79866	5.94537	6.06803		RWELSSQPGSLHHI	276	289	3	11	0	93.5473	95.6485	95.5613	97.9788		68.9548
278	287	ELSSQPGSLH	2	7	-0.236893	4.30834	NA	4.35166	4.27434	4.29396		ELSSQPGSLH	278	287	2	7	0	100.317	#VALUE!	101.273	99.567		76.6779
280	286	SSQPGSL	1	4	-0.0549917	2.20146	2.37427	2.41108	2.44894	2.41273		SSQPGSL	280	286	1	4	0	91.4388	98.4415	99.9333	101.467		75.3977
280	287	SSQPGSLH	1	5	-0.0214449	2.99855	3.05274	3.08171	3.12328	3.1666		SSQPGSLH	280	287	1	5	0	94.7286	96.4285	97.3371	98.6411		79.1651
280	287	SSQPGSLH	2	5	-0.0103554	2.98542	3.04942	3.07541	3.1145	3.14453		SSQPGSLH	280	287	2	5	0	94.9569	96.9856	97.8093	99.0483		78.6131
280	288	SSQPGSLHH	1	6	-0.0381046	3.15154	3.22146	3.23628	3.29836	3.26406		SSQPGSLHH	280	288	1	6	0	96.5927	98.7101	99.1588	101.039		68.0012
280	288	SSQPGSLHH	2	6	-0.0228487	3.12031	3.18016	3.19744	3.24155	3.22267		SSQPGSLHH	280	288	2	6	0	96.8462	98.6902	99.2226	100.582		67.1389
280	288	SSQPGSLHH	3	6	-0.0499436	3.13558	3.21555	3.18716	3.2444	3.23488		SSQPGSLHH	280	288	3	6	0	96.9769	99.4116	98.5471	100.29		67.3933
280	289	SSQPGSLHHI	2	7	-0.0995693	3.5355	3.53022	3.52523	3.54583	2.82143		SSQPGSLHHI	280	289	2	7	0	124.446	124.265	124.094	124.799		50.3827
282	287	QPGSLH	1	4	-0.127192	2.43521	2.44748	2.5097	2.41429	2.4094		QPGSLH	282	287	1	4	0	101.018	101.501	103.954	100.193		75.2936
283	288	PGSLHH	1	4	-0.184316	1.86905	2.18249	5.73779	2.31344	4.98178		PGSLHH	283	288	1	4	0	39.747	45.8142	114.634	48.349		155.681
308	317	MIQRTPKIQV	1	7	-0.0758538	2.97044	3.13928	3.33433	3.68723	3.98586		MIQRTPKIQV	308	317	1	7	0	75.0001	79.157	83.9591	92.6477		71.1761
308	317	MIQRTPKIQV	2	7	-0.0228333	3.00869	3.20531	3.36992	3.72272	4.04715		MIQRTPKIQV	308	317	2	7	0	74.4848	79.316	83.3604	92.0286		72.2706
308	317	MIQRTPKIQV	3	7	-0.0252307	2.99159	3.18886	3.34585	3.6994	4.0004		MIQRTPKIQV	308	317	3	7	0	74.9403	79.8406	83.7404	92.5229		71.4358
308	318	MIQRTPKIQVY	2	8	-0.440394	3.16633	3.03225	3.33406	3.54397	3.93554		MIQRTPKIQVY	308	318	2	8	0	82.4218	79.3579	86.255	91.0517		61.4928
308	324	MIQRTPKIQVYSRHPAE	3	13	-0.162729	4.46725	4.85046	5.2287	5.75213	6.59527		MIQRTPKIQVYSRHPAE	308	324	3	13	0	68.5111	74.1816	79.7785	87.5238		63.416
308	328	MIQRTPKIQVYSRHPAENGKS	3	17	0.014337	5.84873	6.42356	7.05257	8.01444	9.01578		MIQRTPKIQVYSRHPAENGKS	308	328	3	17	0	64.8162	71.2021	78.1901	88.8759		66.2925
308	328	MIQRTPKIQVYSRHPAENGKS	4	17	-0.0228813	6.01375	6.70487	7.11861	8.08452	9.1109		MIQRTPKIQVYSRHPAENGKS	308	328	4	17	0	66.0913	73.658	78.1877	88.7629		66.9919
308	330	MIQRTPKIQVYSRHPAENGKSNF	2	19	-0.0293759	5.62643	6.23267	6.89858	7.89451	9.22203		MIQRTPKIQVYSRHPAENGKSNF	308	330	2	19	0	61.1346	67.6875	74.8855	85.6507		60.6712
308	330	MIQRTPKIQVYSRHPAENGKSNF	3	19	0.0550274	5.63154	6.41067	7.03865	8.0142	9.28457		MIQRTPKIQVYSRHPAENGKSNF	308	330	3	19	0	60.4203	68.862	75.6659	86.2358		61.0827
308	330	MIQRTPKIQVYSRHPAENGKSNF	4	19	0.0347431	5.64649	6.41351	7.06901	8.04436	9.33987		MIQRTPKIQVYSRHPAENGKSNF	308	330	4	19	0	60.3081	68.5511	75.5955	86.0774		61.4465
308	330	MIQRTPKIQVYSRHPAENGKSNF	6	19	-0.0445029	5.66273	6.39412	6.96817	8.04533	9.34155		MIQRTPKIQVYSRHPAENGKSNF	308	330	6	19	0	60.8055	68.5977	74.7138	86.19		61.4576
309	317	IQRTPKIQV	2	6	-0.0514828	2.38235	2.57028	2.72631	3.07876	3.33974		IQRTPKIQV	309	317	2	6	0	71.7688	77.3103	81.9112	92.3045		69.5778
309	317	IQRTPKIQV	3	6	-0.0596341	2.38288	2.58423	2.75407	3.0941	3.3932		IQRTPKIQV	309	317	3	6	0	70.7394	76.5706	81.4896	91.3373		70.6918
309	330	IQRTPKIQVYSRHPAENGKSNF	2	18	-0.177379	4.90487	5.61369	6.1053	7.11179	8.28516		IQRTPKIQVYSRHPAENGKSNF	309	330	2	18	0	60.0558	68.4318	74.2411	86.1345		57.5359
309	330	IQRTPKIQVYSRHPAENGKSNF	3	18	0.0465441	4.92002	5.66677	6.30869	7.23462	8.4669		IQRTPKIQVYSRHPAENGKSNF	309	330	3	18	0	57.8773	66.7457	74.3691	85.3655		58.7979
309	330	IQRTPKIQVYSRHPAENGKSNF	4	18	0.000111277	4.91292	5.6524	6.29517	7.26133	8.49152		IQRTPKIQVYSRHPAENGKSNF	309	330	4	18	0	57.8563	66.5648	74.1344	85.5125		58.9689
309	330	IQRTPKIQVYSRHPAENGKSNF	5	18	-0.025108	5.01913	5.79133	6.35871	7.26105	8.58868		IQRTPKIQVYSRHPAENGKSNF	309	330	5	18	0	58.5601	67.5248	74.1116	84.5872		59.6436
318	328	YSRHPAENGKS	2	8	-0.0988528	2.73951	3.07257	3.45594	3.89991	4.30522		YSRHPAENGKS	318	328	2	8	0	64.4486	72.0112	80.7161	90.7968		67.2691
318	328	YSRHPAENGKS	3	8	-0.149839	2.77978	NA	3.53925	3.91084	4.56668		YSRHPAENGKS	318	328	3	8	0	62.114	#VALUE!	78.2162	86.0948		71.3544
318	330	YSRHPAENGKSNF	2	10	0.0247863	2.73281	3.16468	3.52695	3.95306	4.80196		YSRHPAENGKSNF	318	330	2	10	0	56.6868	65.727	73.3102	82.2301		60.0246
318	330	YSRHPAENGKSNF	3	10	0.0208742	2.71856	3.1386	3.51848	3.94366	4.79365		YSRHPAENGKSNF	318	330	3	10	0	56.5223	65.3233	73.2825	82.191		59.9206
318	330	YSRHPAENGKSNF	4	10	-0.0331833	2.53911	3.06991	3.39947	3.84931	4.74628		YSRHPAENGKSNF	318	330	4	10	0	53.8197	64.9257	71.821	81.2328		59.3285
334	342	YVSGFHPSD	2	6	-0.0358832	0.303396	0.968475	1.2575	1.54982	1.88393		YVSGFHPSD	334	342	2	6	0	17.6725	52.3154	67.3702	82.5969		39.2486
334	344	YVSGFHPSDIE	1	8	-0.0641662	0.478646	0.844888	1.43208	1.96928	2.79444		YVSGFHPSDIE	334	344	1	8	0	18.9887	31.8006	52.3419	71.134		43.6632
334	344	YVSGFHPSDIE	2	8	-0.0193895	0.451788	0.851553	1.32138	1.92131	2.68752		YVSGFHPSDIE	334	344	2	8	0	17.4064	32.1747	49.5312	71.6941		41.9926
334	346	YVSGFHPSDIEVD	2	10	-0.148939	0.555918	0.849665	1.58945	2.50201	3.28542		YVSGFHPSDIEVD	334	346	2	10	0	20.5237	29.0768	50.6176	77.189		41.0678
334	347	YVSGFHPSDIEVDL	2	11	-0.150047	0.725165	0.887991	1.52247	2.28049	3.38188		YVSGFHPSDIEVDL	334	347	2	11	0	24.78	29.3901	47.3542	68.8161		38.4305
334	362	YVSGFHPSDIEVDLLKNGERIEKVEHSDL	3	26	0.062759	4.99806	5.89342	6.64307	7.5089	9.61		YVSGFHPSDIEVDLLKNGERIEKVEHSDL	334	362	3	26	0	51.6934	61.0717	68.9237	77.9926		46.2019
334	362	YVSGFHPSDIEVDLLKNGERIEKVEHSDL	4	26	-0.070294	4.44205	5.50915	6.45172	7.41527	9.49228		YVSGFHPSDIEVDLLKNGERIEKVEHSDL	334	362	4	26	0	47.1875	58.3467	68.2035	78.2798		45.636
335	344	VSGFHPSDIE	2	7	-0.203473	0.908665	NA	NA	2.2613	2.88478		VSGFHPSDIE	335	344	2	7	0	36.0119	#VALUE!	#VALUE!	79.8115		51.5139
339	344	HPSDIE	1	4	-0.0890294	0.209901	0.330571	0.738698	1.24817	1.57997		HPSDIE	339	344	1	4	0	17.9108	25.1409	49.5944	80.1202		49.3739
339	344	HPSDIE	2	4	-0.106807	0.258205	0.37669	0.810443	1.19586	1.65273		HPSDIE	339	344	2	4	0	20.7447	27.4786	52.1301	74.0348		51.6479
343	348	IEVDLL	1	4	-0.117077	0.0705206	0.121377	0.406917	0.732998	1.10442		IEVDLL	343	348	1	4	0	15.3581	19.5215	42.8978	69.593		34.5131
343	362	IEVDLLKNGERIEKVEHSDL	2	18	-0.0934092	4.03136	4.92736	5.48307	6.00592	5.725		IEVDLLKNGERIEKVEHSDL	343	362	2	18	0	70.8917	86.2911	95.8419	104.828		39.757
343	362	IEVDLLKNGERIEKVEHSDL	3	18	0.0155441	4.42586	5.13911	5.72289	6.35522	7.06458		IEVDLLKNGERIEKVEHSDL	343	362	3	18	0	62.5663	72.6847	80.9663	89.9368		49.0596
343	362	IEVDLLKNGERIEKVEHSDL	4	18	-0.00268473	4.24341	4.78918	5.32273	5.80818	7.23523		IEVDLLKNGERIEKVEHSDL	343	362	4	18	0	58.6647	66.205	73.5767	80.2837		50.2447
343	362	IEVDLLKNGERIEKVEHSDL	5	18	-0.170042	4.48668	4.84583	5.40574	6.11356	7.52662		IEVDLLKNGERIEKVEHSDL	343	362	5	18	0	60.5031	65.1695	72.4441	81.6406		52.2682
343	363	IEVDLLKNGERIEKVEHSDLS	2	19	-0.0208634	4.38393	5.12684	5.73294	6.43906	7.79084		IEVDLLKNGERIEKVEHSDLS	343	363	2	19	0	56.3871	65.8973	73.6561	82.6955		51.2555
343	363	IEVDLLKNGERIEKVEHSDLS	3	19	0.0619896	4.42733	5.21137	5.86141	6.50334	7.86261		IEVDLLKNGERIEKVEHSDLS	343	363	3	19	0	55.9615	66.0124	74.3457	82.5749		51.7277
343	363	IEVDLLKNGERIEKVEHSDLS	4	19	0.0432418	4.36954	5.20554	5.78357	6.4511	7.80494		IEVDLLKNGERIEKVEHSDLS	343	363	4	19	0	55.7391	66.5099	73.9571	82.5573		51.3483
343	364	IEVDLLKNGERIEKVEHSDLSF	2	20	-0.120166	4.71148	5.23212	5.73558	6.3682	7.78028		IEVDLLKNGERIEKVEHSDLSF	343	364	2	20	0	61.1566	67.7465	74.1192	82.1265		48.6268
343	364	IEVDLLKNGERIEKVEHSDLSF	3	20	0.0398744	4.35906	5.16602	5.79714	6.39633	7.82257		IEVDLLKNGERIEKVEHSDLSF	343	364	3	20	0	55.4973	65.866	73.9753	81.6743		48.891
343	370	IEVDLLKNGERIEKVEHSDLSFSKDWSF	3	26	0.0343248	6.45696	10.09	7.99718	8.2008	10.3917		IEVDLLKNGERIEKVEHSDLSFSKDWSF	343	370	3	26	0	62.0103	97.087	76.8811	78.8471		49.9601
343	370	IEVDLLKNGERIEKVEHSDLSFSKDWSF	4	26	0.0377754	5.74434	6.7966	7.37894	7.81358	10.3713		IEVDLLKNGERIEKVEHSDLSFSKDWSF	343	370	4	26	0	55.2235	65.4065	71.0419	75.248		49.8622
345	352	VDLLKNGE	2	6	-0.196382	0.374944	0.787417	0.486972	0.663665	0.783658		VDLLKNGE	345	352	2	6	0	58.2962	100.384	69.7271	87.7563		16.3262
345	361	VDLLKNGERIEKVEHSD	3	15	-0.225399	4.03595	4.37074	4.54585	5.08062	6.07308		VDLLKNGERIEKVEHSD	345	361	3	15	0	67.6569	72.9722	75.7524	84.2429		50.609
345	362	VDLLKNGERIEKVEHSDL	2	16	0.00712842	4.47565	4.93936	5.19579	5.61686	6.86753		VDLLKNGERIEKVEHSDL	345	362	2	16	0	65.1349	71.8942	75.6321	81.7697		53.6526
345	362	VDLLKNGERIEKVEHSDL	3	16	0.00596624	4.49753	4.99357	5.27094	5.71607	6.93518		VDLLKNGERIEKVEHSDL	345	362	3	16	0	64.8207	71.9794	75.9823	82.4063		54.1811
345	362	VDLLKNGERIEKVEHSDL	4	16	-0.0466927	4.64045	5.0637	5.35832	5.81321	7.01798		VDLLKNGERIEKVEHSDL	345	362	4	16	0	66.3462	72.3373	76.5076	82.9466		54.828
345	363	VDLLKNGERIEKVEHSDLS	2	17	0.173207	4.38403	4.98614	5.16993	5.66099	7.03028		VDLLKNGERIEKVEHSDLS	345	363	2	17	0	61.4084	70.1893	72.8696	80.031		51.6932
345	363	VDLLKNGERIEKVEHSDLS	3	17	0.0471021	4.59806	5.09384	5.38185	5.79705	7.11095		VDLLKNGERIEKVEHSDLS	345	363	3	17	0	64.4261	71.4446	75.5218	81.3996		52.2864
345	364	VDLLKNGERIEKVEHSDLSF	2	18	-0.0533473	7.16098	7.45237	8.35998	6.57656	7.68073		VDLLKNGERIEKVEHSDLSF	345	364	2	18	0	93.2797	97.0474	108.783	85.7234		53.3384
345	364	VDLLKNGERIEKVEHSDLSF	3	18	0.0924421	6.89076	7.45636	9.04572	10.0697	11.1634		VDLLKNGERIEKVEHSDLSF	345	364	3	18	0	61.4066	66.5155	80.8716	90.1207		77.5238
345	364	VDLLKNGERIEKVEHSDLSF	4	18	-0.0010787	7.04426	5.37669	7.7732	8.44293	7.57798		VDLLKNGERIEKVEHSDLSF	345	364	4	18	0	92.9579	70.9556	102.576	111.412		52.6249
345	364	VDLLKNGERIEKVEHSDLSF	5	18	-0.159015	5.43568	5.4311	5.9396	10.0397	7.38936		VDLLKNGERIEKVEHSDLSF	345	364	5	18	0	74.1178	74.0572	80.7938	135.112		51.315
346	363	DLLKNGERIEKVEHSDLS	2	16	-0.136383	4.94463	5.06419	5.44733	5.81733	7.25596		DLLKNGERIEKVEHSDLS	346	363	2	16	0	68.7335	70.3508	75.5337	80.539		56.6872
346	363	DLLKNGERIEKVEHSDLS	4	16	-0.200438	4.70919	4.99848	5.21488	5.6805	6.8851		DLLKNGERIEKVEHSDLS	346	363	4	16	0	69.2909	73.3737	76.4278	82.9992		53.7898
346	364	DLLKNGERIEKVEHSDLSF	3	17	0.00853267	4.6195	5.07484	5.33632	5.75251	6.89463		DLLKNGERIEKVEHSDLSF	346	364	3	17	0	66.9605	73.573	77.3701	83.4142		50.6958
346	364	DLLKNGERIEKVEHSDLSF	4	17	-0.122184	4.61679	5.078	5.32728	5.72243	6.82576		DLLKNGERIEKVEHSDLSF	346	364	4	17	0	68.2068	74.8448	78.4327	84.12		50.1894
347	362	LLKNGERIEKVEHSDL	2	14	-0.0757334	4.35725	4.80813	5.02604	5.43006	6.18654		LLKNGERIEKVEHSDL	347	362	2	14	0	70.7888	77.9887	81.4684	87.92		55.2369
347	362	LLKNGERIEKVEHSDL	3	14	0.0752917	4.62611	5.03444	5.44082	5.96433	6.8663		LLKNGERIEKVEHSDL	347	362	3	14	0	67.0124	73.0252	79.0094	86.7182		61.3062
347	362	LLKNGERIEKVEHSDL	4	14	-0.142945	4.40967	4.84164	5.1191	5.48578	6.2007		LLKNGERIEKVEHSDL	347	362	4	14	0	71.7665	78.5761	82.9498	88.7301		55.3634
347	363	LLKNGERIEKVEHSDLS	2	15	-0.10539	4.42131	4.83043	5.05946	5.49643	6.31257		LLKNGERIEKVEHSDLS	347	363	2	15	0	70.5318	76.9064	80.4749	87.2835		52.6048
347	363	LLKNGERIEKVEHSDLS	3	15	-0.047259	4.35833	4.8447	5.07112	5.42924	6.34455		LLKNGERIEKVEHSDLS	347	363	3	15	0	68.9256	76.5348	80.0771	85.68		52.8712
347	364	LLKNGERIEKVEHSDLSF	2	16	-0.0546724	4.41407	4.93644	4.93327	5.32961	6.40596		LLKNGERIEKVEHSDLSF	347	364	2	16	0	69.1689	77.2543	77.2053	83.3399		50.0465
347	364	LLKNGERIEKVEHSDLSF	3	16	0.0140596	4.34164	4.82583	5.0806	5.44657	6.41315		LLKNGERIEKVEHSDLSF	347	364	3	16	0	67.6281	75.1947	79.176	84.8951		50.1027
348	362	LKNGERIEKVEHSDL	2	13	-0.00168467	4.26099	4.80905	5.07744	5.44257	6.16076		LKNGERIEKVEHSDL	348	362	2	13	0	69.1718	78.0653	82.4205	88.3456		59.2381
348	362	LKNGERIEKVEHSDL	3	13	0.0218257	4.24018	4.77945	5.01451	5.3842	6.13877		LKNGERIEKVEHSDL	348	362	3	13	0	68.9618	77.7777	81.6205	87.6642		59.0266
348	362	LKNGERIEKVEHSDL	4	13	-0.0330827	4.25041	4.81061	5.0185	5.3559	6.10774		LKNGERIEKVEHSDL	348	362	4	13	0	69.7544	78.8769	82.2623	87.7568		58.7282
348	363	LKNGERIEKVEHSDLS	2	14	0.0557566	4.2982	4.80947	5.09726	5.48158	6.33122		LKNGERIEKVEHSDLS	348	363	2	14	0	67.6038	75.7508	80.3368	86.461		56.5287
348	363	LKNGERIEKVEHSDLS	3	14	0.0462964	4.33684	4.84469	5.08261	5.45645	6.32074		LKNGERIEKVEHSDLS	348	363	3	14	0	68.3812	76.4751	80.2672	86.2252		56.4352
348	364	LKNGERIEKVEHSDLSF	2	15	0.02392	4.43825	4.91728	5.19536	5.50639	6.50348		LKNGERIEKVEHSDLSF	348	364	2	15	0	68.1269	75.52	79.8115	84.6118		54.1957
348	364	LKNGERIEKVEHSDLSF	3	15	0.0288082	4.38249	4.91966	5.12785	5.47115	6.43986		LKNGERIEKVEHSDLSF	348	364	3	15	0	67.909	76.2877	79.5351	84.89		53.6655
348	364	LKNGERIEKVEHSDLSF	4	15	0.0206812	4.39123	4.62214	5.08599	5.41886	6.40491		LKNGERIEKVEHSDLSF	348	364	4	15	0	68.4586	72.0754	79.341	84.5549		53.3742
349	362	KNGERIEKVEHSDL	2	12	-0.181938	4.06336	4.87969	4.8059	5.07867	5.53226		KNGERIEKVEHSDL	349	362	2	12	0	74.2939	88.5799	87.2885	92.0621		57.6277
349	362	KNGERIEKVEHSDL	3	12	-0.139143	4.11079	4.67531	4.76498	5.019	5.47971		KNGERIEKVEHSDL	349	362	3	12	0	75.637	85.684	87.2798	91.8006		57.0803
349	363	KNGERIEKVEHSDLS	2	13	-0.0351039	3.99345	4.5493	4.73656	4.99491	5.54145		KNGERIEKVEHSDLS	349	363	2	13	0	72.2409	82.2086	85.5664	90.1993		53.2832
349	363	KNGERIEKVEHSDLS	3	13	0.00153305	4.0095	4.64117	4.81647	5.07638	5.66053		KNGERIEKVEHSDLS	349	363	3	13	0	70.8246	81.9869	85.0847	89.6776		54.4282
349	364	KNGERIEKVEHSDLSF	2	14	-0.311324	4.04295	4.4873	4.76651	5.18949	5.80177		KNGERIEKVEHSDLSF	349	364	2	14	0	71.2287	78.4975	83.065	89.9841		51.8015
349	364	KNGERIEKVEHSDLSF	3	14	-0.0974166	3.85623	4.49583	4.6685	4.89886	5.61551		KNGERIEKVEHSDLSF	349	364	3	14	0	69.2052	80.401	83.4234	87.4556		50.1385
353	362	RIEKVEHSDL	2	8	-0.081066	2.48927	2.90906	3.11135	3.26668	3.78097		RIEKVEHSDL	353	362	2	8	0	66.554	77.4235	82.6616	86.6835		59.0776
353	362	RIEKVEHSDL	3	8	-0.114833	2.34944	2.75885	3.04138	3.22369	3.7176		RIEKVEHSDL	353	362	3	8	0	64.3006	74.9834	82.3554	87.1126		58.0874
353	363	RIEKVEHSDLS	2	9	-0.132486	2.48703	2.89091	3.12733	3.29881	3.82576		RIEKVEHSDLS	353	363	2	9	0	66.1788	76.3823	82.3552	86.6873		53.1355
353	364	RIEKVEHSDLSF	2	10	-0.278497	10.3509	7.06896	11.2929	11.877	4.08116		RIEKVEHSDLSF	353	364	2	10	0	243.812	168.533	265.421	278.818		51.0145
353	364	RIEKVEHSDLSF	3	10	-0.204169	10.4639	11.1317	11.4068	3.50674	4.08792		RIEKVEHSDLSF	353	364	3	10	0	248.553	264.112	270.521	86.4592		51.099
363	370	SFSKDWSF	1	6	-0.0548008	1.36542	1.52442	1.60372	1.55877	2.40308		SFSKDWSF	363	370	1	6	0	57.7823	64.2514	67.4774	65.6488		50.0642
363	370	SFSKDWSF	2	6	-0.0203835	1.17273	1.26993	1.33161	1.4502	2.34168		SFSKDWSF	363	370	2	6	0	50.5114	54.6265	57.2376	62.2581		48.7851
364	370	FSKDWSF	2	5	-0.021022	1.0464	1.14112	1.17543	1.26854	2.03044		FSKDWSF	364	370	2	5	0	52.0324	56.6494	58.3219	62.8605		50.7609
365	370	SKDWSF	1	4	0.0725354	0.565993	0.607209	0.752847	0.812794	1.55639		SKDWSF	365	370	1	4	0	33.2552	36.0328	45.8476	49.8876		48.6371
365	370	SKDWSF	2	4	-0.02634	0.412363	0.478121	0.517533	0.602422	1.3409		SKDWSF	365	370	2	4	0	32.0868	36.8963	39.7789	45.9877		41.9031
374	385	YYTEFTPTEKDE	2	9	-0.0333606	2.406	3.3026	4.17216	4.65973	4.80688		YYTEFTPTEKDE	374	385	2	9	0	50.3975	68.9214	86.8867	96.9599		66.7622
374	386	YYTEFTPTEKDEY	2	10	-0.0677351	2.06077	3.14373	4.14778	4.67582	4.91295		YYTEFTPTEKDEY	374	386	2	10	0	42.7351	64.4783	84.6371	95.2389		61.4119
374	387	YYTEFTPTEKDEYA	2	11	-0.155959	2.17163	3.23101	4.23459	4.77209	5.00981		YYTEFTPTEKDEYA	374	387	2	11	0	45.0579	65.5657	84.9932	95.3983		56.9296
375	385	YTEFTPTEKDE	2	8	-0.0785778	2.39258	3.09422	3.79754	4.22792	4.41065		YTEFTPTEKDE	375	385	2	8	0	55.0464	70.6758	86.3426	95.9296		68.9164
375	386	YTEFTPTEKDEY	1	9	-0.144259	1.95894	2.97945	4.01502	4.53815	4.82473		YTEFTPTEKDEY	375	386	1	9	0	42.3265	62.8642	83.7048	94.2327		67.0101
375	387	YTEFTPTEKDEYA	2	10	-0.0265252	2.18662	3.1391	4.18594	4.71757	4.95681		YTEFTPTEKDEYA	375	387	2	10	0	44.4109	63.5241	84.531	95.1992		61.9601
376	385	TEFTPTEKDE	2	7	-0.0680022	2.51379	3.29741	4.21618	3.82968	3.9086		TEFTPTEKDE	376	385	2	7	0	64.9245	84.6304	107.735	98.0155		69.7964
378	385	FTPTEKDE	2	5	-0.0626907	1.98193	2.43735	3.00168	3.46028	3.49105		FTPTEKDE	378	385	2	5	0	57.5345	70.3497	86.2295	99.1343		87.2762
378	387	FTPTEKDEYA	2	7	-0.133967	1.5086	2.28506	3.22996	3.73855	3.84529		FTPTEKDEYA	378	387	2	7	0	41.2782	60.7908	84.5365	97.3177		68.6659
389	407	RVNHVTLSQPKIVKWDRDM	3	16	-0.0734933	2.89504	4.3352	5.23477	5.67526	6.87044		RVNHVTLSQPKIVKWDRDM	389	407	3	16	0	42.75	63.4898	76.4446	82.7882		53.6753
389	407	RVNHVTLSQPKIVKWDRDM	4	16	0.0806221	3.10792	4.46063	5.41445	5.79286	7.191		RVNHVTLSQPKIVKWDRDM	389	407	4	16	0	42.5758	61.6002	75.0147	80.3367		56.1797
389	407	RVNHVTLSQPKIVKWDRDM	5	16	-0.0576473	2.90719	4.39066	5.33073	5.79714	7.08122		RVNHVTLSQPKIVKWDRDM	389	407	5	16	0	41.5309	62.3111	75.4795	82.0128		55.322
396	407	SQPKIVKWDRDM	2	9	-0.253694	1.82247	2.60222	3.07378	3.43119	4.04823		SQPKIVKWDRDM	396	407	2	9	0	48.2613	66.3868	77.3485	85.6566		56.2255
401	407	VKWDRDM	1	5	-0.109798	1.33112	1.77181	1.84724	2.04714	2.33717		VKWDRDM	401	407	1	5	0	58.8858	76.8956	79.9781	88.1472		58.4293
401	407	VKWDRDM	2	5	-0.0835945	1.32984	1.69742	1.88338	2.09078	2.38388		VKWDRDM	401	407	2	5	0	57.2828	72.1796	79.7162	88.1214		59.597
401	407	VKWDRDM	3	5	-0.180052	1.21027	1.39819	1.78948	1.97263	2.13079		VKWDRDM	401	407	3	5	0	60.1649	68.297	85.2299	93.1554		53.2698
415	424	ILDTAGKEEY	1	8	-0.0533806	1.93355	2.59052	3.22911	3.55333	3.79985		ILDTAGKEEY	415	424	1	8	0	51.5654	68.6154	85.188	93.6023		59.3726
415	424	ILDTAGKEEY	2	8	-0.0247955	1.96114	2.59434	3.23196	3.55754	3.79976		ILDTAGKEEY	415	424	2	8	0	51.9259	68.482	85.1539	93.6666		59.3713

## Sheet: Q61K_Replicate2
					Uptake (D)													% Deuterium Uptake
					HDX time (sec)													HDX time (sec)
START	END	Sequence	Charge	maxD	0	20	60	180	600	BackEx		Sequence	START	END	Charge	maxD	0	20	60	180	600		%Back-exchange
2	10	ASGSHSMRY	2	7	-0.0444241	0.935856	1.08416	1.14988	1.09709	1.33356		ASGSHSMRY	2	10	2	7	0	71.1386	81.9009	86.6701	82.8396		23.8136
2	10	ASGSHSMRY	3	7	-0.0451621	0.834731	0.987876	1.03797	1.00033	1.21805		ASGSHSMRY	2	10	3	7	0	69.6552	81.7786	85.7439	82.7644		21.7509
2	11	ASGSHSMRYF	1	8	0.803072	1.54807	1.8659	1.83788	1.79756	1.61067		ASGSHSMRYF	2	11	1	8	0	92.2475	131.604	128.133	123.141		25.1668
2	11	ASGSHSMRYF	2	8	0.066573	0.874757	1.00697	1.08291	1.02075	1.25628		ASGSHSMRYF	2	11	2	8	0	67.9314	79.0442	85.4279	80.2028		19.6294
2	11	ASGSHSMRYF	3	8	-0.14945	0.695398	0.799708	0.894557	0.839448	1.03043		ASGSHSMRYF	2	11	3	8	0	71.6044	80.4451	88.484	83.8132		16.1005
2	12	ASGSHSMRYFF	2	9	-0.0683432	0.717687	0.851118	0.911849	0.855625	1.14363		ASGSHSMRYFF	2	12	2	9	0	64.8556	75.865	80.8759	76.2369		15.8837
2	12	ASGSHSMRYFF	3	9	-0.126666	0.623654	0.761753	0.826776	0.759115	0.951519		ASGSHSMRYFF	2	12	3	9	0	69.591	82.3995	88.4302	82.1548		13.2155
2	25	ASGSHSMRYFFTSVSRPGRGEPRF	3	20	0.0118889	3.96532	4.2831	4.49899	4.42423	5.87309		ASGSHSMRYFFTSVSRPGRGEPRF	2	25	3	20	0	67.4508	72.8725	76.556	75.2805		36.7068
2	25	ASGSHSMRYFFTSVSRPGRGEPRF	4	20	0.0208903	3.99477	4.28972	4.52166	4.43586	5.87863		ASGSHSMRYFFTSVSRPGRGEPRF	2	25	4	20	0	67.8398	72.875	76.8346	75.37		36.7414
3	11	SGSHSMRYF	2	7	4.13096	9.18361	9.33544	9.40091	9.4802	9.63564		SGSHSMRYF	3	11	2	7	0	91.7882	94.5464	95.7358	97.1763		172.065
9	25	RYFFTSVSRPGRGEPRF	3	13	0.00863635	3.36076	3.53164	3.75162	3.55113	4.6622		RYFFTSVSRPGRGEPRF	9	25	3	13	0	72.0336	75.7056	80.4326	76.1243		44.8288
11	24	FFTSVSRPGRGEPR	4	10	-0.0875455	3.26024	3.46375	3.63764	3.5688	4.60472		FFTSVSRPGRGEPR	11	24	4	10	0	71.3467	75.684	79.3899	77.9228		57.559
11	25	FFTSVSRPGRGEPRF	3	11	-0.0198607	3.25106	3.43753	3.61732	3.56771	4.62243		FFTSVSRPGRGEPRF	11	25	3	11	0	70.4592	74.4758	78.3487	77.2802		52.5276
11	25	FFTSVSRPGRGEPRF	4	11	-0.0344779	3.25498	3.43087	3.63128	3.56421	4.63386		FFTSVSRPGRGEPRF	11	25	4	11	0	70.4631	74.2309	78.5237	77.0871		52.6575
12	25	FTSVSRPGRGEPRF	2	10	-0.0409681	3.2353	3.41659	3.60661	3.55175	4.5874		FTSVSRPGRGEPRF	12	25	2	10	0	70.7868	74.7037	78.8093	77.6238		57.3425
12	25	FTSVSRPGRGEPRF	3	10	-0.0335432	3.30503	3.49504	3.68153	3.63478	4.67859		FTSVSRPGRGEPRF	12	25	3	10	0	70.8506	74.883	78.8405	77.8485		58.4824
13	25	TSVSRPGRGEPRF	2	9	-0.0941515	2.1014	2.24459	2.42974	2.36977	3.19883		TSVSRPGRGEPRF	13	25	2	9	0	66.6736	71.0222	76.6446	74.8235		44.4282
13	25	TSVSRPGRGEPRF	3	9	-0.0343592	3.26857	3.45666	3.66357	3.59366	4.5975		TSVSRPGRGEPRF	13	25	3	9	0	71.3089	75.3697	79.8368	78.3275		63.8542
13	25	TSVSRPGRGEPRF	4	9	-0.165962	3.16139	3.27915	3.53928	3.44238	4.39673		TSVSRPGRGEPRF	13	25	4	9	0	72.9252	75.5062	81.2074	79.0837		61.0656
14	25	SVSRPGRGEPRF	2	8	0.224476	3.40899	3.4898	3.67146	3.48201	4.47753		SVSRPGRGEPRF	14	25	2	8	0	74.8758	76.7759	81.0473	76.5928		69.9615
14	25	SVSRPGRGEPRF	3	8	-0.198173	3.21206	3.40286	3.5784	3.64017	4.50183		SVSRPGRGEPRF	14	25	3	8	0	72.5582	76.6177	80.3525	81.667		70.341
15	25	VSRPGRGEPRF	2	7	0.691289	3.14027	3.32336	3.51056	3.42154	4.12152		VSRPGRGEPRF	15	25	2	7	0	71.3939	76.7316	82.1888	79.5938		73.5986
26	32	IAVGYVD	1	5	-0.00660855	0.176673	0.255632	-0.00684642	0.227635	0.200643		IAVGYVD	26	32	1	5	0	88.4342	126.532	-0.114775	113.024		5.01608
26	35	IAVGYVDDTQ	1	8	-0.019943	0.462406	0.749921	0.916161	0.983046	1.40419		IAVGYVDDTQ	26	35	1	8	0	33.8697	54.0585	65.7316	70.4282		21.9404
26	35	IAVGYVDDTQ	2	8	-0.0363905	0.288465	0.454366	0.546148	0.604139	0.930274		IAVGYVDDTQ	26	35	2	8	0	33.6058	50.768	60.2627	66.2618		14.5355
26	36	IAVGYVDDTQF	1	9	-0.0295808	0.466535	0.757119	0.911076	0.974278	1.41169		IAVGYVDDTQF	26	36	1	9	0	34.4222	54.5839	65.2659	69.6511		19.6068
26	36	IAVGYVDDTQF	2	9	-0.0392244	0.352954	0.540959	0.632685	0.696254	1.12979		IAVGYVDDTQF	26	36	2	9	0	33.5478	49.6301	57.4766	62.9144		15.6915
30	35	YVDDTQ	1	4	-0.180031	0.154387	0.503529	0.672544	0.768622	1.0566		YVDDTQ	30	35	1	4	0	27.0428	55.2762	68.9437	76.713		33.0186
30	36	YVDDTQF	1	5	-0.00422701	0.402778	0.68495	0.855655	0.916125	1.13774		YVDDTQF	30	36	1	5	0	35.6406	60.3498	75.298	80.5933		28.4436
36	43	FVRFDSDA	1	6	-0.131988	0.493845	0.88635	0.632471	0.958436	1.9282		FVRFDSDA	36	43	1	6	0	30.3774	49.4293	37.1062	52.9283		40.1709
36	43	FVRFDSDA	2	6	0.704516	1.68499	2.10468	2.27357	2.31708	3.23298		FVRFDSDA	36	43	2	6	0	38.7776	55.3762	62.0558	63.7764		67.3537
36	46	FVRFDSDAASQ	2	9	1.1294	2.34998	2.74137	2.6825	3.11582	4.15084		FVRFDSDAASQ	36	46	2	9	0	40.3971	53.351	51.4028	65.7441		57.6506
36	57	FVRFDSDAASQKMEPRAPWIEQ	3	18	8.04367				9.63089	13.686		FVRFDSDAASQKMEPRAPWIEQ	36	57	3	18	0	-142.559	-142.559	-142.559	28.1307		95.0416
36	62	FVRFDSDAASQKMEPRAPWIEQEGPEY	2	22	-0.189	4.50375	5.73046	7.04823	8.40703	11.7114		FVRFDSDAASQKMEPRAPWIEQEGPEY	36	62	2	22	0	39.4337	49.7418	60.8152	72.2334		66.5418
36	62	FVRFDSDAASQKMEPRAPWIEQEGPEY	3	22	0.039008	4.73764	5.9813	7.30597	8.63342	11.8821		FVRFDSDAASQKMEPRAPWIEQEGPEY	36	62	3	22	0	39.6742	50.1754	61.3606	72.5693		67.5117
36	62	FVRFDSDAASQKMEPRAPWIEQEGPEY	4	22	0.302593	4.77886	6.06797	7.31243	8.66984	11.7895		FVRFDSDAASQKMEPRAPWIEQEGPEY	36	62	4	22	0	38.9684	50.1907	61.0244	72.8415		66.9859
36	63	FVRFDSDAASQKMEPRAPWIEQEGPEYW	3	23	0.16792	5.00268	6.33281	7.68517	9.09337	12.7566		FVRFDSDAASQKMEPRAPWIEQEGPEYW	36	63	3	23	0	38.4055	48.9715	59.7142	70.9004		69.3295
36	63	FVRFDSDAASQKMEPRAPWIEQEGPEYW	4	23	0.685391	5.09137	6.40106	7.74048	9.0813	12.5916		FVRFDSDAASQKMEPRAPWIEQEGPEYW	36	63	4	23	0	37.0057	48.0057	59.2555	70.5169		68.4327
37	42	VRFDSD	2	4	-0.113095	0.094942	0.214794	0.276281	0.418726	1.12647		VRFDSD	37	42	2	4	0	16.7831	26.4519	31.4123	42.9038		35.2022
37	46	VRFDSDAASQ	1	8	-0.219547	1.59567	1.93413	2.02683	2.33381	3.38386		VRFDSDAASQ	37	46	1	8	0	50.375	59.768	62.3404	70.8596		52.8728
37	46	VRFDSDAASQ	2	8	-0.0697163	1.85484	2.0815	2.24988	2.56662	3.63581		VRFDSDAASQ	37	46	2	8	0	51.9375	58.0543	62.5984	71.146		56.8095
37	62	VRFDSDAASQKMEPRAPWIEQEGPEY	2	21	-0.0843975	4.52386	5.79577	7.12455	8.38246	11.6021		VRFDSDAASQKMEPRAPWIEQEGPEY	37	62	2	21	0	39.4324	50.316	61.6862	72.45		69.0601
37	62	VRFDSDAASQKMEPRAPWIEQEGPEY	3	21	0.0185525	4.70179	5.96169	7.3018	8.59787	11.7483		VRFDSDAASQKMEPRAPWIEQEGPEY	37	62	3	21	0	39.9263	50.6674	62.0923	73.1418		69.9301
37	62	VRFDSDAASQKMEPRAPWIEQEGPEY	4	21	0.0563738	4.65223	5.90701	7.21434	8.50026	11.5663		VRFDSDAASQKMEPRAPWIEQEGPEY	37	62	4	21	0	39.9296	50.8314	62.1897	73.3619		68.8469
37	63	VRFDSDAASQKMEPRAPWIEQEGPEYW	3	22	0.118184	4.93806	6.29511	7.66792	9.01692	12.5161		VRFDSDAASQKMEPRAPWIEQEGPEYW	37	63	3	22	0	38.8764	49.8221	60.895	71.7759		71.1144
37	63	VRFDSDAASQKMEPRAPWIEQEGPEYW	4	22	-0.0362694	4.72356	6.01659	7.40789	8.78678	12.4186		VRFDSDAASQKMEPRAPWIEQEGPEYW	37	63	4	22	0	38.2165	48.5981	59.7688	70.8399		70.5605
40	62	DSDAASQKMEPRAPWIEQEGPEY	2	18	-0.00689802	4.3509	5.52492	6.83465	8.00839	10.6689		DSDAASQKMEPRAPWIEQEGPEY	40	62	2	18	0	40.8193	51.8162	64.0844	75.0788		74.0898
40	62	DSDAASQKMEPRAPWIEQEGPEY	3	18	-0.0150604	4.4024	5.5686	6.86222	8.05505	10.7216		DSDAASQKMEPRAPWIEQEGPEY	40	62	3	18	0	41.1438	52.0056	64.0544	75.1642		74.4554
40	63	DSDAASQKMEPRAPWIEQEGPEYW	2	19	0.0599697	4.58873	5.83708	7.22943	8.52552	11.6922		DSDAASQKMEPRAPWIEQEGPEYW	40	63	2	19	0	38.933	49.6649	61.6346	72.7769		76.9221
40	63	DSDAASQKMEPRAPWIEQEGPEYW	3	19	0.00907923	4.51631	5.72998	7.05647	8.34438	11.4941		DSDAASQKMEPRAPWIEQEGPEYW	40	63	3	19	0	39.2443	49.8117	61.3615	72.5753		75.6192
40	81	DSDAASQKMEPRAPWIEQEGPEYWDQETRNMKAHSQTDRANL	5	37	2.00804	6.19778	8.18992	9.80608	11.9711	19.5433		DSDAASQKMEPRAPWIEQEGPEYWDQETRNMKAHSQTDRANL	40	81	5	37	0	23.8932	35.254	44.4706	56.8174		66.0247
43	62	AASQKMEPRAPWIEQEGPEY	2	15	0.036357	3.67202	4.8094	6.08817	7.07372	9.34605		AASQKMEPRAPWIEQEGPEY	43	62	2	15	0	39.0525	51.2696	65.0055	75.5918		77.8838
43	62	AASQKMEPRAPWIEQEGPEY	3	15	-0.123478	0.711287	1.03109	1.25628	1.76693	5.50919		AASQKMEPRAPWIEQEGPEY	43	62	3	15	0	14.8201	20.4977	24.4956	33.5615		45.9099
43	63	AASQKMEPRAPWIEQEGPEYW	3	16	0.0668375	3.91558	5.08888	6.36348	7.42532	10.1161		AASQKMEPRAPWIEQEGPEYW	43	63	3	16	0	38.2986	49.9741	62.6576	73.2239		79.0323
44	62	ASQKMEPRAPWIEQEGPEY	2	14	0.163767	3.18176	4.32725	5.42782	6.58789	8.66315		ASQKMEPRAPWIEQEGPEY	44	62	2	14	0	35.5084	48.9857	61.9345	75.5834		77.3496
44	62	ASQKMEPRAPWIEQEGPEY	3	14	0.000378357	3.03615	4.20495	5.32089	6.37226	8.62755		ASQKMEPRAPWIEQEGPEY	44	62	3	14	0	35.1885	48.7364	61.6715	73.8582		77.0317
44	63	ASQKMEPRAPWIEQEGPEYW	3	15	0.0928289	3.32995	4.45735	5.62466	6.77346	9.43141		ASQKMEPRAPWIEQEGPEYW	44	63	3	15	0	34.664	46.7365	59.2363	71.538		78.595
46	62	QKMEPRAPWIEQEGPEY	2	12	0.341347	3.08132	3.95567	4.52927	5.42905	8.74008		QKMEPRAPWIEQEGPEY	46	62	2	12	0	32.6236	43.0342	49.8637	60.577		91.0425
47	62	KMEPRAPWIEQEGPEY	2	11	-0.0159844	2.41207	3.14733	4.01102	4.79265	6.7876		KMEPRAPWIEQEGPEY	47	62	2	11	0	35.6879	46.4948	59.1895	70.678		77.1318
47	62	KMEPRAPWIEQEGPEY	3	11	-0.0680307	2.35682	3.13161	4.01176	4.76623	6.74175		KMEPRAPWIEQEGPEY	47	62	3	11	0	35.6084	46.9859	59.9107	70.99		76.6108
47	63	KMEPRAPWIEQEGPEYW	3	12	0.0226012	2.5188	3.34895	4.23594	5.09965	7.55515		KMEPRAPWIEQEGPEYW	47	63	3	12	0	33.1388	44.1597	55.9351	67.4015		78.6995
63	69	WDQETRN	2	5	-0.0255299	0.321326	0.449444	0.549061	0.757444	2.06079		WDQETRN	63	69	2	5	0	16.6253	22.7661	27.5409	37.529		51.5197
63	72	WDQETRNMKA	2	8	-0.0406155	0.569173	0.727754	0.810208	1.017	3.07635		WDQETRNMKA	63	72	2	8	0	19.5635	24.6512	27.2966	33.9308		48.068
63	72	WDQETRNMKA	3	8	-0.0702762	0.39559	0.530482	0.621518	0.812914	2.9693		WDQETRNMKA	63	72	3	8	0	15.3267	19.7646	22.7596	29.0564		46.3952
63	76	WDQETRNMKAHSQT	2	12	0.892193	11.9753	2.28187	7.96667	7.88869	10.3876		WDQETRNMKAHSQT	63	76	2	12	0	116.72	14.6352	74.5039	73.6826		108.205
63	76	WDQETRNMKAHSQT	3	12	1.92419	12.0485	8.4593	8.66664	8.7759	11.2141		WDQETRNMKAHSQT	63	76	3	12	0	108.982	70.3461	72.578	73.7542		116.814
63	77	WDQETRNMKAHSQTD	2	13	0.701338	0.397567	0.712375	0.982508	1.50641	4.53607		WDQETRNMKAHSQTD	63	77	2	13	0	-7.92159	0.287812	7.3322	20.9941		43.616
63	79	WDQETRNMKAHSQTDRA	3	15	-0.0323176	0.783289	1.16457	1.24553	2.18318	6.20294		WDQETRNMKAHSQTDRA	63	79	3	15	0	13.0806	19.1954	20.494	35.5318		51.6912
63	81	WDQETRNMKAHSQTDRANL	2	17	-0.036091	0.808788	1.13788	1.30588	1.84512	5.99981		WDQETRNMKAHSQTDRANL	63	81	2	17	0	13.9976	19.4498	22.2331	31.1671		44.1163
63	81	WDQETRNMKAHSQTDRANL	3	17	-0.0253774	0.928966	1.26497	1.44195	1.94652	6.10001		WDQETRNMKAHSQTDRANL	63	81	3	17	0	15.5801	21.0656	23.9549	32.1922		44.853
63	81	WDQETRNMKAHSQTDRANL	4	17	-0.0246704	0.895601	1.2284	1.41533	1.95145	6.15739		WDQETRNMKAHSQTDRANL	63	81	4	17	0	14.8862	20.2695	23.2932	31.9655		45.2749
63	83	WDQETRNMKAHSQTDRANLGT	3	19	0.456413	0.943552	1.45931	1.93453	2.72562	7.1271		WDQETRNMKAHSQTDRANLGT	63	83	3	19	0	7.30268	15.0344	22.1583	34.0177		46.8888
63	84	WDQETRNMKAHSQTDRANLGTL	2	20	-0.165908	0.956651	1.41106	1.90217	2.67194	7.1256		WDQETRNMKAHSQTDRANLGTL	63	84	2	20	0	15.3954	21.6275	28.3629	38.92		44.535
63	84	WDQETRNMKAHSQTDRANLGTL	3	20	-0.0355557	1.08058	1.61768	2.06968	2.83106	7.37434		WDQETRNMKAHSQTDRANLGTL	63	84	3	20	0	15.0627	22.3111	28.4112	38.6864		46.0896
63	84	WDQETRNMKAHSQTDRANLGTL	4	20	-0.0812163	0.982038	1.5707	2.03206	2.8081	7.23724		WDQETRNMKAHSQTDRANLGTL	63	84	4	20	0	14.5284	22.5719	28.8759	39.4798		45.2328
63	86	WDQETRNMKAHSQTDRANLGTLRG	2	22	-0.0753057	1.08551	1.68256	2.16559	3.02766	7.9134		WDQETRNMKAHSQTDRANLGTLRG	63	86	2	22	0	14.5307	22.0043	28.0509	38.8419		44.9625
63	86	WDQETRNMKAHSQTDRANLGTLRG	3	22	0.132758	1.30795	1.87987	2.38206	3.23414	8.2884		WDQETRNMKAHSQTDRANLGTLRG	63	86	3	22	0	14.4095	21.4222	27.5796	38.0274		47.0932
63	86	WDQETRNMKAHSQTDRANLGTLRG	4	22	0.00316999	1.32031	1.93742	2.41716	3.25959	8.28758		WDQETRNMKAHSQTDRANLGTLRG	63	86	4	22	0	15.8991	23.3481	29.1389	39.3078		47.0885
63	86	WDQETRNMKAHSQTDRANLGTLRG	5	22	-0.0540702	1.26923	1.94916	2.34904	3.18535	8.21477		WDQETRNMKAHSQTDRANLGTLRG	63	86	5	22	0	16.0034	24.2263	29.0622	39.1763		46.6748
63	87	WDQETRNMKAHSQTDRANLGTLRGY	3	23	0.0933631	1.30672	1.97619	2.42434	3.21757	8.4961		WDQETRNMKAHSQTDRANLGTLRGY	63	87	3	23	0	14.44	22.4073	27.7407	37.1808		46.1745
64	72	DQETRNMKA	2	7	-0.199704	0.145979	0.27268	0.263278	0.340133	2.4009		DQETRNMKA	64	72	2	7	0	13.2924	18.1644	17.8029	20.7581		42.8732
64	76	DQETRNMKAHSQT	2	11	-0.117392	0.344545	0.617032	0.690569	1.1154	4.12009		DQETRNMKAHSQT	64	76	2	11	0	10.9012	17.3316	19.067	29.0926		46.8193
64	81	DQETRNMKAHSQTDRANL	2	16	-0.0398415	0.820399	1.13145	1.23888	1.73473	5.79897		DQETRNMKAHSQTDRANL	64	81	2	16	0	14.7332	20.0605	21.9005	30.3927		45.3044
64	81	DQETRNMKAHSQTDRANL	3	16	-0.011587	0.886403	1.20192	1.32842	1.77394	5.86432		DQETRNMKAHSQTDRANL	64	81	3	16	0	15.2826	20.6523	22.8051	30.3873		45.815
64	81	DQETRNMKAHSQTDRANL	4	16	-0.00832044	0.808655	1.10391	1.24457	1.70654	5.86939		DQETRNMKAHSQTDRANL	64	81	4	16	0	13.8995	18.9229	21.3159	29.1756		45.8546
64	83	DQETRNMKAHSQTDRANLGT	3	18	-0.16686	0.805881	1.45057	1.72863	2.61392	6.97286		DQETRNMKAHSQTDRANLGT	64	83	3	18	0	13.6244	22.654	26.5485	38.948		48.4226
64	84	DQETRNMKAHSQTDRANLGTL	3	19	-0.0965741	0.891478	1.44686	1.85425	2.57587	7.03263		DQETRNMKAHSQTDRANLGTL	64	84	3	19	0	13.8592	21.6495	27.3639	37.4858		46.2673
64	86	DQETRNMKAHSQTDRANLGTLRG	3	21	-0.068753	1.17745	1.73351	2.24179	3.02137	8.00136		DQETRNMKAHSQTDRANLGTLRG	64	86	3	21	0	15.4422	22.3326	28.6308	38.291		47.6271
64	86	DQETRNMKAHSQTDRANLGTLRG	4	21	3.57241	2.96122	3.4794	3.33465	3.99491	8.26592		DQETRNMKAHSQTDRANLGTLRG	64	86	4	21	0	-13.0222	-1.98174	-5.06576	9.00176		49.2019
66	81	ETRNMKAHSQTDRANL	2	14	-0.113753	0.550755	0.921751	1.04775	1.38805	4.68934		ETRNMKAHSQTDRANL	66	81	2	14	0	13.835	21.5591	24.1825	31.2675		41.8691
66	81	ETRNMKAHSQTDRANL	3	14	0.0034682	0.667896	0.967569	1.12978	1.5093	4.76331		ETRNMKAHSQTDRANL	66	81	3	14	0	13.959	20.2549	23.6629	31.6361		42.5295
66	86	ETRNMKAHSQTDRANLGTLRG	3	19	-0.141005	1.10881	1.52903	1.99156	2.71838	6.88849		ETRNMKAHSQTDRANLGTLRG	66	86	3	19	0	17.7796	23.7575	30.3374	40.677		45.319
67	81	TRNMKAHSQTDRANL	2	13	-0.0485108	0.656864	0.894664	1.02345	1.40034	4.20168		TRNMKAHSQTDRANL	67	81	2	13	0	16.5963	22.1913	25.2214	34.089		40.4008
67	81	TRNMKAHSQTDRANL	3	13	-0.0427638	0.78416	1.02559	1.12502	1.50695	4.31938		TRNMKAHSQTDRANL	67	81	3	13	0	18.9568	24.4916	26.7709	35.5265		41.5325
67	84	TRNMKAHSQTDRANLGTL	3	16	-0.0186034	1.05557	1.67095	1.94	2.48476	5.79617		TRNMKAHSQTDRANLGTL	67	84	3	16	0	18.4732	29.0563	33.6833	43.0517		45.2826
67	86	TRNMKAHSQTDRANLGTLRG	2	18	-0.155046	1.02561	1.4224	1.89691	2.60521	6.23443		TRNMKAHSQTDRANLGTLRG	67	86	2	18	0	18.4781	24.6882	32.1147	43.2001		43.2946
67	86	TRNMKAHSQTDRANLGTLRG	3	18	-0.0215455	1.10145	1.57838	2.06139	2.7507	6.41793		TRNMKAHSQTDRANLGTLRG	67	86	3	18	0	17.4392	24.8456	32.3464	43.0508		44.5689
67	86	TRNMKAHSQTDRANLGTLRG	4	18	0.104935	1.54517	2.18457	2.82136	3.20954	6.66668		TRNMKAHSQTDRANLGTLRG	67	86	4	18	0	21.949	31.6933	41.3978	47.3137		46.2964
70	81	MKAHSQTDRANL	2	10	-0.0578255	0.655829	0.874246	0.97569	1.30012	3.64387		MKAHSQTDRANL	70	81	2	10	0	19.2791	25.1796	27.9201	36.6843		45.5484
70	81	MKAHSQTDRANL	3	10	-0.101576	0.616852	0.837357	0.931049	1.27872	3.66501		MKAHSQTDRANL	70	81	3	10	0	19.0737	24.928	27.4154	36.6457		45.8126
71	81	KAHSQTDRANL	2	9	-0.166045	0.38946	0.541752	0.662788	0.9729	3.05849		KAHSQTDRANL	71	81	2	9	0	17.2274	21.9504	25.7039	35.3212		42.479
73	81	HSQTDRANL	2	7	-0.0699846	0.500111	0.62961	0.732466	0.957723	2.61856		HSQTDRANL	73	81	2	7	0	21.2046	26.0213	29.847	38.2254		46.76
73	86	HSQTDRANLGTLRG	2	12	3.71119	4.75156	4.57597	4.7794	4.53981	6.29		HSQTDRANLGTLRG	73	86	2	12	0	40.343	33.5339	41.4226	32.132		65.5209
77	86	DRANLGTLRG	2	8	-0.0988328	0.612271	0.904035	1.23579	1.57163	3.07967		DRANLGTLRG	77	86	2	8	0	22.3723	31.5516	41.9891	52.5551		48.1198
78	86	RANLGTLRG	2	7	-0.0917515	0.542314	0.81597	1.11634	1.47434	2.60789		RANLGTLRG	78	86	2	7	0	23.487	33.6238	44.7502	58.011		46.5694
82	87	GTLRGY	1	4	-0.0609688	0.233551	0.284948	0.322351	0.410277	1.313		GTLRGY	82	87	1	4	0	21.4357	25.1764	27.8987	34.2981		41.0313
82	87	GTLRGY	2	4	-0.082928	0.212536	0.270245	0.311171	0.394893	1.28797		GTLRGY	82	87	2	4	0	21.5526	25.7622	28.7476	34.8547		40.249
82	97	GTLRGYYNQSEDGSHT	2	14	-0.0613931	3.2612	3.78381	4.32372	4.37714	6.25394		GTLRGYYNQSEDGSHT	82	97	2	14	0	52.6116	60.8869	69.4359	70.282		55.8387
82	97	GTLRGYYNQSEDGSHT	3	14	1.35388	3.49313	4.34048	4.58676	4.92068	6.27816		GTLRGYYNQSEDGSHT	82	97	3	14	0	43.4429	60.6505	65.6518	72.4329		56.055
82	99	GTLRGYYNQSEDGSHTIQ	2	16	-0.0279454	3.34826	3.93443	4.427	4.53541	6.47702		GTLRGYYNQSEDGSHTIQ	82	99	2	16	0	51.902	60.9131	68.4853	70.1519		50.6017
82	99	GTLRGYYNQSEDGSHTIQ	3	16	-0.0135001	3.41026	4.00556	4.4997	4.61711	6.55699		GTLRGYYNQSEDGSHTIQ	82	99	3	16	0	52.1082	61.1684	68.689	70.4759		51.2265
82	101	GTLRGYYNQSEDGSHTIQIM	2	18	0.62534	3.5868	4.24278	4.83998	4.93661	6.82475		GTLRGYYNQSEDGSHTIQIM	82	101	2	18	0	47.77	58.3513	67.9846	69.5432		47.3941
82	101	GTLRGYYNQSEDGSHTIQIM	3	18	0.288648	3.27762	3.90614	4.3716	4.51327	6.3875		GTLRGYYNQSEDGSHTIQIM	82	101	3	18	0	49.0087	59.3142	66.9462	69.2691		44.3577
85	97	RGYYNQSEDGSHT	2	11	-0.0885244	2.88396	3.43195	3.86798	3.81129	4.88421		RGYYNQSEDGSHT	85	97	2	11	0	59.7757	70.7955	79.564	78.4239		55.5024
85	99	RGYYNQSEDGSHTIQ	2	13	0.0477815	3.34821	3.81985	4.25599	4.20568	5.3461		RGYYNQSEDGSHTIQ	85	99	2	13	0	62.2919	71.1936	79.4252	78.4757		51.4049
85	99	RGYYNQSEDGSHTIQ	3	13	-0.0258526	2.95659	3.43918	3.89424	3.87775	5.03961		RGYYNQSEDGSHTIQ	85	99	3	13	0	58.8779	68.405	77.3886	77.0631		48.4578
85	101	RGYYNQSEDGSHTIQIM	2	15	17.3736	2.50355	2.86227	3.19478	4.0867	5.09027		RGYYNQSEDGSHTIQIM	85	101	2	15	0	121.059	118.138	115.431	108.17		42.4189
87	97	YYNQSEDGSHT	1	9	-0.204797	2.80839	3.29794	3.70791	3.72109	4.25507		YYNQSEDGSHT	87	97	1	9	0	67.5624	78.5392	87.7315	88.0269		59.0982
87	99	YYNQSEDGSHTIQ	1	11	0.572627	3.24573	3.49099	4.24935	3.82833	4.47052		YYNQSEDGSHTIQ	87	99	1	11	0	68.5781	74.8704	94.326	83.5247		50.8014
87	99	YYNQSEDGSHTIQ	2	11	0.306867	3.07974	3.50717	3.95392	3.92165	4.49489		YYNQSEDGSHTIQ	87	99	2	11	0	66.2096	76.4155	87.0828	86.3124		51.0783
87	101	YYNQSEDGSHTIQIM	2	13	0.0702837	2.77511	3.22876	3.68328	3.63132	4.34951		YYNQSEDGSHTIQIM	87	101	2	13	0	63.2083	73.8095	84.4309	83.2167		41.8222
88	99	YNQSEDGSHTIQ	2	10	-0.0489538	2.67408	2.97145	3.27817	3.26044	3.83837		YNQSEDGSHTIQ	88	99	2	10	0	70.049	77.6988	85.5892	85.1331		47.9796
88	101	YNQSEDGSHTIQIM	2	12	0.0482862	2.53146	2.77657	3.0992	3.02498	3.61521		YNQSEDGSHTIQIM	88	101	2	12	0	69.6165	76.4883	85.5334	83.4526		37.6585
100	105	IMYGCD	1	4	-0.181036	-0.06967	-0.0334	-0.0266068	-0.02747	0.0900728		IMYGCD	100	105	1	4	0	41.0781	54.4564	56.9621	56.6438		2.81477
104	112	CDVGPDGRF	2	6	-0.189077	0.63833	0.93513	1.16201	1.45306	2.10451		CDVGPDGRF	104	112	2	6	0	36.0749	49.0153	58.9071	71.597		43.8439
106	112	VGPDGRF	2	4	0.140695	1.09219	1.24219	1.41918	1.97198	2.28473		VGPDGRF	106	112	2	4	0	44.3785	51.3747	59.63	85.4132		71.3978
106	115	VGPDGRFLRG	2	7	-0.0276412	1.22932	1.48219	1.7482	2.10987	3.26678		VGPDGRFLRG	106	115	2	7	0	38.1543	45.8301	53.9043	64.8827		58.3354
106	115	VGPDGRFLRG	3	7	0.00671188	1.19655	1.47686	1.72298	2.09093	3.26949		VGPDGRFLRG	106	115	3	7	0	36.4671	45.0581	52.6015	63.8787		58.3838
106	125	VGPDGRFLRGYRQDAYDGKD	4	17	0.289669	2.06004	2.48333	2.77443	3.11739	4.86661		VGPDGRFLRGYRQDAYDGKD	106	125	4	17	0	38.6802	47.9286	54.2886	61.782		35.7839
113	125	LRGYRQDAYDGKD	2	11	-0.00951209	0.608733	0.865282	0.963465	1.03335	2.11596		LRGYRQDAYDGKD	113	125	2	11	0	29.0874	41.1576	45.777	49.0648		24.045
113	125	LRGYRQDAYDGKD	3	11	0.0484742	0.6433	0.908899	1.00389	1.06929	2.16878		LRGYRQDAYDGKD	113	125	3	11	0	28.0538	40.5803	45.0604	48.145		24.6452
113	125	LRGYRQDAYDGKD	4	11	2.30113	2.81396	3.79427	3.14554	3.58881	3.3324		LRGYRQDAYDGKD	113	125	4	11	0	49.7284	144.786	81.8807	124.864		37.8681
113	126	LRGYRQDAYDGKDY	2	12	-0.0592727	0.498905	0.738933	0.85024	0.916782	1.96289		LRGYRQDAYDGKDY	113	126	2	12	0	27.603	39.4729	44.9773	48.2679		20.4468
113	129	LRGYRQDAYDGKDYIAL	2	15	0.125033	3.81933	4.10452	4.50801	4.59286	5.1337		LRGYRQDAYDGKDYIAL	113	129	2	15	0	73.758	79.4519	87.5078	89.2018		42.7809
113	129	LRGYRQDAYDGKDYIAL	3	15	1.94693	2.55908	3.36283	3.43784	3.63781	5.21947		LRGYRQDAYDGKDYIAL	113	129	3	15	0	18.7056	43.2661	45.558	51.6688		43.4956
116	121	YRQDAY	2	4	-0.0513128	0.174164	0.293257	0.129789	0.138327	0.192293		YRQDAY	116	121	2	4	0	92.5582	141.446	74.3422	77.8471		6.00914
116	125	YRQDAYDGKD	2	8	-0.0209584	0.488007	0.723459	0.819333	0.844737	1.18313		YRQDAYDGKD	116	125	2	8	0	42.2696	61.8239	69.7863	71.8961		18.4865
116	125	YRQDAYDGKD	3	8	-0.0270005	0.449777	0.673231	0.780962	0.796983	1.13089		YRQDAYDGKD	116	125	3	8	0	41.1764	60.4748	69.7789	71.1625		17.6701
116	126	YRQDAYDGKDY	1	9	-0.138946	4.50488	6.36909	4.47522	6.91307	8.14806		YRQDAYDGKDY	116	126	1	9	0	56.0374	78.5329	55.6795	85.0972		113.168
116	126	YRQDAYDGKDY	2	9	4.60175	1.22504	1.49001	1.39331	1.18218	1.54164		YRQDAYDGKDY	116	126	2	9	0	110.346	101.687	104.847	111.747		21.4117
116	126	YRQDAYDGKDY	3	9	0.118476	0.521277	0.718388	0.814953	0.770214	1.08292		YRQDAYDGKDY	116	126	3	9	0	41.7649	62.2026	72.2151	67.5763		15.0406
116	129	YRQDAYDGKDYIAL	2	12	0.0625646	0.551356	0.775145	0.825199	0.832371	1.41056		YRQDAYDGKDYIAL	116	129	2	12	0	36.2607	52.8624	56.5756	57.1076		14.6933
116	129	YRQDAYDGKDYIAL	3	12	0.0382393	0.55531	0.75519	0.800648	0.834957	1.35226		YRQDAYDGKDYIAL	116	129	3	12	0	39.3503	54.5616	58.021	60.632		14.086
116	131	YRQDAYDGKDYIALNE	3	14	1.47052	2.60869	2.94111	2.82474	3.45696	2.94397		YRQDAYDGKDYIALNE	116	131	3	14	0	77.2455	99.8056	91.9077	134.815		26.2855
117	125	RQDAYDGKD	2	7	-0.207855	0.2002	0.443154	0.530502	0.548622	0.773957		RQDAYDGKD	117	125	2	7	0	41.5614	66.3069	75.2035	77.0491		13.8207
126	131	YIALNE	1	4	0.292532	1.28405	1.3459	1.42783	1.38977	1.77809		YIALNE	126	131	1	4	0	66.7442	70.9072	76.4227	73.8608		55.5652
127	133	IALNEDL	1	5	-0.0388435	0.866846	0.990191	1.04723	1.0456	1.28153		IALNEDL	127	133	1	5	0	68.5935	77.9352	82.2553	82.1318		32.0382
130	135	NEDLRS	1	4	-0.0845566	0.308777	0.408638	0.499605	0.573164	1.5384		NEDLRS	130	135	1	4	0	24.2356	30.3887	35.9937	40.5261		48.075
130	135	NEDLRS	2	4	-0.0834162	0.347644	0.381797	0.472421	0.545059	1.48274		NEDLRS	130	135	2	4	0	27.5234	29.7041	35.4905	40.1285		46.3356
130	140	NEDLRSWTAAD	2	9	5.14146	6.8499	6.18892	6.3325	7.36187	6.53873		NEDLRSWTAAD	130	140	2	9	0	122.269	74.9645	85.2408	158.911		90.8157
130	141	NEDLRSWTAADM	2	10	-0.051041	2.10488	2.62305	3.13502	3.57246	4.84137		NEDLRSWTAADM	130	141	2	10	0	44.0667	54.658	65.1225	74.0637		60.5171
132	140	DLRSWTAAD	2	7	-0.135778	1.82802	1.96445	2.3002	3.06594	3.45486		DLRSWTAAD	132	140	2	7	0	54.6922	58.4919	67.8425	89.1686		61.6939
133	141	LRSWTAADM	2	7	-0.0939338	1.92914	2.39276	2.8768	3.25551	3.87195		LRSWTAADM	133	141	2	7	0	51.0119	62.7022	74.907	84.4563		69.142
134	140	RSWTAAD	2	5	-0.0678948	0.926345	1.21253	1.59569	1.92649	2.28681		RSWTAAD	134	140	2	5	0	42.2235	54.377	70.6493	84.6978		57.1704
134	141	RSWTAADM	1	6	-0.0614105	1.86769	2.29808	2.73488	3.03381	3.32129		RSWTAADM	134	141	1	6	0	57.0286	69.7517	82.6646	91.5016		69.1935
134	141	RSWTAADM	2	6	-0.0601127	1.80987	2.23189	2.69006	2.99078	3.28105		RSWTAADM	134	141	2	6	0	55.9682	68.5991	82.3118	91.3122		68.3552
134	143	RSWTAADMAA	2	8	-0.0481552	2.4812	3.22342	3.69063	3.93695	4.24809		RSWTAADMAA	134	143	2	8	0	58.8736	76.1495	87.0244	92.7578		66.3764
136	141	WTAADM	1	4	-0.127683	1.64081	1.95301	2.19409	2.3237	2.51656		WTAADM	136	141	1	4	0	66.881	78.6879	87.805	92.7067		78.6423
142	157	AAQITKRKWEAVHAAE	2	14	-0.0653378	1.1538	1.63282	2.13639	2.91569	5.45963		AAQITKRKWEAVHAAE	142	157	2	14	0	22.066	30.7361	39.8504	53.9556		48.7467
142	157	AAQITKRKWEAVHAAE	3	14	0.15022	1.27817	1.70139	2.39622	3.12726	5.61974		AAQITKRKWEAVHAAE	142	157	3	14	0	20.6225	28.3603	41.064	54.4297		50.1762
142	157	AAQITKRKWEAVHAAE	4	14	-0.176161	1.12123	1.54333	2.17995	2.90089	5.40427		AAQITKRKWEAVHAAE	142	157	4	14	0	23.249	30.813	42.221	55.14		48.2524
142	158	AAQITKRKWEAVHAAEQ	3	15	-0.007613	1.29612	1.88047	2.56356	3.59614	6.27864		AAQITKRKWEAVHAAEQ	142	158	3	15	0	20.7394	30.0351	40.9015	57.3276		52.322
142	158	AAQITKRKWEAVHAAEQ	4	15	0.698472	1.18639	1.93025	2.50802	3.58994	6.24973		AAQITKRKWEAVHAAEQ	142	158	4	15	0	8.78924	22.1891	32.597	52.0866		52.0811
142	162	AAQITKRKWEAVHAAEQRRVY	3	19	-0.0648706	1.52662	2.15648	2.89704	3.96297	7.37249		AAQITKRKWEAVHAAEQRRVY	142	162	3	19	0	21.3985	29.8674	39.8248	54.1568		48.5033
142	163	AAQITKRKWEAVHAAEQRRVYL	3	20	-0.0828582	1.43303	2.0432	2.79078	3.87853	5.31866		AAQITKRKWEAVHAAEQRRVYL	142	163	3	20	0	28.0641	39.3605	53.2005	73.3384		33.2416
142	163	AAQITKRKWEAVHAAEQRRVYL	4	20	-0.0228109	1.54567	2.20459	2.95093	4.07594	7.45093		AAQITKRKWEAVHAAEQRRVYL	142	163	4	20	0	20.9865	29.803	39.7892	54.842		46.5683
142	163	AAQITKRKWEAVHAAEQRRVYL	5	20	0.0533576	1.48987	2.19787	3.06357	4.12736	7.32913		AAQITKRKWEAVHAAEQRRVYL	142	163	5	20	0	19.7438	29.4747	41.3731	55.9941		45.807
142	164	AAQITKRKWEAVHAAEQRRVYLE	3	21	2.5977	5.24889	6.08705	6.59442	7.56513	10.4614		AAQITKRKWEAVHAAEQRRVYLE	142	164	3	21	0	33.7143	44.373	50.825	63.1693		62.2701
145	157	ITKRKWEAVHAAE	3	11	2.29436	2.28082	3.46648	2.77174	3.65298	5.22517		ITKRKWEAVHAAE	145	157	3	11	0	-0.461961	39.9932	16.2883	46.3565		59.3769
145	158	ITKRKWEAVHAAEQ	3	12	0.380823	1.13954	1.75611	2.76032	2.64164	4.30143		ITKRKWEAVHAAEQ	145	158	3	12	0	19.3521	35.0785	60.692	57.6649		44.8066
158	171	QRRVYLEGRCVDGL	3	12	-0.190191	0.691863	0.968286	1.21436	1.07565	1.68822		QRRVYLEGRCVDGL	158	171	3	12	0	46.9575	61.6733	74.7735	67.3889		17.5856
159	171	RRVYLEGRCVDGL	3	11	-0.168147	0.646064	0.8128	0.84941	0.790192	1.28206		RRVYLEGRCVDGL	159	171	3	11	0	56.1445	67.6419	70.1664	66.083		14.5688
163	171	LEGRCVDGL	2	7	0.00458801	0.543318	0.681187	0.778801	0.676617	0.87977		LEGRCVDGL	163	171	2	7	0	61.5563	77.3095	88.4631	76.7873		15.7102
164	171	EGRCVDGL	2	6	-0.246701	0.297961	0.520464	0.600662	0.495012	0.708292		EGRCVDGL	164	171	2	6	0	57.0331	80.332	88.7298	77.6669		14.7561
164	182	EGRCVDGLRRYLENGKETL	3	17	0.115791	1.89957	2.40098	2.77111	3.31116	5.00567		EGRCVDGLRRYLENGKETL	164	182	3	17	0	36.4789	46.7331	54.3023	65.3466		36.8064
166	171	RCVDGL	1	4	3.80326	4.10429	4.15618	4.21007	4.3047	5.1499		RCVDGL	166	171	1	4	0	22.3548	26.2074	30.2093	37.2369		160.934
166	171	RCVDGL	2	4	3.87169	3.50976	3.13558	3.47718	3.43883	3.90248		RCVDGL	166	171	2	4	0	-1175.47	-2390.72	-1281.28	-1405.84		121.952
166	182	RCVDGLRRYLENGKETL	4	15	-0.0285807	1.39952	1.7393	2.12222	2.58639	4.04533		RCVDGLRRYLENGKETL	166	182	4	15	0	35.0549	43.3951	52.7945	64.1882		33.7111
171	180	LRRYLENGKE	2	8	-0.188005	0.711536	0.860077	1.14366	1.49181	2.42163		LRRYLENGKE	171	180	2	8	0	34.47	40.1621	51.029	64.3697		37.8379
171	180	LRRYLENGKE	3	8	-0.142142	0.687754	0.925212	1.23488	1.59701	2.4939		LRRYLENGKE	171	180	3	8	0	31.4826	40.4908	52.2381	65.9759		38.9672
171	182	LRRYLENGKETL	2	10	0.0141661	1.3674	1.73428	2.10037	2.5181	4.06165		LRRYLENGKETL	171	182	2	10	0	33.4339	42.4984	51.5434	61.864		50.7706
171	182	LRRYLENGKETL	3	10	-0.0312058	1.38494	1.79274	2.15917	2.59333	4.14251		LRRYLENGKETL	171	182	3	10	0	33.9301	43.7007	52.4801	62.8824		51.7814
172	180	RRYLENGKE	2	7	-0.108027	0.715387	0.907433	1.1866	1.62023	2.25456		RRYLENGKE	172	180	2	7	0	34.8522	42.9809	54.7972	73.151		40.26
172	182	RRYLENGKETL	1	9	-0.271609	1.04056	1.36874	1.70383	2.17909	3.55575		RRYLENGKETL	172	182	1	9	0	34.2839	42.8585	51.6136	64.031		49.3854
172	182	RRYLENGKETL	2	9	-0.000886236	1.28033	1.6396	1.96817	2.37943	3.78864		RRYLENGKETL	172	182	2	9	0	33.8095	43.29	51.9604	62.8129		52.62
172	182	RRYLENGKETL	3	9	-0.0405258	1.31208	1.67854	2.02897	2.46605	3.89319		RRYLENGKETL	172	182	3	9	0	34.3849	43.7007	52.6092	63.7202		54.0721
181	203	TLQRTDPPKTHMTHHPISDHEAT	3	18	-0.135618	2.80557	3.3513	3.9645	4.65844	6.00123		TLQRTDPPKTHMTHHPISDHEAT	181	203	3	18	0	47.9267	56.8193	66.8114	78.1193		41.6752
183	192	QRTDPPKTHM	2	6	-0.374213	1.5371	1.97043	1.99564	1.94362	2.43882		QRTDPPKTHM	183	192	2	6	0	67.9448	83.3495	84.2455	82.3964		50.8087
183	199	QRTDPPKTHMTHHPISD	2	12	-0.0636746	2.27986	2.65832	2.95143	3.11518	3.93203		QRTDPPKTHMTHHPISD	183	199	2	12	0	58.6513	68.1229	75.4586	79.5567		40.9587
183	199	QRTDPPKTHMTHHPISD	3	12	-0.0226466	2.33223	2.72497	2.98995	3.14118	3.96877		QRTDPPKTHMTHHPISD	183	199	3	12	0	58.9985	68.8381	75.4768	79.2659		41.3413
183	199	QRTDPPKTHMTHHPISD	4	12	-0.0498563	2.27977	2.67277	2.95878	3.16281	3.87805		QRTDPPKTHMTHHPISD	183	199	4	12	0	59.3097	69.3147	76.5965	81.7907		40.3964
183	201	QRTDPPKTHMTHHPISDHE	2	14	-0.144155	2.27117	2.72031	3.09548	3.4402	4.21348		QRTDPPKTHMTHHPISDHE	183	201	2	14	0	55.4274	65.7344	74.3438	82.2545		37.6204
183	203	QRTDPPKTHMTHHPISDHEAT	2	16	-0.0432251	2.27765	2.72768	3.12744	3.47471	4.66146		QRTDPPKTHMTHHPISDHEAT	183	203	2	16	0	49.3311	58.8967	67.3938	74.7752		36.4176
183	203	QRTDPPKTHMTHHPISDHEAT	3	16	0.022315	2.30476	2.76781	3.1473	3.50549	4.71271		QRTDPPKTHMTHHPISDHEAT	183	203	3	16	0	48.6621	58.5345	66.6251	74.2619		36.818
183	204	QRTDPPKTHMTHHPISDHEATL	2	17	-0.0369246	1.90054	2.4231	2.71506	3.12136	4.3856		QRTDPPKTHMTHHPISDHEATL	183	204	2	17	0	43.8092	55.6249	62.2265	71.4137		32.247
183	204	QRTDPPKTHMTHHPISDHEATL	3	17	-0.0660052	2.16694	2.63495	2.98182	3.34866	4.5957		QRTDPPKTHMTHHPISDHEATL	183	204	3	17	0	47.8997	57.9393	65.3801	73.2493		33.7919
183	204	QRTDPPKTHMTHHPISDHEATL	4	17	0.499951	2.79859	3.19849	3.30386	3.61766	4.76613		QRTDPPKTHMTHHPISDHEATL	183	204	4	17	0	53.8806	63.2542	65.7242	73.0797		35.0451
183	206	QRTDPPKTHMTHHPISDHEATLRC	2	19	-0.272392	1.8978	2.30484	2.75352	3.175	4.39559		QRTDPPKTHMTHHPISDHEATLRC	183	206	2	19	0	46.4911	55.2108	64.8228	73.8519		28.9183
183	206	QRTDPPKTHMTHHPISDHEATLRC	3	19	-0.0285603	2.20541	2.6625	3.06072	3.39385	4.74594		QRTDPPKTHMTHHPISDHEATLRC	183	206	3	19	0	46.7896	56.3632	64.7036	71.681		31.2233
183	206	QRTDPPKTHMTHHPISDHEATLRC	4	19	0.0311042	2.2547	2.74331	3.07497	3.40896	4.74727		QRTDPPKTHMTHHPISDHEATLRC	183	206	4	19	0	47.1484	57.5087	64.5411	71.6228		31.232
183	206	QRTDPPKTHMTHHPISDHEATLRC	5	19	0.30506	2.35746	2.95657	3.32343	3.70124	4.93812		QRTDPPKTHMTHHPISDHEATLRC	183	206	5	19	0	44.2991	57.2303	65.1486	73.3032		32.4876
183	215	QRTDPPKTHMTHHPISDHEATLRCWALGFYPAE	4	27	1.51024	2.31976	3.87854	3.17991	3.64145	6.10225		QRTDPPKTHMTHHPISDHEATLRCWALGFYPAE	183	215	4	27	0	17.6288	51.5744	36.3604	46.4112		28.2511
183	218	QRTDPPKTHMTHHPISDHEATLRCWALGFYPAEITL	4	30	-0.0458559	1.34324	2.09879	3.10762	3.7809	6.19162		QRTDPPKTHMTHHPISDHEATLRCWALGFYPAEITL	183	218	4	30	0	22.2701	34.3832	50.557	61.3511		25.7984
200	206	HEATLRC	2	5	-0.183968	-0.06828	0.001078	0.0278179	0.035125	0.31473		HEATLRC	200	206	2	5	0	23.1979	37.1058	42.4677	43.933		7.86825
204	215	LRCWALGFYPAE	2	9	0.920991	1.33272	1.33383	1.24893	1.31033	2.39405		LRCWALGFYPAE	204	215	2	9	0	27.951	28.0259	22.2627	26.4305		33.2507
204	217	LRCWALGFYPAEIT	2	11	-0.0553855	0.279427	0.647217	1.03251	1.48948	3.25438		LRCWALGFYPAEIT	204	217	2	11	0	10.1159	21.2282	32.8694	46.6761		36.9816
205	211	RCWALGF	2	5	6.60836	-0.33785	0.275643	6.46357	6.48782	6.5811		RCWALGF	205	211	2	5	0	25474.9	23225	531.007	442.064		164.527
205	215	RCWALGFYPAE	2	8	-0.0818409	0.024836	0.106555	0.16604	0.286235	1.57269		RCWALGFYPAE	205	215	2	8	0	6.44757	11.3867	14.982	22.2466		24.5732
205	217	RCWALGFYPAEIT	2	10	-0.0809532	0.119147	0.239142	0.393894	0.833824	2.26375		RCWALGFYPAEIT	205	217	2	10	0	8.53416	13.6519	20.2519	39.0147		28.2968
205	218	RCWALGFYPAEITL	2	11	-0.0549541	0.275847	0.627378	1.01956	1.48472	3.20763		RCWALGFYPAEITL	205	218	2	11	0	10.1392	20.9138	32.9344	47.1918		36.4504
207	215	WALGFYPAE	1	6	-0.00120222	0.114636	0.165527	0.246044	0.345712	1.53323		WALGFYPAE	207	215	1	6	0	7.54925	10.8659	16.1132	22.6086		31.9423
207	215	WALGFYPAE	2	6	0.15235	0.525582	0.350603	0.447577	0.487491	1.80991		WALGFYPAE	207	215	2	6	0	22.5169	11.9605	17.8109	20.2189		37.7065
207	217	WALGFYPAEIT	1	8	0.044555	0.166359	0.24093	0.429197	0.827812	2.33155		WALGFYPAEIT	207	217	1	8	0	5.32593	8.58658	16.8186	34.2483		36.4305
207	217	WALGFYPAEIT	2	8	-0.104125	0.049766	0.142065	0.313484	0.697704	2.20073		WALGFYPAEIT	207	217	2	8	0	6.67685	10.6814	18.1187	34.7888		34.3863
207	218	WALGFYPAEITL	1	9	-0.0792379	0.248857	0.597153	0.99551	1.44981	3.10317		WALGFYPAEITL	207	218	1	9	0	10.3097	21.2541	33.7716	48.047		43.0995
207	218	WALGFYPAEITL	2	9	-0.0575184	0.270515	0.591093	0.966869	1.41751	2.97082		WALGFYPAEITL	207	218	2	9	0	10.8321	21.418	33.8267	48.7075		41.2614
207	219	WALGFYPAEITLT	2	10	-0.101186	0.251657	0.5877	0.975234	1.40237	2.9822		WALGFYPAEITLT	207	219	2	10	0	11.4434	22.3419	34.9103	48.7633		37.2775
212	217	YPAEIT	1	4	0.338189	1.09518	0.556381	0.920695	2.04024	2.46116		YPAEIT	212	217	1	4	0	35.6571	10.2776	27.4382	80.1727		76.9114
216	226	ITLTWQRDGED	1	9	1.18085	6.88038	5.30931	3.33961	5.9413	11.9647		ITLTWQRDGED	216	226	1	9	0	52.8524	38.2837	20.0185	44.1443		166.177
216	233	ITLTWQRDGEDQTQDTEL	2	16	0.0278904	4.31908	5.58715	6.65625	7.25566	8.25646		ITLTWQRDGEDQTQDTEL	216	233	2	16	0	52.1499	67.5605	80.553	87.8375		64.5036
216	233	ITLTWQRDGEDQTQDTEL	3	16	0.192272	4.14796	5.33921	6.4365	7.07527	7.88029		ITLTWQRDGEDQTQDTEL	216	233	3	16	0	51.4526	66.9475	81.2202	89.5289		61.5648
218	226	LTWQRDGED	2	7	0.174976	1.79811	2.18017	2.51863	2.93881	3.46335		LTWQRDGED	218	226	2	7	0	49.3599	60.9784	71.271	84.0488		61.8454
218	230	LTWQRDGEDQTQD	2	11	-0.233916	3.44576	4.04373	4.61974	4.93734	5.63889		LTWQRDGEDQTQD	218	230	2	11	0	62.6563	72.8382	82.6464	88.0542		64.0783
218	232	LTWQRDGEDQTQDTE	2	13	0.0288223	4.3116	5.23679	6.00573	6.2968	6.91849		LTWQRDGEDQTQDTE	218	232	2	13	0	62.1623	75.591	86.7518	90.9766		66.5239
218	233	LTWQRDGEDQTQDTEL	2	14	-0.0541633	4.24003	5.21157	6.12184	6.63222	7.46212		LTWQRDGEDQTQDTEL	218	233	2	14	0	57.1319	70.0577	82.1683	88.9587		66.626
219	226	TWQRDGED	2	6	-0.0164118	1.55866	1.77312	2.0216	2.10958	2.48363		TWQRDGED	219	226	2	6	0	63.002	71.5801	81.5192	85.0384		51.7422
219	230	TWQRDGEDQTQD	2	10	0.162854	3.74624	4.24986	4.71259	4.78798	5.24245		TWQRDGEDQTQD	219	230	2	10	0	70.5448	80.4593	89.569	91.0531		65.5306
219	231	TWQRDGEDQTQDT	2	11	-0.171891	3.82151	4.57104	5.09367	5.40369	5.83741		TWQRDGEDQTQDT	219	231	2	11	0	66.4537	78.9265	87.6234	92.7824		66.3343
219	232	TWQRDGEDQTQDTE	2	12	-0.00824793	3.95836	4.76988	5.50769	5.75485	6.36869		TWQRDGEDQTQDTE	219	232	2	12	0	62.2024	74.9283	86.4983	90.3742		66.3405
219	233	TWQRDGEDQTQDTEL	2	13	0.00967098	4.30088	5.22246	5.98599	6.25753	6.87544		TWQRDGEDQTQDTEL	219	233	2	13	0	62.5016	75.9243	87.0452	91.0002		66.11
220	232	WQRDGEDQTQDTE	2	11	0.612154	3.97155	4.71302	5.33662	5.44906	5.86196		WQRDGEDQTQDTE	220	232	2	11	0	63.9908	78.1146	89.9932	92.1348		66.6132
220	233	WQRDGEDQTQDTEL	2	12	-0.0190361	4.09539	4.97542	5.7338	5.94182	6.43468		WQRDGEDQTQDTEL	220	233	2	12	0	63.7528	77.3887	89.1398	92.3632		67.028
227	233	QTQDTEL	1	5	-0.0483349	1.84199	2.33435	2.76926	2.84479	3.00206		QTQDTEL	227	233	1	5	0	61.9698	78.1108	92.3681	94.8443		75.0515
232	249	ELVETRPAGDGTFQKWAA	2	15	0.357031	1.76763	2.42168	2.87747	3.2294	4.50228		ELVETRPAGDGTFQKWAA	232	249	2	15	0	34.0293	49.8077	60.803	69.2932		37.519
233	243	LVETRPAGDGT	2	8	-0.14136	1.58168	2.28688	2.68165	2.77891	3.38975		LVETRPAGDGT	233	243	2	8	0	48.796	68.7669	79.9467	82.7012		52.9649
233	244	LVETRPAGDGTF	1	9	-0.172578	1.5281	2.06874	2.53981	2.62902	3.19562		LVETRPAGDGTF	233	244	1	9	0	50.4922	66.5434	80.5294	83.1779		44.3836
233	244	LVETRPAGDGTF	2	9	-0.0500079	1.66717	2.2346	2.65928	2.74966	3.37914		LVETRPAGDGTF	233	244	2	9	0	50.076	66.6232	79.0077	81.6435		46.9325
233	247	LVETRPAGDGTFQKW	2	12	0.215973	2.18993	3.04386	3.28797	3.31756	4.50652		LVETRPAGDGTFQKW	233	247	2	12	0	46.007	65.9096	71.5992	72.2889		46.9429
233	249	LVETRPAGDGTFQKWAA	2	14	-0.0330803	1.81917	2.45299	2.9618	3.2231	4.32283		LVETRPAGDGTFQKWAA	233	249	2	14	0	42.5228	57.0736	68.7545	74.7533		38.5967
233	249	LVETRPAGDGTFQKWAA	3	14	-0.0191867	1.8361	2.46873	2.98046	3.23695	4.32356		LVETRPAGDGTFQKWAA	233	249	3	14	0	42.7216	57.2889	69.0725	74.9787		38.6032
234	243	VETRPAGDGT	2	7	-0.194816	1.37907	1.78082	2.15951	2.2458	2.7579		VETRPAGDGT	234	243	2	7	0	53.303	66.9091	79.7342	82.6564		49.2483
234	244	VETRPAGDGTF	1	8	-0.0611652	1.50667	1.93635	2.26885	2.35896	2.90698		VETRPAGDGTF	234	244	1	8	0	52.8222	67.2984	78.5006	81.5366		45.4216
234	244	VETRPAGDGTF	2	8	0.013705	1.52353	1.90863	2.2105	2.26836	2.85633		VETRPAGDGTF	234	244	2	8	0	53.1139	66.6612	77.2805	79.316		44.6301
234	247	VETRPAGDGTFQKW	2	11	-0.148482	1.39312	1.76092	2.01518	2.10771	2.83666		VETRPAGDGTFQKW	234	247	2	11	0	51.6424	63.9635	72.4811	75.5809		32.2348
234	249	VETRPAGDGTFQKWAA	2	13	1.9138	4.23655	4.60616	4.91272	5.03139	6.08395		VETRPAGDGTFQKWAA	234	249	2	13	0	55.6995	64.5628	71.9139	74.7597		58.4995
234	249	VETRPAGDGTFQKWAA	3	13	0.168368	2.52902	3.23266	2.93177	4.04886	4.58769		VETRPAGDGTFQKWAA	234	249	3	13	0	53.4165	69.3386	62.5301	87.8075		44.1124
248	275	AAVVVPSGEEQRYTCHVQHEGLPKPLTL	3	23	-0.157288	2.63309	3.37846	4.16381	4.98476	8.80968		AAVVVPSGEEQRYTCHVQHEGLPKPLTL	248	275	3	23	0	31.1184	39.4308	48.189	57.3444		47.8787
250	256	VVVPSGE	1	4	-0.0525282	0.356858	0.558466	0.648892	0.747158	1.92768		VVVPSGE	250	256	1	4	0	20.6738	30.855	35.4214	40.3838		60.2402
250	257	VVVPSGEE	1	5	-0.127844	0.701771	0.933503	1.0005	1.12287	2.49397		VVVPSGEE	250	257	1	5	0	31.6427	40.4813	43.0365	47.704		62.3493
250	259	VVVPSGEEQR	2	7	-0.210052	0.976718	1.37078	1.5424	1.61687	3.91561		VVVPSGEEQR	250	259	2	7	0	28.7656	38.317	42.4769	44.2819		69.9215
250	262	VVVPSGEEQRYTC	2	10	4.96704	3.21673	3.16903	2.74059	3.13847	4.85639		VVVPSGEEQRYTC	250	262	2	10	0	1581.78	1624.89	2012.08	1652.51		60.7049
250	274	VVVPSGEEQRYTCHVQHEGLPKPLT	4	20	0.514519	2.88741	3.94597	4.14755	4.82792	7.79542		VVVPSGEEQRYTCHVQHEGLPKPLT	250	274	4	20	0	32.5906	47.1295	49.8981	59.2427		48.7214
250	275	VVVPSGEEQRYTCHVQHEGLPKPLTL	3	21	-0.0373549	2.74728	3.3944	3.97914	4.73228	7.9022		VVVPSGEEQRYTCHVQHEGLPKPLTL	250	275	3	21	0	35.0729	43.2236	50.5884	60.0744		47.0369
250	275	VVVPSGEEQRYTCHVQHEGLPKPLTL	4	21	-0.0265712	2.75832	3.42172	4.04063	4.7879	7.93766		VVVPSGEEQRYTCHVQHEGLPKPLTL	250	275	4	21	0	34.9675	43.2973	51.0684	60.4511		47.248
250	275	VVVPSGEEQRYTCHVQHEGLPKPLTL	5	21	0.568799	3.99505	4.79891	5.00927	5.40308	8.23234		VVVPSGEEQRYTCHVQHEGLPKPLTL	250	275	5	21	0	44.7084	55.1978	57.9428	63.0815		49.002
250	279	VVVPSGEEQRYTCHVQHEGLPKPLTLRWEL	3	25	0.018359	4.03019	5.03679	5.8719	6.74031	10.3928		VVVPSGEEQRYTCHVQHEGLPKPLTLRWEL	250	279	3	25	0	38.6704	48.373	56.4226	64.7934		51.964
250	279	VVVPSGEEQRYTCHVQHEGLPKPLTLRWEL	4	25	1.08411	5.74835	6.47588	8.03011	8.33235	11.1999		VVVPSGEEQRYTCHVQHEGLPKPLTLRWEL	250	279	4	25	0	46.1086	53.3006	68.6649	71.6528		55.9995
250	279	VVVPSGEEQRYTCHVQHEGLPKPLTLRWEL	5	25	1.18279	4.87073	5.70404	6.6859	7.56266	11.1241		VVVPSGEEQRYTCHVQHEGLPKPLTLRWEL	250	279	5	25	0	37.0972	45.4794	55.356	64.1754		55.6205
257	275	EQRYTCHVQHEGLPKPLTL	3	15	0.085157	1.66695	1.99649	2.30744	3.14079	4.14072		EQRYTCHVQHEGLPKPLTL	257	275	3	15	0	39.0031	47.1286	54.796	75.3441		34.506
263	275	HVQHEGLPKPLTL	2	9	-0.095785	1.36709	1.60293	1.83048	2.47124	3.44611		HVQHEGLPKPLTL	263	275	2	9	0	41.3022	47.9606	54.3852	72.476		47.8626
263	275	HVQHEGLPKPLTL	3	9	-0.237669	1.46657	1.71464	2.17743	2.44493	3.39558		HVQHEGLPKPLTL	263	275	3	9	0	46.9068	53.7346	66.4722	73.8346		47.1609
263	279	HVQHEGLPKPLTLRWEL	3	13	0.0465375	2.79972	3.42789	4.19328	4.61747	6.14269		HVQHEGLPKPLTLRWEL	263	279	3	13	0	45.1626	55.467	68.0222	74.9806		59.0644
308	317	MIQRTPKIQV	1	7	-0.0975343	2.59311	2.8073	3.12118	3.30795	3.81359		MIQRTPKIQV	308	317	1	7	0	68.7946	74.2711	82.2964	87.0719		68.0998
308	317	MIQRTPKIQV	2	7	-0.0219678	2.69494	2.89689	3.219	3.42363	3.88846		MIQRTPKIQV	308	317	2	7	0	69.4785	74.643	82.8802	88.1132		69.4368
308	317	MIQRTPKIQV	3	7	-0.0501284	2.65457	2.83285	3.16054	3.3693	3.82627		MIQRTPKIQV	308	317	3	7	0	69.7735	74.3727	82.826	88.2115		68.3262
308	328	MIQRTPKIQVYSRHPAENGKS	3	17	-0.053093	5.10574	5.85692	6.67277	7.24255	8.42318		MIQRTPKIQVYSRHPAENGKS	308	328	3	17	0	60.862	69.7242	79.3494	86.0714		61.9351
308	328	MIQRTPKIQVYSRHPAENGKS	4	17	2.32494	5.93686		6.99788	7.56036	8.60453		MIQRTPKIQVYSRHPAENGKS	308	328	4	17	0	57.5184	-37.0236	74.4147	83.3719		63.2686
308	330	MIQRTPKIQVYSRHPAENGKSNF	2	19	-0.13412	5.00524	5.70963	6.52387	7.06716	8.72798		MIQRTPKIQVYSRHPAENGKSNF	308	330	2	19	0	57.9926	65.9409	75.1288	81.2593		57.4209
308	330	MIQRTPKIQVYSRHPAENGKSNF	3	19	0.0259697	5.22145	5.97547	6.76853	7.35196	9.02077		MIQRTPKIQVYSRHPAENGKSNF	308	330	3	19	0	57.7609	66.1438	74.9607	81.447		59.3471
308	330	MIQRTPKIQVYSRHPAENGKSNF	4	19	-0.0134522	5.23541	5.99015	6.8158	7.39499	9.07022		MIQRTPKIQVYSRHPAENGKSNF	308	330	4	19	0	57.7834	66.0922	75.1816	81.5578		59.6725
308	333	MIQRTPKIQVYSRHPAENGKSNFLNC	3	22	0.115469	5.33225	6.09651	6.9283	7.4599	9.08702		MIQRTPKIQVYSRHPAENGKSNFLNC	308	333	3	22	0	58.148	66.6667	75.9382	81.8636		51.6308
308	333	MIQRTPKIQVYSRHPAENGKSNFLNC	4	22	0.0190587	5.19781	6.02463	6.80899	7.35734	9.08034		MIQRTPKIQVYSRHPAENGKSNFLNC	308	333	4	22	0	57.1525	66.2773	74.9334	80.985		51.5929
308	333	MIQRTPKIQVYSRHPAENGKSNFLNC	5	22	0.860104	5.18266	5.98115	6.88124	7.3946	9.06925		MIQRTPKIQVYSRHPAENGKSNFLNC	308	333	5	22	0	52.6554	62.3822	73.3467	79.6002		51.5298
309	317	IQRTPKIQV	2	6	-0.0463613	2.1352	2.29755	2.59876	2.80624	3.20321		IQRTPKIQV	309	317	2	6	0	67.1338	72.1297	81.3991	87.7838		66.7336
309	317	IQRTPKIQV	3	6	-0.129649	2.11132	2.28572	2.58726	2.82025	3.1757		IQRTPKIQV	309	317	3	6	0	67.7981	73.0745	82.1974	89.2461		66.1604
309	330	IQRTPKIQVYSRHPAENGKSNF	2	18	-0.207689	4.13778	4.87563	5.51295	6.10404	7.84862		IQRTPKIQVYSRHPAENGKSNF	309	330	2	18	0	53.9387	63.0973	71.0082	78.3451		54.5043
309	330	IQRTPKIQVYSRHPAENGKSNF	3	18	0.134282	4.55379	5.2616	5.96962	6.56899	8.22365		IQRTPKIQVYSRHPAENGKSNF	309	330	3	18	0	54.6335	63.3835	72.1359	79.5452		57.1087
309	330	IQRTPKIQVYSRHPAENGKSNF	4	18	-0.0291076	4.49421	5.26435	6.02108	6.68841	8.2623		IQRTPKIQVYSRHPAENGKSNF	309	330	4	18	0	54.5543	63.8427	72.9694	81.0178		57.3771
309	330	IQRTPKIQVYSRHPAENGKSNF	5	18	0.360399	4.84972	5.52113	6.21355	6.92068	8.58115		IQRTPKIQVYSRHPAENGKSNF	309	330	5	18	0	54.6097	62.7768	71.1998	79.8015		59.5913
309	333	IQRTPKIQVYSRHPAENGKSNFLNC	3	21	-0.0376404	4.34443	5.17626	5.90294	6.52785	8.17538		IQRTPKIQVYSRHPAENGKSNFLNC	309	333	3	21	0	53.3552	63.4834	72.3312	79.9401		48.663
309	333	IQRTPKIQVYSRHPAENGKSNFLNC	4	21	0.0300709	4.8434	5.55396	6.36279	7.05159	8.61684		IQRTPKIQVYSRHPAENGKSNFLNC	309	333	4	21	0	56.0551	64.3302	73.7497	81.7714		51.2907
310	317	QRTPKIQV	2	5	-0.133431			2.40878	3.36964	3.46971		QRTPKIQV	310	317	2	5	0	3.70319	3.70319	70.5554	97.2227		86.7427
318	330	YSRHPAENGKSNF	2	10	-0.00342327	2.46674	2.93945	3.34046	3.55302	4.56947		YSRHPAENGKSNF	318	330	2	10	0	54.0175	64.3547	73.1239	77.7722		57.1184
318	330	YSRHPAENGKSNF	3	10	-0.00802277	2.46559	2.95265	3.35787	3.56097	4.58057		YSRHPAENGKSNF	318	330	3	10	0	53.9079	64.5224	73.3535	77.7797		57.2571
318	333	YSRHPAENGKSNFLNC	2	13	0.16111	2.54169	3.02466	3.4085	3.61158	4.64346		YSRHPAENGKSNFLNC	318	333	2	13	0	53.1101	63.885	72.4485	76.9791		44.6486
318	333	YSRHPAENGKSNFLNC	3	13	0.180947	2.42135	2.90936	3.30772	3.49238	4.5341		YSRHPAENGKSNFLNC	318	333	3	13	0	51.4663	62.6768	71.8278	76.0698		43.5971
331	344	LNCYVSGFHPSDIE	2	11	0.787734	0.785594	1.75406	1.93973	2.37621	2.95749		LNCYVSGFHPSDIE	331	344	2	11	0	-0.0986309	44.5363	53.0936	73.2101		33.6078
334	342	YVSGFHPSD	2	6	0.0590565	0.53074	0.970877	1.21961	1.47153	1.94101		YVSGFHPSD	334	342	2	6	0	25.0636	48.4509	61.6678	75.0538		40.4376
334	344	YVSGFHPSDIE	1	8	0.19036	0.850252	1.22849	1.63464	2.18343	2.87576		YVSGFHPSDIE	334	344	1	8	0	24.5733	38.6584	53.7825	74.2188		44.9338
334	344	YVSGFHPSDIE	2	8	0.0172636	0.548722	0.93212	1.40329	1.88238	2.62081		YVSGFHPSDIE	334	344	2	8	0	20.4128	35.1388	53.2362	71.6374		40.9502
334	346	YVSGFHPSDIEVD	2	10	0.50238	1.04862	1.54387	2.19295	2.6078	3.34949		YVSGFHPSDIEVD	334	346	2	10	0	19.1856	36.5806	59.3785	73.9496		41.8686
334	347	YVSGFHPSDIEVDL	2	11	-0.0339239	0.620055	1.04793	1.615	2.1876	3.38308		YVSGFHPSDIEVDL	334	347	2	11	0	19.139	31.6609	48.2564	65.0138		38.4441
334	362	YVSGFHPSDIEVDLLKNGERIEKVEHSDL	4	26	1.10383	5.67587	6.31029	7.25023	7.75917	10.2847		YVSGFHPSDIEVDLLKNGERIEKVEHSDL	334	362	4	26	0	49.7995	56.7097	66.9477	72.4912		49.4458
335	344	VSGFHPSDIE	2	7	0.471805	0.4833			1.78795	2.43082		VSGFHPSDIE	335	344	2	7	0	0.586798	-24.0837	-24.0837	67.1837		43.4076
339	344	HPSDIE	1	4	-0.209326	0.067605	0.322103	0.710583	1.03219	1.30969		HPSDIE	339	344	1	4	0	18.231	34.9852	60.5597	81.732		40.9277
343	348	IEVDLL	1	4	-0.112388	0.066181	0.28467	0.644481	0.888695	1.33074		IEVDLL	343	348	1	4	0	12.3737	27.5137	52.4464	69.3689		41.5857
343	362	IEVDLLKNGERIEKVEHSDL	2	18	-0.0541569	3.27901	3.90195	4.28878	4.63513	6.63165		IEVDLLKNGERIEKVEHSDL	343	362	2	18	0	49.8543	59.1717	64.9575	70.1379		46.0531
343	362	IEVDLLKNGERIEKVEHSDL	3	18	-0.0171054	4.36843	4.82812	5.30925	4.92967	6.22486		IEVDLLKNGERIEKVEHSDL	343	362	3	18	0	70.2589	77.6233	85.3314	79.2502		43.2282
343	362	IEVDLLKNGERIEKVEHSDL	4	18	-0.065995	4.26672	4.85062	5.42695	5.83243	7.80463		IEVDLLKNGERIEKVEHSDL	343	362	4	18	0	55.0492	62.468	69.7905	74.9423		54.1988
343	363	IEVDLLKNGERIEKVEHSDLS	2	19	-0.0289197	4.29425	4.98789	5.57367	5.94668	7.77079		IEVDLLKNGERIEKVEHSDLS	343	363	2	19	0	55.4273	64.3204	71.8307	76.6131		51.1236
343	363	IEVDLLKNGERIEKVEHSDLS	3	19	0.344954	4.57578	5.27422	5.94935	6.21378	8.12814		IEVDLLKNGERIEKVEHSDLS	343	363	3	19	0	54.3585	63.3322	72.0065	75.4039		53.4746
343	363	IEVDLLKNGERIEKVEHSDLS	4	19	0.179415	4.53823	5.19077	5.75779	6.15129	7.99329		IEVDLLKNGERIEKVEHSDLS	343	363	4	19	0	55.7831	64.134	71.3906	76.4266		52.5874
343	364	IEVDLLKNGERIEKVEHSDLSF	2	20	-0.0679722	4.23358	4.89495	5.46456	5.85259	7.75461		IEVDLLKNGERIEKVEHSDLSF	343	364	2	20	0	54.9889	63.4435	70.7252	75.6855		48.4663
343	364	IEVDLLKNGERIEKVEHSDLSF	3	20	0.39598	4.90601	5.4088	6.25431	6.65378	8.24856		IEVDLLKNGERIEKVEHSDLSF	343	364	3	20	0	57.4337	63.8365	74.6039	79.691		51.5535
343	370	IEVDLLKNGERIEKVEHSDLSFSKDWSF	3	26	0.213975		6.51872	10.5736	7.36179	10.2134		IEVDLLKNGERIEKVEHSDLSFSKDWSF	343	370	3	26	0	-2.13988	63.0511	103.602	71.4824		49.1028
343	370	IEVDLLKNGERIEKVEHSDLSFSKDWSF	4	26	2.11104	10.0141	10.5145	11.4686	11.9117	13.963		IEVDLLKNGERIEKVEHSDLSFSKDWSF	343	370	4	26	0	66.6815	70.9032	78.954	82.6923		67.1298
345	352	VDLLKNGE	2	6	0.452539	1.21084	0.428957	1.38387	1.79549	2.62031		VDLLKNGE	345	352	2	6	0	34.9809	-1.08783	42.9626	61.9509		54.5898
345	361	VDLLKNGERIEKVEHSD	3	15	-0.147514	3.39933	4.04319	4.21091	4.40812	5.94599		VDLLKNGERIEKVEHSD	345	361	3	15	0	58.207	68.7734	71.5257	74.7621		49.5499
345	362	VDLLKNGERIEKVEHSDL	3	16	-0.00891303	4.14742	4.59759	4.95284	5.18921	6.83482		VDLLKNGERIEKVEHSDL	345	362	3	16	0	60.7319	67.3098	72.5007	75.9545		53.397
345	363	VDLLKNGERIEKVEHSDLS	2	17	-0.0207471	4.17419	4.64636	5.00655	5.26012	6.96114		VDLLKNGERIEKVEHSDLS	345	363	2	17	0	60.0831	66.8459	72.0048	75.6366		51.1849
345	363	VDLLKNGERIEKVEHSDLS	3	17	-0.0160005	4.27031	4.73051	5.07852	5.32452	7.0214		VDLLKNGERIEKVEHSDLS	345	363	3	17	0	60.9076	67.4469	72.392	75.8876		51.628
345	364	VDLLKNGERIEKVEHSDLSF	2	18	3.53332	6.52939	7.82231	7.77096	8.17204	10.5197		VDLLKNGERIEKVEHSDLSF	345	364	2	18	0	42.8842	61.3905	60.6555	66.3963		73.0537
345	364	VDLLKNGERIEKVEHSDLSF	3	18	3.80064	6.96589	8.32061	8.3427	8.75076	11.0349		VDLLKNGERIEKVEHSDLSF	345	364	3	18	0	43.7535	62.4801	62.7854	68.426		76.6312
345	364	VDLLKNGERIEKVEHSDLSF	4	18	3.63365	5.42064	6.3057	6.23069	6.57264	8.42521		VDLLKNGERIEKVEHSDLSF	345	364	4	18	0	37.2946	55.7659	54.2003	61.3368		58.5084
346	363	DLLKNGERIEKVEHSDLS	2	16	-0.103847	4.14331	4.63843	4.84242	5.18176	6.52827		DLLKNGERIEKVEHSDLS	346	363	2	16	0	64.0392	71.5047	74.5806	79.6971		51.0021
346	364	DLLKNGERIEKVEHSDLSF	3	17	-0.0296234	4.20905	4.71098	5.0428	5.28421	6.68756		DLLKNGERIEKVEHSDLSF	346	364	3	17	0	63.1019	70.5743	75.5141	79.108		49.1733
347	362	LLKNGERIEKVEHSDL	2	14	-0.112269	3.89762	4.3201	4.59468	4.84195	5.9746		LLKNGERIEKVEHSDL	347	362	2	14	0	65.8776	72.8185	77.3294	81.3918		53.3447
347	362	LLKNGERIEKVEHSDL	3	14	-0.0370452	4.03481	4.45803	4.79178	5.00701	6.1478		LLKNGERIEKVEHSDL	347	362	3	14	0	65.836	72.6788	78.0752	81.5551		54.8911
347	363	LLKNGERIEKVEHSDLS	2	15	-0.0947724	3.99405	4.39819	4.75929	4.91267	6.1552		LLKNGERIEKVEHSDLS	347	363	2	15	0	65.4215	71.8878	77.6654	80.1195		51.2933
347	363	LLKNGERIEKVEHSDLS	3	15	-0.0148258	3.98062	4.37549	4.72802	4.90581	6.08944		LLKNGERIEKVEHSDLS	347	363	3	15	0	65.4534	71.9221	77.6972	80.6099		50.7453
347	364	LLKNGERIEKVEHSDLSF	2	16	0.0247733	4.14553	4.5245	4.85859	5.02377	6.41963		LLKNGERIEKVEHSDLSF	347	364	2	16	0	64.4386	70.3648	75.5891	78.1722		50.1533
347	364	LLKNGERIEKVEHSDLSF	3	16	-0.0754329	3.99015	4.41822	4.74011	4.97117	6.28692		LLKNGERIEKVEHSDLSF	347	364	3	16	0	63.9005	70.6289	75.6881	79.3197		49.1166
348	362	LKNGERIEKVEHSDL	2	13	-0.0229103	3.86917	4.27573	4.58568	4.76001	5.7877		LKNGERIEKVEHSDL	348	362	2	13	0	66.9822	73.9791	79.3134	82.3135		55.651
348	362	LKNGERIEKVEHSDL	3	13	-0.0330669	3.8858	4.28981	4.60628	4.77579	5.82768		LKNGERIEKVEHSDL	348	362	3	13	0	66.8665	73.76	79.1598	82.0521		56.0353
348	362	LKNGERIEKVEHSDL	4	13	-0.0727719	3.9409	4.29363	4.66364	4.78597	5.80347		LKNGERIEKVEHSDL	348	362	4	13	0	68.3034	74.3061	80.6028	82.6845		55.8025
348	363	LKNGERIEKVEHSDLS	2	14	0.00469171	3.99435	4.43755	4.74697	4.92616	6.07884		LKNGERIEKVEHSDLS	348	363	2	14	0	65.6826	72.9792	78.0731	81.0232		54.2753
348	363	LKNGERIEKVEHSDLS	3	14	0.00311652	3.98993	4.4125	4.73378	4.89987	6.04573		LKNGERIEKVEHSDLS	348	363	3	14	0	65.9783	72.9714	78.2883	81.0371		53.9797
348	364	LKNGERIEKVEHSDLSF	2	15	-0.189385	3.8709	4.27777	4.59575	4.74294	5.95285		LKNGERIEKVEHSDLSF	348	364	2	15	0	66.1043	72.7284	77.9054	80.3017		49.6071
348	364	LKNGERIEKVEHSDLSF	3	15	-0.000495972	4.07434	4.51572	4.82278	4.98232	6.23708		LKNGERIEKVEHSDLSF	348	364	3	15	0	65.3273	72.4034	77.3262	79.8839		51.9757
348	364	LKNGERIEKVEHSDLSF	4	15	0.111166	3.38414	3.52515	3.89915	4.02764	5.02472		LKNGERIEKVEHSDLSF	348	364	4	15	0	66.6112	69.481	77.0926	79.7077		41.8726
348	370	LKNGERIEKVEHSDLSFSKDWSF	3	21	0.0709794	5.08025	5.6035	6.10917	6.23719	8.39684		LKNGERIEKVEHSDLSFSKDWSF	348	370	3	21	0	60.1652	66.4498	72.5233	74.0609		49.9812
349	362	KNGERIEKVEHSDL	3	12	-0.0964608	3.76496	4.03214	4.54536	4.45429	5.15965		KNGERIEKVEHSDL	349	362	3	12	0	73.4655	78.5486	88.3128	86.5803		53.7463
349	364	KNGERIEKVEHSDLSF	3	14	1.69244	4.13582	4.72846	4.87353	4.94814	5.88559		KNGERIEKVEHSDLSF	349	364	3	14	0	58.2708	72.4041	75.864	77.6433		52.5499
353	362	RIEKVEHSDL	2	8	-0.112056	2.42132	2.65652	2.84662	2.89281	3.42657		RIEKVEHSDL	353	362	2	8	0	71.5921	78.2387	83.6108	84.9162		53.5401
353	362	RIEKVEHSDL	3	8	-0.206375	2.26693	2.59534	2.80506	2.86984	3.3731		RIEKVEHSDL	353	362	3	8	0	69.0967	78.2716	84.1306	85.9405		52.7047
353	363	RIEKVEHSDLS	2	9	-0.153088	2.4027	2.66873	2.8758	2.88184	3.58715		RIEKVEHSDLS	353	363	2	9	0	68.3323	75.4449	80.9812	81.1428		49.8215
353	364	RIEKVEHSDLSF	2	10	-0.213999	2.32908	2.77718	2.92635	2.7704	3.63908		RIEKVEHSDLSF	353	364	2	10	0	66.0012	77.631	81.5025	77.4549		45.4885
353	364	RIEKVEHSDLSF	3	10	-0.0983029			11.3075	3.15	12.8062		RIEKVEHSDLSF	353	364	3	10	0	0.761771	0.761771	88.3862	25.1718		160.078
363	370	SFSKDWSF	1	6	-0.0381398	1.11759	1.21536	1.31462	1.3606	2.3394		SFSKDWSF	363	370	1	6	0	48.6106	52.7227	56.8978	58.8314		48.7374
363	370	SFSKDWSF	2	6	-0.0230344	1.12468	1.21905	1.32276	1.37205	2.32111		SFSKDWSF	363	370	2	6	0	48.9611	52.9868	57.411	59.5137		48.3565
364	370	FSKDWSF	2	5	-0.0160201	0.971143	1.04702	1.13998	1.18611	1.97304		FSKDWSF	364	370	2	5	0	49.6297	53.4447	58.1182	60.437		49.3259
365	370	SKDWSF	1	4	0.0649308	0.516419	0.564199	0.646996	0.725057	1.45207		SKDWSF	365	370	1	4	0	32.5482	35.9927	41.9616	47.5891		45.3772
365	370	SKDWSF	2	4	-0.0245535	0.370286	0.419497	0.47739	0.536235	1.30143		SKDWSF	365	370	2	4	0	29.7771	33.4883	37.8544	42.2922		40.6698
374	385	YYTEFTPTEKDE	2	9	0.883712	3.93349	4.50821	5.39345	5.21774	4.71209		YYTEFTPTEKDE	374	385	2	9	0	79.6623	94.6746	117.797	113.208		65.4457
374	386	YYTEFTPTEKDEY	2	10	0.0527295	2.45281	3.35564	4.31403	4.47755	4.78468		YYTEFTPTEKDEY	374	386	2	10	0	50.7208	69.8002	90.0538	93.5094		59.8085
374	387	YYTEFTPTEKDEYA	2	11	-0.00970348	2.42575	2.94484	3.32519	3.49206	4.49061		YYTEFTPTEKDEYA	374	387	2	11	0	54.1175	65.652	74.1037	77.8116		51.0296
374	388	YYTEFTPTEKDEYAC	2	12	2.63874	5.31261	5.70391	6.88352	5.73042	5.26445		YYTEFTPTEKDEYAC	374	388	2	12	0	101.834	116.736	161.662	117.746		54.8381
375	382	YTEFTPTE	1	5	8.35108	7.88228	5.19489	7.80945	5.25106	6.40098		YTEFTPTE	375	382	1	5	0	24.04	161.848	27.7747	158.967		160.025
375	385	YTEFTPTEKDE	2	8	-0.0779334	2.39042	3.07811	3.76935	3.91594	4.17867		YTEFTPTEKDE	375	385	2	8	0	57.9888	74.1447	90.384	93.8279		65.2917
375	386	YTEFTPTEKDEY	1	9	-0.238675	2.42649	3.3554	4.06403	4.39209	4.6344		YTEFTPTEKDEY	375	386	1	9	0	54.6916	73.7537	88.2955	95.0276		64.3666
375	387	YTEFTPTEKDEYA	2	10	-0.0393903	2.59515	3.50213	4.34365	4.53014	4.86687		YTEFTPTEKDEYA	375	387	2	10	0	53.6974	72.1837	89.3357	93.1367		60.8359
375	388	YTEFTPTEKDEYAC	2	11	0.0224964	2.56592	3.49768	4.38724	4.59964	4.91667		YTEFTPTEKDEYAC	375	388	2	11	0	51.9684	71.0066	89.1825	93.5223		55.8712
376	385	TEFTPTEKDE	2	7	-0.0967215	2.12868	2.63972	3.22802	3.35859	3.57979		TEFTPTEKDE	376	385	2	7	0	60.5303	74.4305	90.4321	93.9835		63.9248
376	407	TEFTPTEKDEYACRVNHVTLSQPKIVKWDRDM	4	28	0.613015	6.26193	7.96204	9.40093	9.7026	12.0108		TEFTPTEKDEYACRVNHVTLSQPKIVKWDRDM	376	407	4	28	0	49.5615	64.4776	77.102	79.7486		53.6197
378	385	FTPTEKDE	2	5	-0.114174	1.78763	2.23878	2.80608	2.98451	3.21468		FTPTEKDE	378	385	2	5	0	57.1309	70.6838	87.7255	93.0858		80.367
378	387	FTPTEKDEYA	2	7	0.128522	2.25108	2.52919	3.12121	3.317	3.65099		FTPTEKDEYA	378	387	2	7	0	60.2577	68.1529	84.9599	90.5184		65.1963
379	407	TPTEKDEYACRVNHVTLSQPKIVKWDRDM	3	26	6.81445	9.93696	10.8118	11.5368	12.0433	14.1171		TPTEKDEYACRVNHVTLSQPKIVKWDRDM	379	407	3	26	0	42.7587	54.738	64.6671	71.6027		67.8706
386	407	YACRVNHVTLSQPKIVKWDRDM	3	19	-0.413256	3.81446	4.60925	5.1771	5.40464	7.3614		YACRVNHVTLSQPKIVKWDRDM	386	407	3	19	0	54.3782	64.6011	71.9049	74.8316		48.4303
387	407	ACRVNHVTLSQPKIVKWDRDM	2	18	-0.147534	3.64064	4.58016	4.9983	5.2928	7.14274		ACRVNHVTLSQPKIVKWDRDM	387	407	2	18	0	51.962	64.8493	70.5849	74.6245		49.6024
387	407	ACRVNHVTLSQPKIVKWDRDM	3	18	1.23732	6.57539	6.69288	7.70781	7.82388	8.12236		ACRVNHVTLSQPKIVKWDRDM	387	407	3	18	0	77.5315	79.2379	93.979	95.6649		56.4052
387	407	ACRVNHVTLSQPKIVKWDRDM	4	18	1.92558	6.22023	6.57748	7.16066	7.56852	8.62519		ACRVNHVTLSQPKIVKWDRDM	387	407	4	18	0	64.103	69.4354	78.1401	84.2279		59.8971
388	407	CRVNHVTLSQPKIVKWDRDM	3	17	-0.0455476	3.65197	4.61227	5.25071	5.44803	7.30697		CRVNHVTLSQPKIVKWDRDM	388	407	3	17	0	50.2892	63.35	72.0332	74.7169		53.7277
388	407	CRVNHVTLSQPKIVKWDRDM	4	17	-0.0966926	3.75809	4.71517	5.36547	5.52564	7.38157		CRVNHVTLSQPKIVKWDRDM	388	407	4	17	0	51.5465	64.3446	73.0406	75.1824		54.2762
388	407	CRVNHVTLSQPKIVKWDRDM	5	17	0.709002	3.75755	4.61148	5.30021	5.44805	7.45255		CRVNHVTLSQPKIVKWDRDM	388	407	5	17	0	45.2069	57.8698	68.083	70.2753		54.7982
389	407	RVNHVTLSQPKIVKWDRDM	3	16	-0.0773475	3.53798	4.42238	5.0279	5.22057	7.06658		RVNHVTLSQPKIVKWDRDM	389	407	3	16	0	50.6071	62.9868	71.4628	74.1597		55.2076
396	407	SQPKIVKWDRDM	2	9	-0.1721	1.75397	2.47926	3.12961	3.21119	4.03871		SQPKIVKWDRDM	396	407	2	9	0	45.741	62.9656	78.4103	80.3478		56.0932
401	407	VKWDRDM	1	5	-8.33677e-05	1.28688	1.48351	1.78479	1.92818	2.18994		VKWDRDM	401	407	1	5	0	58.7649	67.7432	81.5003	88.0478		54.7484
401	407	VKWDRDM	2	5	-0.090784	1.15286	1.52362	1.78354	1.8085	2.21364		VKWDRDM	401	407	2	5	0	53.9674	70.0567	81.3358	82.4187		55.3411
401	407	VKWDRDM	3	5	-0.313844	0.857142	1.22027	1.5187	1.56073	2.05597		VKWDRDM	401	407	3	5	0	49.4126	64.7357	77.3285	79.1023		51.3993
415	424	ILDTAGKEEY	1	8	-0.0354485	1.93243	2.60236	3.1943	3.29086	3.57384		ILDTAGKEEY	415	424	1	8	0	54.5226	73.084	89.4845	92.1598		55.8412
415	424	ILDTAGKEEY	2	8	-0.00578517	1.92868	2.58785	3.19162	3.26821	3.57128		ILDTAGKEEY	415	424	2	8	0	54.0796	72.5073	89.3863	91.5275		55.8013

## Sheet: Q61K_Replicate3
					Uptake (D)													% Deuterium Uptake
					HDX time (sec)													HDX time (sec)
START	END	Sequence	Charge	maxD	0	20	60	180	600	BackEx		Sequence	START	END	Charge	maxD	0	20	60	180	600		%Back-exchange
2	10	ASGSHSMRY	2	7	-0.0624832	1.04475	1.08189	1.08689	1.10428	1.33678		ASGSHSMRY	2	10	2	7	0	79.1296	81.7834	82.1412	83.3837		23.8712
2	10	ASGSHSMRY	3	7	-0.0054388	0.953215	1.00139	1.01082	1.01934	1.22911		ASGSHSMRY	2	10	3	7	0	77.6519	81.5541	82.3179	83.008		21.9485
2	11	ASGSHSMRYF	1	8	0.259746	1.14973	1.12597	1.16487	1.1005	1.43663		ASGSHSMRYF	2	11	1	8	0	75.6221	73.6036	76.909	71.4391		22.4473
2	11	ASGSHSMRYF	2	8	0.0350953	0.926369	0.953725	0.954999	0.972097	1.23756		ASGSHSMRYF	2	11	2	8	0	74.1206	76.3956	76.5016	77.9235		19.3369
2	11	ASGSHSMRYF	3	8	-0.138507	0.780785	0.799176	0.804826	0.838095	1.05551		ASGSHSMRYF	2	11	3	8	0	76.9914	78.5317	79.0049	81.7912		16.4924
2	12	ASGSHSMRYFF	2	9	-0.0497625	0.825773	0.856423	0.837816	0.852505	1.11511		ASGSHSMRYFF	2	12	2	9	0	75.1618	77.793	76.1956	77.4566		15.4876
2	12	ASGSHSMRYFF	3	9	-0.126922	0.750875	0.788995	0.765375	0.759133	0.971862		ASGSHSMRYFF	2	12	3	9	0	79.888	83.3573	81.2076	80.6396		13.4981
2	25	ASGSHSMRYFFTSVSRPGRGEPRF	3	20	0.01415	4.09918	4.25026	4.30278	4.5021	5.81297		ASGSHSMRYFFTSVSRPGRGEPRF	2	25	3	20	0	70.4458	73.0513	73.9569	77.3942		36.331
2	25	ASGSHSMRYFFTSVSRPGRGEPRF	4	20	-0.00622599	4.11538	4.25812	4.32219	4.51187	5.79274		ASGSHSMRYFFTSVSRPGRGEPRF	2	25	4	20	0	71.0749	73.5362	74.6412	77.9121		36.2046
3	11	SGSHSMRYF	2	7	8.93594	9.30479	9.37968	9.38852	9.50565	9.40472		SGSHSMRYF	3	11	2	7	0	78.6826	94.6584	96.544	121.531		167.941
9	25	RYFFTSVSRPGRGEPRF	3	13	0.0232488	3.38714	3.49172	3.49616	3.7797	5.26985		RYFFTSVSRPGRGEPRF	9	25	3	13	0	64.1156	66.109	66.1935	71.5978		50.6716
11	24	FFTSVSRPGRGEPR	4	10	-0.096715	3.35102	3.41727	3.48123	3.65559	4.5687		FFTSVSRPGRGEPR	11	24	4	10	0	73.8998	75.3197	76.6907	80.428		57.1088
11	25	FFTSVSRPGRGEPRF	2	11	0.242538	3.3946	3.43469	3.49841	3.78778	4.64375		FFTSVSRPGRGEPRF	11	25	2	11	0	71.6179	72.5289	73.9767	80.5514		52.7699
11	25	FFTSVSRPGRGEPRF	3	11	-0.0229775	3.33844	3.41781	3.46499	3.63345	4.50076		FFTSVSRPGRGEPRF	11	25	3	11	0	74.3063	76.0608	77.1037	80.8277		51.145
11	25	FFTSVSRPGRGEPRF	4	11	-0.0487278	3.34629	3.42257	3.45624	3.64538	4.60256		FFTSVSRPGRGEPRF	11	25	4	11	0	72.9909	74.6309	75.3548	79.4212		52.3018
12	25	FTSVSRPGRGEPRF	2	10	-0.0435643	3.3059	3.38302	3.44558	3.61199	4.54934		FTSVSRPGRGEPRF	12	25	2	10	0	72.9268	74.6059	75.968	79.5912		56.8668
12	25	FTSVSRPGRGEPRF	3	10	-0.0359397	3.39127	3.45676	3.50467	3.67378	4.60743		FTSVSRPGRGEPRF	12	25	3	10	0	73.8087	75.219	76.2508	79.8929		57.5929
13	25	TSVSRPGRGEPRF	2	9	-0.071308	2.28334	2.37073	2.43489	2.49404	3.16469		TSVSRPGRGEPRF	13	25	2	9	0	72.7643	75.4649	77.4474	79.2753		43.954
13	25	TSVSRPGRGEPRF	3	9	-0.0461709	3.36639	3.43696	3.47761	3.67217	4.57211		TSVSRPGRGEPRF	13	25	3	9	0	73.8924	75.4205	76.3006	80.5136		63.5015
13	25	TSVSRPGRGEPRF	4	9	-0.182986	3.24488	3.25338	3.36628	3.61602	4.5447		TSVSRPGRGEPRF	13	25	4	9	0	72.5061	72.6859	75.0739	80.3564		63.1209
14	25	SVSRPGRGEPRF	2	8	0.0931712	3.35043	3.42014	3.39132	3.68741	4.43732		SVSRPGRGEPRF	14	25	2	8	0	74.9804	76.5851	75.9217	82.7374		69.3332
14	25	SVSRPGRGEPRF	3	8	-0.138466	3.41349	3.36321	3.49364	3.68843	4.54335		SVSRPGRGEPRF	14	25	3	8	0	75.8671	74.793	77.579	81.7395		70.9898
15	25	VSRPGRGEPRF	2	7	0.319071	3.1649	3.21046	3.33074	3.49274	4.13009		VSRPGRGEPRF	15	25	2	7	0	74.6737	75.8692	79.0253	83.276		73.7516
26	32	IAVGYVD	1	5	-0.103212	0.0951728	0.0709353	0.20144	0.166777	0.39195		IAVGYVD	26	32	1	5	0	40.0646	35.1698	61.5257	54.5254		9.79875
26	35	IAVGYVDDTQ	1	8	-0.0330164	0.563303	0.787449	0.906753	1.01595	1.3894		IAVGYVDDTQ	26	35	1	8	0	41.923	57.6811	66.0685	73.7456		21.7094
26	36	IAVGYVDDTQF	1	9	-0.0457069	0.56448	0.781966	0.890136	1.00725	1.39148		IAVGYVDDTQF	26	36	1	9	0	42.4571	57.5899	65.1165	73.2651		19.3261
26	36	IAVGYVDDTQF	2	9	-0.0404277	0.442712	0.57397	0.643328	0.737022	1.12202		IAVGYVDDTQF	26	36	2	9	0	41.5622	52.8537	58.8202	66.8803		15.5836
30	35	YVDDTQ	1	4	-0.165551	0.292244	0.560103	0.693369	0.844413	1.03934		YVDDTQ	30	35	1	4	0	37.9948	60.2258	71.2862	83.8221		32.4794
30	36	YVDDTQF	1	5	-0.0474812	0.500073	0.707507	0.837291	0.95315	1.10676		YVDDTQF	30	36	1	5	0	47.4384	65.4098	76.6539	86.6916		27.669
36	43	FVRFDSDA	1	6	0.512843	0.548395	1.04172	0.596766	1.09233	2.66116		FVRFDSDA	36	43	1	6	0	1.65488	24.6184	3.90648	26.9741		55.4408
36	43	FVRFDSDA	2	6	0.624862	2.76288	2.53534	2.32242	2.59676	3.38298		FVRFDSDA	36	43	2	6	0	77.5172	69.2676	61.5478	71.4945		70.4787
36	62	FVRFDSDAASQKMEPRAPWIEQEGPEY	2	22	-0.194717	4.67359	5.85855	7.08882	8.87352	11.6226		FVRFDSDAASQKMEPRAPWIEQEGPEY	36	62	2	22	0	41.1963	51.2236	61.6343	76.7367		66.0377
36	62	FVRFDSDAASQKMEPRAPWIEQEGPEY	3	22	0.0126904	4.94564	6.08615	7.2877	9.10532	11.8303		FVRFDSDAASQKMEPRAPWIEQEGPEY	36	62	3	22	0	41.7423	51.3932	61.5607	76.9413		67.2177
36	62	FVRFDSDAASQKMEPRAPWIEQEGPEY	4	22	0.321742	5.06887	6.21987	7.34995	9.16884	11.7691		FVRFDSDAASQKMEPRAPWIEQEGPEY	36	62	4	22	0	41.4691	51.5238	61.3958	77.2849		66.8701
36	63	FVRFDSDAASQKMEPRAPWIEQEGPEYW	3	23	0.286298	5.42066	6.49916	7.69686	9.58511	12.7367		FVRFDSDAASQKMEPRAPWIEQEGPEYW	36	63	3	23	0	41.2385	49.9008	59.5206	74.6867		69.2213
36	63	FVRFDSDAASQKMEPRAPWIEQEGPEYW	4	23	0.525374	5.24274	6.35549	7.58384	9.46176	12.5263		FVRFDSDAASQKMEPRAPWIEQEGPEYW	36	63	4	23	0	39.3083	48.5804	58.8159	74.464		68.0779
37	42	VRFDSD	2	4	-0.14351	0.193279	0.206435	0.279809	0.435437	1.12718		VRFDSD	37	42	2	4	0	26.5044	27.5398	33.3141	45.5617		35.2244
37	46	VRFDSDAASQ	1	8	-0.2359	1.73293	1.92074	1.99543	2.37655	3.54238		VRFDSDAASQ	37	46	1	8	0	52.1092	57.0798	59.0567	69.1439		55.3498
37	46	VRFDSDAASQ	2	8	-0.0776234	1.98167	2.09185	2.24011	2.71419	3.59487		VRFDSDAASQ	37	46	2	8	0	56.0734	59.0736	63.1107	76.0194		56.1699
37	62	VRFDSDAASQKMEPRAPWIEQEGPEY	2	21	-0.113175	4.7459	5.88848	7.09112	8.84401	11.5091		VRFDSDAASQKMEPRAPWIEQEGPEY	37	62	2	21	0	41.8083	51.6392	61.9869	77.069		68.5066
37	62	VRFDSDAASQKMEPRAPWIEQEGPEY	3	21	0.0473701	4.95114	6.07044	7.26475	9.05471	11.7028		VRFDSDAASQKMEPRAPWIEQEGPEY	37	62	3	21	0	42.0727	51.6759	61.9227	77.2799		69.6598
37	62	VRFDSDAASQKMEPRAPWIEQEGPEY	4	21	0.0716611	4.92597	6.00492	7.17124	8.94215	11.5371		VRFDSDAASQKMEPRAPWIEQEGPEY	37	62	4	21	0	42.3386	51.749	61.9215	77.3672		68.6732
37	63	VRFDSDAASQKMEPRAPWIEQEGPEYW	3	22	0.48404	5.18774	6.41113	7.7467	9.55691	12.5252		VRFDSDAASQKMEPRAPWIEQEGPEYW	37	63	3	22	0	39.0634	49.2235	60.3152	75.3487		71.166
37	63	VRFDSDAASQKMEPRAPWIEQEGPEYW	4	22	-0.0501666	4.9568	6.12932	7.35093	9.30595	12.3463		VRFDSDAASQKMEPRAPWIEQEGPEYW	37	63	4	22	0	40.3902	49.8487	59.7032	75.4739		70.1496
40	62	DSDAASQKMEPRAPWIEQEGPEY	2	18	-0.00419118	4.56181	5.64063	6.79436	8.42556	10.649		DSDAASQKMEPRAPWIEQEGPEY	40	62	2	18	0	42.8605	52.9874	63.8173	79.1292		73.9511
40	62	DSDAASQKMEPRAPWIEQEGPEY	3	18	-0.0153437	4.59496	5.68202	6.81236	8.44461	10.6354		DSDAASQKMEPRAPWIEQEGPEY	40	62	3	18	0	43.2861	53.4925	64.1053	79.4304		73.8571
40	63	DSDAASQKMEPRAPWIEQEGPEYW	2	19	0.0798067	4.81576	5.95491	7.18871	8.98413	11.6614		DSDAASQKMEPRAPWIEQEGPEYW	40	63	2	19	0	40.8923	50.7282	61.3813	76.8837		76.7194
40	63	DSDAASQKMEPRAPWIEQEGPEYW	3	19	-0.0134234	4.69671	5.8195	7.02959	8.79679	11.4746		DSDAASQKMEPRAPWIEQEGPEYW	40	63	3	19	0	41.0004	50.774	61.3075	76.6905		75.4908
43	62	AASQKMEPRAPWIEQEGPEY	3	15	-0.0566714	1.02485	0.971345	1.33308	1.854	5.51437		AASQKMEPRAPWIEQEGPEY	43	62	3	15	0	19.4133	18.4528	24.946	34.2965		45.9531
43	63	AASQKMEPRAPWIEQEGPEYW	3	16	0.0768948	4.0716	5.21459	6.31475	7.84567	10.1936		AASQKMEPRAPWIEQEGPEYW	43	63	3	16	0	39.4863	50.7844	61.6591	76.7917		79.6373
44	62	ASQKMEPRAPWIEQEGPEY	2	14	0.0333596	3.45206	4.35283	5.55058	6.86499	8.62722		ASQKMEPRAPWIEQEGPEY	44	62	2	14	0	39.7807	50.2623	64.1995	79.4942		77.0288
44	62	ASQKMEPRAPWIEQEGPEY	3	14	-0.0566268	3.26002	4.26293	5.34111	6.73052	8.63336		ASQKMEPRAPWIEQEGPEY	44	62	3	14	0	38.1663	49.7072	62.1144	78.103		77.0836
44	63	ASQKMEPRAPWIEQEGPEYW	3	15	0.0193055	3.49644	4.53137	5.57534	7.07872	9.43954		ASQKMEPRAPWIEQEGPEYW	44	63	3	15	0	36.9113	47.8976	58.9798	74.9388		78.6628
46	62	QKMEPRAPWIEQEGPEY	2	12	1.04613	3.76748		5.51221	5.76699	9.83475		QKMEPRAPWIEQEGPEY	46	62	2	12	0	30.9645	-11.9033	50.8165	53.7156		102.445
47	62	KMEPRAPWIEQEGPEY	2	11	-0.0220454	2.46437	3.18342	3.96839	5.01875	6.82166		KMEPRAPWIEQEGPEY	47	62	2	11	0	36.3314	46.8382	58.3082	73.656		77.5188
47	62	KMEPRAPWIEQEGPEY	3	11	-0.0637965	2.48309	3.19366	3.9541	5.02795	6.71565		KMEPRAPWIEQEGPEY	47	62	3	11	0	37.5678	48.0489	59.2658	75.1056		76.3142
47	63	KMEPRAPWIEQEGPEYW	3	12	-0.0465163	2.58925	3.30906	4.12772	5.36353	7.52334		KMEPRAPWIEQEGPEYW	47	63	3	12	0	34.8192	44.3281	55.1429	71.4682		78.3681
63	69	WDQETRN	2	5	-0.0336685	0.419136	0.440987	0.547527	0.799493	2.02734		WDQETRN	63	69	2	5	0	21.9701	23.0303	28.1997	40.425		50.6834
63	72	WDQETRNMKA	2	8	-0.0233439	0.699554	0.752158	0.816437	1.11001	2.99632		WDQETRNMKA	63	72	2	8	0	23.9397	25.6818	27.8105	37.5326		46.8174
63	72	WDQETRNMKA	3	8	-0.00658234	0.529035	0.579835	0.694585	0.94765	2.89739		WDQETRNMKA	63	72	3	8	0	18.4443	20.1936	24.1451	32.8596		45.2717
63	76	WDQETRNMKAHSQT	2	12	0.934706	2.10483	7.72159	7.78127	8.34815	4.75845		WDQETRNMKAHSQT	63	76	2	12	0	30.6017	177.493	179.054	193.879		49.5672
63	76	WDQETRNMKAHSQT	3	12	1.83284	8.06826	8.46114	8.57601	9.14248	8.09286		WDQETRNMKAHSQT	63	76	3	12	0	99.607	105.883	107.718	116.767		84.3006
63	77	WDQETRNMKAHSQTD	2	13	2.5327	0.68283	0.748115	0.953323	1.64004	4.38352		WDQETRNMKAHSQTD	63	77	2	13	0	-99.9481	-96.4208	-85.3334	-48.2301		42.1493
63	79	WDQETRNMKAHSQTDRA	3	15	0.011088	1.02889	1.00036	2.80673	2.12862	5.81168		WDQETRNMKAHSQTDRA	63	79	3	15	0	17.5465	17.0547	48.1957	36.5055		48.4307
63	81	WDQETRNMKAHSQTDRANL	2	17	-0.0234286	1.06899	1.15451	1.37261	2.07986	5.93996		WDQETRNMKAHSQTDRANL	63	81	2	17	0	18.3188	19.7529	23.4101	35.27		43.6762
63	81	WDQETRNMKAHSQTDRANL	3	17	-0.0189387	1.17763	1.26199	1.45332	2.14062	5.98402		WDQETRNMKAHSQTDRANL	63	81	3	17	0	19.933	21.3383	24.5256	35.9749		44.0001
63	81	WDQETRNMKAHSQTDRANL	4	17	-0.020679	1.1585	1.25278	1.4561	2.17732	6.07148		WDQETRNMKAHSQTDRANL	63	81	4	17	0	19.3557	20.9032	24.2406	36.0791		44.6432
63	83	WDQETRNMKAHSQTDRANLGT	3	19	0.599715	1.25772	1.60861	1.93534	2.92898	7.06654		WDQETRNMKAHSQTDRANLGT	63	83	3	19	0	10.175	15.6011	20.6535	36.0186		46.4904
63	84	WDQETRNMKAHSQTDRANLGTL	2	20	-0.115222	1.21626	1.45176	1.96892	2.97862	7.07241		WDQETRNMKAHSQTDRANLGTL	63	84	2	20	0	18.5246	21.8011	28.9962	43.0439		44.2026
63	84	WDQETRNMKAHSQTDRANLGTL	3	20	-0.0279051	1.35553	1.66855	2.12448	3.11092	7.32218		WDQETRNMKAHSQTDRANLGTL	63	84	3	20	0	18.822	23.0807	29.2838	42.7047		45.7636
63	84	WDQETRNMKAHSQTDRANLGTL	4	20	-0.0704287	1.29544	1.60444	2.10052	3.04715	7.24179		WDQETRNMKAHSQTDRANLGTL	63	84	4	20	0	18.6793	22.9051	29.6893	42.6352		45.2612
63	86	WDQETRNMKAHSQTDRANLGTLRG	2	22	-0.0827661	1.39364	1.75981	2.28158	3.36744	7.96143		WDQETRNMKAHSQTDRANLGTLRG	63	86	2	22	0	18.3536	22.9057	29.392	42.8906		45.2354
63	86	WDQETRNMKAHSQTDRANLGTLRG	3	22	0.112202	1.59399	1.91444	2.41453	3.49218	8.19625		WDQETRNMKAHSQTDRANLGTLRG	63	86	3	22	0	18.3298	22.2937	28.4799	41.8104		46.5696
63	86	WDQETRNMKAHSQTDRANLGTLRG	5	22	-0.0804826	1.59643	1.86385	2.43428	3.4422	8.13985		WDQETRNMKAHSQTDRANLGTLRG	63	86	5	22	0	20.3996	23.6527	30.592	42.8533		46.2492
63	87	WDQETRNMKAHSQTDRANLGTLRGY	3	23	0.0163491	1.57087	1.8914	2.5088	3.55233	8.53802		WDQETRNMKAHSQTDRANLGTLRGY	63	87	3	23	0	18.2419	22.0033	29.2483	41.494		46.4023
64	72	DQETRNMKA	2	7	-0.190983	0.213993	0.16322	0.341643	0.358683	2.43104		DQETRNMKA	64	72	2	7	0	15.4452	13.5087	20.3135	20.9634		43.4115
64	76	DQETRNMKAHSQT	2	11	-0.207869	0.497335	0.498208	0.725576	1.21024	4.1068		DQETRNMKAHSQT	64	76	2	11	0	16.3443	16.3646	21.6342	32.8672		46.6682
64	81	DQETRNMKAHSQTDRANL	2	16	-0.048542	1.05456	1.10649	1.28083	1.86579	5.75363		DQETRNMKAHSQTDRANL	64	81	2	16	0	19.0119	19.9069	22.9117	32.9933		44.9502
64	81	DQETRNMKAHSQTDRANL	3	16	-0.0363486	1.11046	1.18434	1.31932	1.92884	5.79833		DQETRNMKAHSQTDRANL	64	81	3	16	0	19.6551	20.9212	23.2347	33.6813		45.2994
64	81	DQETRNMKAHSQTDRANL	4	16	-0.00760072	1.0643	1.14593	1.28592	1.89904	5.77386		DQETRNMKAHSQTDRANL	64	81	4	16	0	18.5402	19.9522	22.3736	32.9786		45.1083
64	83	DQETRNMKAHSQTDRANLGT	3	18	-0.127457	1.08224	1.43803	1.91553	2.80939	6.91265		DQETRNMKAHSQTDRANLGT	64	83	3	18	0	17.1829	22.2367	29.0193	41.7159		48.0045
64	84	DQETRNMKAHSQTDRANLGTL	3	19	-0.0394724	1.19857	1.44688	1.9651	2.86688	6.88694		DQETRNMKAHSQTDRANLGTL	64	84	3	19	0	17.8743	21.4592	28.9409	41.9604		45.3088
64	86	DQETRNMKAHSQTDRANLGTLRG	3	21	-0.035271	1.46274	1.76469	2.25698	3.20882	7.82315		DQETRNMKAHSQTDRANLGTLRG	64	86	3	21	0	19.0625	22.9049	29.1694	41.2817		46.5664
64	86	DQETRNMKAHSQTDRANLGTLRG	4	21	2.25504	2.11959	2.60577	3.14395	4.20965	8.2788		DQETRNMKAHSQTDRANLGTLRG	64	86	4	21	0	-2.24865	5.82249	14.7567	32.4483		49.2786
66	81	ETRNMKAHSQTDRANL	2	14	-0.0576069	0.884882	0.756662	0.977657	1.46574	4.58821		ETRNMKAHSQTDRANL	66	81	2	14	0	20.2869	17.5269	22.2838	32.7898		40.9661
66	81	ETRNMKAHSQTDRANL	3	14	-0.0788374	0.859399	0.913651	1.08873	1.61537	4.71748		ETRNMKAHSQTDRANL	66	81	3	14	0	19.5616	20.6927	24.3429	35.3231		42.1203
66	86	ETRNMKAHSQTDRANLGTLRG	3	19	-0.101982	1.30365	1.59406	2.04788	2.98089	6.75497		ETRNMKAHSQTDRANLGTLRG	66	86	3	19	0	20.4993	24.7346	31.3531	44.9598		44.4406
67	81	TRNMKAHSQTDRANL	2	13	-0.0504335	0.795072	0.852506	1.00896	1.49936	4.17603		TRNMKAHSQTDRANL	67	81	2	13	0	20.0051	21.364	25.0658	36.6689		40.1541
67	81	TRNMKAHSQTDRANL	3	13	-0.0231726	0.956043	1.01632	1.14807	1.63215	4.29924		TRNMKAHSQTDRANL	67	81	3	13	0	22.6544	24.0489	27.097	38.2962		41.3388
67	84	TRNMKAHSQTDRANLGTL	3	16	0.0342306	1.41736	1.71353	2.09096	2.89652	5.91127		TRNMKAHSQTDRANLGTL	67	84	3	16	0	23.5345	28.5739	34.996	48.7029		46.1818
67	86	TRNMKAHSQTDRANLGTLRG	2	18	-0.118754	1.16373	1.45167	1.8852	2.81636	6.1574		TRNMKAHSQTDRANLGTLRG	67	86	2	18	0	20.4342	25.0221	31.9297	46.7662		42.7597
67	86	TRNMKAHSQTDRANLGTLRG	3	18	-0.0245202	1.33654	1.60332	2.07146	2.94421	6.33903		TRNMKAHSQTDRANLGTLRG	67	86	3	18	0	21.3884	25.5807	32.9374	46.6521		44.021
67	86	TRNMKAHSQTDRANLGTLRG	4	18	0.0734268	2.03354	2.37563	2.49916	3.34698	6.59557		TRNMKAHSQTDRANLGTLRG	67	86	4	18	0	30.0533	35.2982	37.1923	50.1913		45.8026
70	81	MKAHSQTDRANL	2	10	-0.0598569	0.7728	0.815786	0.948435	1.4351	3.64676		MKAHSQTDRANL	70	81	2	10	0	22.4641	23.6238	27.2025	40.332		45.5845
70	81	MKAHSQTDRANL	3	10	-0.0946921	0.73773	0.75459	0.962786	1.41136	3.62656		MKAHSQTDRANL	70	81	3	10	0	22.3694	22.8225	28.4173	40.4716		45.332
71	81	KAHSQTDRANL	2	9	-0.150694	0.545153	0.565759	0.765898	1.17691	2.85471		KAHSQTDRANL	71	81	2	9	0	23.1532	23.8388	30.4981	44.1739		39.6488
73	81	HSQTDRANL	2	7	-0.0569216	0.616892	0.647052	0.75364	1.09636	2.59048		HSQTDRANL	73	81	2	7	0	25.4519	26.5912	30.6173	43.5627		46.2585
77	86	DRANLGTLRG	2	8	-0.115662	0.701084	0.98875	1.24736	1.68211	3.07739		DRANLGTLRG	77	86	2	8	0	25.5789	34.588	42.687	56.3025		48.0842
78	86	RANLGTLRG	2	7	-0.0869776	0.633549	0.851103	1.12399	1.60135	2.58263		RANLGTLRG	78	86	2	7	0	26.99	35.1393	45.3614	63.2425		46.1184
82	87	GTLRGY	1	4	-0.0781736	0.293859	0.299762	0.333514	0.462007	1.28935		GTLRGY	82	87	1	4	0	27.2048	27.6364	30.1046	39.5006		40.2923
82	87	GTLRGY	2	4	-0.0677781	0.277281	0.26808	0.296114	0.4335	1.27538		GTLRGY	82	87	2	4	0	25.6902	25.0052	27.0923	37.3209		39.8555
82	97	GTLRGYYNQSEDGSHT	2	14	-0.0717882	3.34929	3.78035	4.14732	4.51708	6.23182		GTLRGYYNQSEDGSHT	82	97	2	14	0	54.2718	61.1101	66.9316	72.7976		55.6412
82	99	GTLRGYYNQSEDGSHTIQ	2	16	-0.0237302	3.48267	3.92288	4.28485	4.65105	6.43901		GTLRGYYNQSEDGSHTIQ	82	99	2	16	0	54.2557	61.0671	66.668	72.3343		50.3048
82	99	GTLRGYYNQSEDGSHTIQ	3	16	-0.035414	3.54283	3.98954	4.34028	4.71156	6.52015		GTLRGYYNQSEDGSHTIQ	82	99	3	16	0	54.5833	61.3976	66.7477	72.4114		50.9387
82	101	GTLRGYYNQSEDGSHTIQIM	2	18	0.560865	3.80964	4.29751	4.71213	5.1029	6.84119		GTLRGYYNQSEDGSHTIQIM	82	101	2	18	0	51.7294	59.4976	66.0994	72.3216		47.5083
82	101	GTLRGYYNQSEDGSHTIQIM	3	18	0.336654	3.41026	3.89388	4.25861	4.65326	6.34501		GTLRGYYNQSEDGSHTIQIM	82	101	3	18	0	51.1555	59.2047	65.2751	71.8433		44.0626
85	97	RGYYNQSEDGSHT	2	11	-0.0860532	3.03072	3.43858	3.69353	3.94306	4.95811		RGYYNQSEDGSHT	85	97	2	11	0	61.7896	69.8755	74.9298	79.8766		56.3422
85	99	RGYYNQSEDGSHTIQ	3	13	-0.0482358	3.07567	3.44757	3.72873	3.93639	5.00333		RGYYNQSEDGSHTIQ	85	99	3	13	0	61.8403	69.2025	74.7682	78.879		48.109
85	101	RGYYNQSEDGSHTIQIM	2	15	16.2466	3.07592	3.26438	3.54536	3.81799	4.97214		RGYYNQSEDGSHTIQIM	85	101	2	15	0	116.819	115.147	112.655	110.237		41.4345
87	97	YYNQSEDGSHT	1	9	-0.216901	2.92959	3.2334	3.55248	3.80245	4.29802		YYNQSEDGSHT	87	97	1	9	0	69.6909	76.42	83.4873	89.0237		59.6947
87	97	YYNQSEDGSHT	2	9	-0.0165159	2.9838	3.3612	3.63394	3.85039	4.2928		YYNQSEDGSHT	87	97	2	9	0	69.6239	78.3818	84.7108	89.7337		59.6222
87	99	YYNQSEDGSHTIQ	1	11	2.25358	3.14673	3.44533	4.13319	3.81247	4.60996		YYNQSEDGSHTIQ	87	99	1	11	0	37.9036	50.5753	79.7668	66.1561		52.3859
87	99	YYNQSEDGSHTIQ	2	11	0.604988	3.19316	3.57738	3.80882	4.0372	4.53094		YYNQSEDGSHTIQ	87	99	2	11	0	65.9245	75.7114	81.6064	87.4235		51.488
87	101	YYNQSEDGSHTIQIM	2	13	0.173956	2.86042	3.26932	3.56285	3.71362	4.3037		YYNQSEDGSHTIQIM	87	101	2	13	0	65.0515	74.9528	82.0606	85.7115		41.3817
88	97	YNQSEDGSHT	2	8	-0.16519				3.13273	3.27628		YNQSEDGSHT	88	97	2	8	0	4.79998	4.79998	4.79998	95.8287		51.1919
88	99	YNQSEDGSHTIQ	2	10	-0.0518015	2.74924	2.97222	3.15746	3.35204	3.83854		YNQSEDGSHTIQ	88	99	2	10	0	71.9999	77.7315	82.4931	87.4945		47.9818
88	101	YNQSEDGSHTIQIM	2	12	0.0200469	2.6304	2.8465	2.9938	3.16102	3.59482		YNQSEDGSHTIQIM	88	101	2	12	0	73.0215	79.0665	83.1871	87.865		37.446
100	105	IMYGCD	1	4	-0.175637	-0.0246845	-0.0192022	-0.0256135	-0.0339861	0.0911127		IMYGCD	100	105	1	4	0	56.5895	58.6447	56.2412	53.1025		2.84727
104	112	CDVGPDGRF	2	6	-0.228157	0.760571	0.885603	1.08097	1.64269	2.10905		CDVGPDGRF	104	112	2	6	0	42.3038	47.6535	56.0125	80.0462		43.9385
106	112	VGPDGRF	2	4	0.0716476	0.988221	1.15824	1.57064	1.86764	2.49508		VGPDGRF	106	112	2	4	0	37.8213	44.8371	61.8541	74.1095		77.9712
106	115	VGPDGRFLRG	2	7	-0.0409895	1.31918	1.49834	1.70963	2.23439	3.2594		VGPDGRFLRG	106	115	2	7	0	41.2125	46.6408	53.0429	68.9428		58.2035
106	115	VGPDGRFLRG	3	7	-0.00552587	1.28725	1.46501	1.74176	2.28314	3.3066		VGPDGRFLRG	106	115	3	7	0	39.0316	44.3985	52.7542	69.0996		59.0464
106	125	VGPDGRFLRGYRQDAYDGKD	4	17	0.0105922	1.93338	2.27117	2.52108	3.15448	4.74951		VGPDGRFLRGYRQDAYDGKD	106	125	4	17	0	40.5745	47.7024	52.976	66.3419		34.9228
113	125	LRGYRQDAYDGKD	2	11	-0.0348374	0.783591	0.878868	0.925554	1.05269	2.12184		LRGYRQDAYDGKD	113	125	2	11	0	37.9486	42.3664	44.5311	50.4261		24.1118
113	125	LRGYRQDAYDGKD	3	11	0.0313289	0.820829	0.93686	0.981743	1.09624	2.14528		LRGYRQDAYDGKD	113	125	3	11	0	37.3471	42.8359	44.9591	50.3754		24.3782
113	126	LRGYRQDAYDGKDY	2	12	-0.0509569	0.683456	0.763942	0.83575	0.923571	1.93013		LRGYRQDAYDGKDY	113	126	2	12	0	37.0711	41.1339	44.7585	49.1915		20.1056
113	129	LRGYRQDAYDGKDYIAL	2	15	0.930959	4.41395	4.59652	4.87768	5.21551	5.37949		LRGYRQDAYDGKDYIAL	113	129	2	15	0	78.2952	82.3994	88.7196	96.3137		44.8291
113	129	LRGYRQDAYDGKDYIAL	3	15	2.76882	3.93717	3.70704	3.44661	3.70998	5.39827		LRGYRQDAYDGKDYIAL	113	129	3	15	0	44.4332	35.6812	25.777	35.7933		44.9856
116	121	YRQDAY	2	4	-0.139131	0.000100566	0.00982251	0.00375827	-0.0726685	0.135284		YRQDAY	116	121	2	4	0	50.7376	54.2804	52.0706	24.2198		4.22763
116	125	YRQDAYDGKD	2	8	-0.011957	0.642555	0.740408	0.81741	0.854515	1.16641		YRQDAYDGKD	116	125	2	8	0	55.5438	63.8479	70.3825	73.5314		18.2252
116	125	YRQDAYDGKD	3	8	-0.0223831	0.606328	0.688392	0.768512	0.81134	1.13883		YRQDAYDGKD	116	125	3	8	0	54.1424	61.2094	68.1091	71.7973		17.7943
116	126	YRQDAYDGKDY	1	9	0.124188	6.66111	6.1773	6.07563	12.131	2.22164		YRQDAYDGKDY	116	126	1	9	0	311.66	288.594	283.746	572.447		30.8561
116	126	YRQDAYDGKDY	2	9	4.62705	1.59854	1.46224	1.27675	1.25858	2.29846		YRQDAYDGKDY	116	126	2	9	0	130.058	135.911	143.877	144.657		31.923
116	126	YRQDAYDGKDY	3	9	0.432345	0.963073	0.956129	0.874473	0.880235	1.27315		YRQDAYDGKDY	116	126	3	9	0	63.1215	62.2956	52.5839	53.2693		17.6826
116	129	YRQDAYDGKDYIAL	2	12	0.92902	0.743357	0.751821	0.775037	0.814572	1.35708		YRQDAYDGKDYIAL	116	129	2	12	0	-43.3727	-41.3955	-35.9721	-26.7362		14.1363
116	129	YRQDAYDGKDYIAL	3	12	0.0887628	0.691621	0.77768	0.812539	0.843021	1.35732		YRQDAYDGKDYIAL	116	129	3	12	0	47.5232	54.3072	57.0551	59.458		14.1387
116	131	YRQDAYDGKDYIALNE	3	14	3.39894	3.07222	2.83522	3.55827	2.70408	3.30743		YRQDAYDGKDYIALNE	116	131	3	14	0	357.044	616.046	-174.125	759.356		29.5306
117	125	RQDAYDGKD	2	7	-0.187747	0.31499	0.359412	0.593016	0.569064	0.701179		RQDAYDGKD	117	125	2	7	0	56.5555	61.5529	87.8322	85.1377		12.5211
126	131	YIALNE	1	4	0.340883	1.3647	1.39824	1.40023	1.43014	1.76223		YIALNE	126	131	1	4	0	72.0316	74.3916	74.5314	76.636		55.0696
127	133	IALNEDL	1	5	-0.122971	0.857989	0.916706	0.966865	0.989864	1.3069		IALNEDL	127	133	1	5	0	68.605	72.7115	76.2195	77.8279		32.6724
130	135	NEDLRS	1	4	-0.0689109	0.387532	0.430023	0.474085	0.633362	1.51359		NEDLRS	130	135	1	4	0	28.8431	31.5282	34.3125	44.3773		47.2998
130	135	NEDLRS	2	4	-0.0706803	0.333913	0.382287	0.445672	0.591943	1.49642		NEDLRS	130	135	2	4	0	25.8179	28.9048	32.9495	42.2834		46.7631
130	140	NEDLRSWTAAD	2	9	5.07747			6.86682	5.74771	6.54324		NEDLRSWTAAD	130	140	2	9	0	-346.402	-346.402	122.076	45.7262		90.8783
130	141	NEDLRSWTAADM	2	10	-0.0352941	2.20163	2.67999	3.1356	3.7568	4.82703		NEDLRSWTAADM	130	141	2	10	0	46.0052	55.8433	65.2136	77.9892		60.3379
132	140	DLRSWTAAD	2	7	-0.00759678	1.47063	2.11162	2.17871	2.70087	3.47088		DLRSWTAAD	132	140	2	7	0	42.4965	60.9236	62.8523	77.8636		61.98
133	141	LRSWTAADM	2	7	-0.10525	1.99722	2.4204	2.82469	3.43416	3.8804		LRSWTAADM	133	141	2	7	0	52.751	63.3687	73.5122	88.8038		69.2928
134	140	RSWTAAD	2	5	-0.0862098	0.93542	1.17205	1.51182	1.99392	2.29616		RSWTAAD	134	140	2	5	0	42.8829	52.8154	67.0771	87.3134		57.404
134	141	RSWTAADM	1	6	-0.0553006	1.92234	2.32019	2.70265	3.1668	3.34243		RSWTAADM	134	141	1	6	0	58.2049	69.914	81.1703	94.8309		69.634
134	141	RSWTAADM	2	6	-0.0770225	1.86821	2.27503	2.66765	3.11397	3.2871		RSWTAADM	134	141	2	6	0	57.8227	69.9158	81.5865	94.8537		68.4813
134	143	RSWTAADMAA	2	8	-0.0371508	2.47632	3.18482	3.55135	4.03257	4.24452		RSWTAADMAA	134	143	2	8	0	58.703	75.2503	83.8108	95.0498		66.3207
136	141	WTAADM	1	4	-0.119334	1.66711	1.96091	2.14751	2.39645	2.50984		WTAADM	136	141	1	4	0	67.9469	79.1213	86.2189	95.6872		78.4326
142	157	AAQITKRKWEAVHAAE	2	14	-0.0643906	1.24022	1.6453	2.17566	3.13436	5.43069		AAQITKRKWEAVHAAE	142	157	2	14	0	23.7414	31.1131	40.7646	58.2111		48.4883
142	157	AAQITKRKWEAVHAAE	3	14	0.127994	1.66562	1.92266	2.32849	3.39944	5.6866		AAQITKRKWEAVHAAE	142	157	3	14	0	27.662	32.2863	39.5873	58.8537		50.7732
142	157	AAQITKRKWEAVHAAE	4	14	-0.184299	1.1621	1.62672	2.12986	3.20449	5.22398		AAQITKRKWEAVHAAE	142	157	4	14	0	24.8952	33.4861	42.7892	62.6593		46.6427
142	158	AAQITKRKWEAVHAAEQ	3	15	-0.014406	1.39154	1.89617	2.60137	3.85492	6.21661		AAQITKRKWEAVHAAEQ	142	158	3	15	0	22.5638	30.6624	41.98	62.0979		51.8051
142	158	AAQITKRKWEAVHAAEQ	4	15	0.0237988	1.26533	2.0076	2.61628	3.76156	5.92091		AAQITKRKWEAVHAAEQ	142	158	4	15	0	21.0532	33.6402	43.9618	63.3829		49.3409
142	162	AAQITKRKWEAVHAAEQRRVY	3	19	-0.0537687	1.65138	2.1688	2.95988	4.2388	7.30648		AAQITKRKWEAVHAAEQRRVY	142	162	3	19	0	23.167	30.1969	40.9449	58.321		48.0689
142	163	AAQITKRKWEAVHAAEQRRVYL	3	20	-0.0831137	1.57542	2.06684	2.84144	4.14513	5.30318		AAQITKRKWEAVHAAEQRRVYL	142	163	3	20	0	30.7918	39.9153	54.2962	78.5001		33.1449
142	164	AAQITKRKWEAVHAAEQRRVYLE	3	21	2.62654	5.44752	6.18243	6.81595	8.01645	10.5275		AAQITKRKWEAVHAAEQRRVYLE	142	164	3	21	0	35.7045	45.006	53.0243	68.2188		62.6634
144	157	QITKRKWEAVHAAE	2	12	-0.27595	1.09266	1.55095	1.8702	2.75126	4.162		QITKRKWEAVHAAE	144	157	2	12	0	30.8387	41.1653	48.3589	68.2118		43.3542
145	157	ITKRKWEAVHAAE	3	11	2.88208	3.12157	4.07573	4.32534	5.03188	5.60602		ITKRKWEAVHAAE	145	157	3	11	0	8.79198	43.8207	52.9841	78.9222		63.7048
145	158	ITKRKWEAVHAAEQ	3	12	0.423748	1.68564	2.11217	2.74004	2.85851	4.26165		ITKRKWEAVHAAEQ	145	158	3	12	0	32.8796	43.9934	60.3531	63.44		44.3922
158	171	QRRVYLEGRCVDGL	3	12	-0.185519	0.947988	1.0528	1.02718	1.11139	1.61988		QRRVYLEGRCVDGL	158	171	3	12	0	62.7844	68.5899	67.1707	71.8351		16.8737
159	171	RRVYLEGRCVDGL	3	11	-0.190303	0.74529	0.835316	0.723632	0.889498	1.47919		RRVYLEGRCVDGL	159	171	3	11	0	56.0405	61.433	54.7433	64.6784		16.809
163	171	LEGRCVDGL	2	7	-0.114296	0.600398	0.662917	0.650418	0.661947	0.855811		LEGRCVDGL	163	171	2	7	0	73.6716	80.1161	78.8278	80.0162		15.2823
164	171	EGRCVDGL	2	6	-0.191911	0.582951	0.598175	0.6098	0.58458	0.687648		EGRCVDGL	164	171	2	6	0	88.0967	89.8276	91.1492	88.2818		14.326
164	182	EGRCVDGLRRYLENGKETL	3	17	10.0537	13.4741	13.5515	13.6384	13.8317	14.8743		EGRCVDGLRRYLENGKETL	164	182	3	17	0	70.9553	72.5594	74.3626	78.3718		109.37
166	171	RCVDGL	1	4	3.77011	4.18306	2.21747	4.186	4.30004	5.14692		RCVDGL	166	171	1	4	0	29.9939	-112.77	30.2072	38.4897		160.841
166	171	RCVDGL	2	4	3.9	2.35115	2.67296	3.25763	-0.0967738	3.02114		RCVDGL	166	171	2	4	0	176.234	139.617	73.0914	454.767		94.4106
166	182	RCVDGLRRYLENGKETL	4	15	0.0143984	1.46432	1.98316	2.12179	2.81828	3.91857		RCVDGLRRYLENGKETL	166	182	4	15	0	37.1376	50.4271	53.978	71.8174		32.6548
171	180	LRRYLENGKE	2	8	-0.150291	0.708022	0.796817	1.19486	1.56885	2.28711		LRRYLENGKE	171	180	2	8	0	35.2143	38.8573	55.1881	70.5319		35.7361
171	180	LRRYLENGKE	3	8	-0.0498196	0.822413	1.43344	1.22408	1.68583	3.01741		LRRYLENGKE	171	180	3	8	0	28.4371	48.3582	41.5327	56.5868		47.1471
171	182	LRRYLENGKETL	2	10	0.0164966	1.46494	1.75686	2.07779	2.6704	4.03187		LRRYLENGKETL	171	182	2	10	0	36.0725	43.3425	51.335	66.0937		50.3984
171	182	LRRYLENGKETL	3	10	-0.0201372	1.51642	1.81106	2.13158	2.76319	4.12989		LRRYLENGKETL	171	182	3	10	0	37.0253	44.1249	51.8483	67.0678		51.6236
172	180	RRYLENGKE	2	7	-0.0955388	0.779215	0.908775	1.19773	1.6793	2.29644		RRYLENGKE	172	180	2	7	0	36.5702	41.9867	54.0669	74.1997		41.0079
172	182	RRYLENGKETL	1	9	-0.200921	1.25148	1.38582	1.68851	2.12708	3.53039		RRYLENGKETL	172	182	1	9	0	38.9247	42.525	50.6373	62.391		49.0332
172	182	RRYLENGKETL	2	9	-0.000811426	1.37295	1.66251	1.9492	2.5251	3.77675		RRYLENGKETL	172	182	2	9	0	36.3663	44.0317	51.6209	66.8662		52.4548
172	182	RRYLENGKETL	3	9	-0.036144	1.40124	1.71267	2.03175	2.62119	3.87267		RRYLENGKETL	172	182	3	9	0	36.773	44.7403	52.9034	67.983		53.7871
181	203	TLQRTDPPKTHMTHHPISDHEAT	3	18	-0.128961	2.94856	3.50316	4.05889	4.83252	6.06124		TLQRTDPPKTHMTHHPISDHEAT	181	203	3	18	0	49.7161	58.6754	67.6528	80.1507		42.0919
183	192	QRTDPPKTHM	2	6	-0.136758	1.70869		1.80902	2.01989	2.50386		QRTDPPKTHM	183	192	2	6	0	69.8872	5.17901	73.6865	81.6723		52.1637
183	199	QRTDPPKTHMTHHPISD	2	12	-0.0914842	2.40077	2.69908	2.82196	3.21006	3.95879		QRTDPPKTHMTHHPISD	183	199	2	12	0	61.5329	68.898	71.9319	81.5141		41.2374
183	199	QRTDPPKTHMTHHPISD	3	12	-0.0424835	2.44365	2.72244	2.85839	3.25351	3.99832		QRTDPPKTHMTHHPISD	183	199	3	12	0	61.5257	68.4251	71.7895	81.5676		41.6492
183	199	QRTDPPKTHMTHHPISD	4	12	-0.105676	2.41116	2.69501	2.80693	3.24325	3.92626		QRTDPPKTHMTHHPISD	183	199	4	12	0	62.4225	69.4626	72.2385	83.0601		40.8985
183	201	QRTDPPKTHMTHHPISDHE	2	14	-0.116121	2.41361	2.67036	2.96409	3.54742	4.26525		QRTDPPKTHMTHHPISDHE	183	201	2	14	0	57.7384	63.5983	70.3024	83.6163		38.0826
183	203	QRTDPPKTHMTHHPISDHEAT	2	16	-0.0223649	2.44901	2.7559	3.01746	3.61062	4.70174		QRTDPPKTHMTHHPISDHEAT	183	203	2	16	0	52.3142	58.8104	64.3471	76.903		36.7323
183	203	QRTDPPKTHMTHHPISDHEAT	3	16	-0.0120911	2.49118	2.77403	3.06233	3.65196	4.74914		QRTDPPKTHMTHHPISDHEAT	183	203	3	16	0	52.5761	58.5167	64.572	76.9559		37.1027
183	204	QRTDPPKTHMTHHPISDHEATL	2	17	-0.0567796	2.19353	2.47105	2.81606	3.27516	4.21358		QRTDPPKTHMTHHPISDHEATL	183	204	2	17	0	52.6961	59.1948	67.2739	78.0248		30.9822
183	204	QRTDPPKTHMTHHPISDHEATL	3	17	-0.0500375	2.34584	2.64151	2.91327	3.51022	4.57707		QRTDPPKTHMTHHPISDHEATL	183	204	3	17	0	51.7792	58.1691	64.0424	76.9436		33.6549
183	204	QRTDPPKTHMTHHPISDHEATL	4	17	0.482458	2.57611	3.05767	3.33381	4.04704	5.02616		QRTDPPKTHMTHHPISDHEATL	183	204	4	17	0	46.0781	56.6765	62.7539	78.451		36.957
183	206	QRTDPPKTHMTHHPISDHEATLRC	2	19	-0.284175	2.06276	2.34123	2.63284	3.14829	4.39728		QRTDPPKTHMTHHPISDHEATLRC	183	206	2	19	0	50.1325	56.0809	62.31	73.3206		28.9295
183	206	QRTDPPKTHMTHHPISDHEATLRC	3	19	-0.0138688	2.41616	2.71833	2.97579	3.50712	4.68651		QRTDPPKTHMTHHPISDHEATLRC	183	206	3	19	0	51.6984	58.1272	63.6045	74.9085		30.8323
183	206	QRTDPPKTHMTHHPISDHEATLRC	4	19	0.0355256	2.4537	2.74737	2.98788	3.55796	4.73325		QRTDPPKTHMTHHPISDHEATLRC	183	206	4	19	0	51.4754	57.7268	62.8464	74.9816		31.1398
183	215	QRTDPPKTHMTHHPISDHEATLRCWALGFYPAE	4	27	0.817838	2.79276	3.4175	3.5148	3.89926	6.20795		QRTDPPKTHMTHHPISDHEATLRCWALGFYPAE	183	215	4	27	0	36.6397	48.2301	50.0354	57.1681		28.7405
183	218	QRTDPPKTHMTHHPISDHEATLRCWALGFYPAEITL	4	30	-0.0579464	1.16701	2.36029	3.02451	4.12392	6.09412		QRTDPPKTHMTHHPISDHEATLRCWALGFYPAEITL	183	218	4	30	0	19.9113	39.3077	50.1044	67.9751		25.3922
200	206	HEATLRC	2	5	-0.172821	0.0245038	0.0383774	0.0319285	0.0402048	0.338176		HEATLRC	200	206	2	5	0	38.6156	41.3306	40.0686	41.6882		8.45441
204	215	LRCWALGFYPAE	2	9	0.879566	0.910651	1.1723	1.12817	1.25885	2.21215		LRCWALGFYPAE	204	215	2	9	0	2.3327	21.9672	18.6557	28.4621		30.7243
205	211	RCWALGF	2	5	-0.117804	-0.200886	-0.120142	0.109949	0.212456	0.126568		RCWALGF	205	211	2	5	0	-33.9982	-0.956515	93.1995	135.146		3.16419
205	215	RCWALGFYPAE	2	8	-0.0718957	0.0926107	0.120899	0.149743	0.335206	1.50763		RCWALGFYPAE	205	215	2	8	0	10.4149	12.2059	14.0319	25.7736		23.5568
205	217	RCWALGFYPAEIT	2	10	-0.111314	0.150772	0.217693	0.428187	0.973476	2.23821		RCWALGFYPAEIT	205	217	2	10	0	11.1549	14.0031	22.9621	46.1706		27.9776
205	218	RCWALGFYPAEITL	2	11	-0.0529247	0.342861	0.672418	1.04182	1.6747	3.16248		RCWALGFYPAEITL	205	218	2	11	0	12.309	22.5584	34.047	53.7295		35.9373
207	215	WALGFYPAE	1	6	-0.0045413	0.156816	0.17523	0.230895	0.397095	1.48333		WALGFYPAE	207	215	1	6	0	10.8449	12.0824	15.8237	26.994		30.9027
207	215	WALGFYPAE	2	6	0.230521	0.372321	0.453635	0.663187	0.677772	1.87327		WALGFYPAE	207	215	2	6	0	8.63183	13.5817	26.3379	27.2257		39.0265
207	217	WALGFYPAEIT	1	8	-0.0665716	0.184667	0.255097	0.447596	0.953964	2.24086		WALGFYPAEIT	207	217	1	8	0	10.8882	13.9406	22.2831	44.2282		35.0134
207	217	WALGFYPAEIT	2	8	-0.120413	0.0913408	0.183852	0.353958	0.861435	2.15644		WALGFYPAEIT	207	217	2	8	0	9.30025	13.3634	20.8345	43.123		33.6944
207	218	WALGFYPAEITL	1	9	-0.0728648	0.315982	0.646736	1.027	1.63635	3.02519		WALGFYPAEITL	207	218	1	9	0	12.5513	23.2275	35.5019	55.1704		42.0165
207	218	WALGFYPAEITL	2	9	-0.0564402	0.326451	0.642809	1.01371	1.5853	2.93996		WALGFYPAEITL	207	218	2	9	0	12.7783	23.3363	35.7147	54.7904		40.8328
207	219	WALGFYPAEITLT	2	10	-0.0980288	0.328545	0.651511	1.01178	1.57261	2.93681		WALGFYPAEITLT	207	219	2	10	0	14.0559	24.6979	36.569	55.0489		36.7101
212	217	YPAEIT	1	4	0.171558	0.34036	0.734336	1.66781	2.03067	2.42717		YPAEIT	212	217	1	4	0	7.48369	24.9502	66.3347	82.4218		75.8489
216	226	ITLTWQRDGED	1	9	0.324767	4.83443	3.51333	3.29986	7.67148	4.26383		ITLTWQRDGED	216	226	1	9	0	114.486	80.9473	75.5279	186.509		59.2199
216	233	ITLTWQRDGEDQTQDTEL	2	16	0.00218291	4.46429	5.68615	6.55635	7.5522	8.20158		ITLTWQRDGEDQTQDTEL	216	233	2	16	0	54.42	69.3218	79.9347	92.0802		64.0749
218	226	LTWQRDGED	2	7	0.0440849	1.91345	2.14888	2.40775	2.99095	3.55664		LTWQRDGED	218	226	2	7	0	53.2195	59.9221	67.2919	83.895		63.5115
218	230	LTWQRDGEDQTQD	2	11	-0.16796	3.31563	4.06358	4.43804	5.15926	5.50271		LTWQRDGEDQTQD	218	230	2	11	0	61.4318	74.6215	81.225	93.9435		62.5307
218	232	LTWQRDGEDQTQDTE	2	13	0.150372	4.40228	5.23273	5.78041	6.47425	6.91436		LTWQRDGEDQTQDTE	218	232	2	13	0	62.8609	75.1385	83.2354	93.4932		66.4843
218	233	LTWQRDGEDQTQDTEL	2	14	-0.0299476	4.35045	5.26623	5.98186	6.8781	7.4085		LTWQRDGEDQTQDTEL	218	233	2	14	0	58.8886	71.2	80.8207	92.8694		66.1474
219	226	TWQRDGED	2	6	-0.00746477	1.6159	1.76675	1.84924	2.19266	2.5658		TWQRDGED	219	226	2	6	0	63.0858	68.9479	72.1537	85.4993		53.4543
219	230	TWQRDGEDQTQD	2	10	0.175424	3.98921	4.27923	4.36998	4.79271	5.19385		TWQRDGEDQTQD	219	230	2	10	0	75.9957	81.7747	83.5831	92.0065		64.9232
219	231	TWQRDGEDQTQDT	2	11	-0.28699	3.91531	4.43472	4.79493	5.32437	5.88773		TWQRDGEDQTQDT	219	231	2	11	0	68.0565	76.4684	82.3021	90.8763		66.906
219	232	TWQRDGEDQTQDTE	2	12	-0.0106502	4.05619	4.80051	5.3489	5.94483	6.38448		TWQRDGEDQTQDTE	219	232	2	12	0	63.5927	75.2316	83.8067	93.1251		66.5051
219	233	TWQRDGEDQTQDTEL	2	13	0.0184719	4.39932	5.23761	5.8147	6.44465	6.86365		TWQRDGEDQTQDTEL	219	233	2	13	0	63.9991	76.2455	84.676	93.8789		65.9966
220	232	WQRDGEDQTQDTE	2	11	0.400698	4.00917	4.6729	5.16023	5.5982	5.90835		WQRDGEDQTQDTE	220	232	2	11	0	65.5174	77.5684	86.4168	94.3687		67.1404
220	233	WQRDGEDQTQDTEL	2	12	-0.025605	4.22789	5.03628	5.5276	6.10646	6.43235		WQRDGEDQTQDTEL	220	233	2	12	0	65.8644	78.3822	85.9901	94.9537		67.0037
227	233	QTQDTEL	1	5	-0.0340034	1.91651	2.38045	2.67217	2.94414	3.01354		QTQDTEL	227	233	1	5	0	64.003	79.2265	88.7988	97.7227		75.3384
232	249	ELVETRPAGDGTFQKWAA	2	15	0.84767	2.23826	2.57179	2.87988	3.27613	4.17347		ELVETRPAGDGTFQKWAA	232	249	2	15	0	41.8121	51.8408	61.1045	73.0188		34.7789
233	243	LVETRPAGDGT	2	8	-0.157134	1.77832	2.33441	2.59188	2.91841	3.45431		LVETRPAGDGT	233	243	2	8	0	53.5924	68.9904	76.1195	85.1612		53.9736
233	244	LVETRPAGDGTF	1	9	-0.20049	1.69302	2.10109	2.47968	2.72538	3.36429		LVETRPAGDGTF	233	244	1	9	0	53.1171	64.5643	75.1847	82.0773		46.7262
233	244	LVETRPAGDGTF	2	9	-0.0485976	1.81925	2.30641	2.57697	2.83602	3.37145		LVETRPAGDGTF	233	244	2	9	0	54.6146	68.8588	76.7699	84.3444		46.8257
233	247	LVETRPAGDGTFQKW	2	12	0.716079	2.91862	3.43878	3.43871	3.86964	4.12008		LVETRPAGDGTFQKW	233	247	2	12	0	64.7045	79.9855	79.9834	92.6428		42.9175
233	249	LVETRPAGDGTFQKWAA	2	14	-0.048214	1.99854	2.54848	2.92439	3.383	4.26439		LVETRPAGDGTFQKWAA	233	249	2	14	0	47.4598	60.2117	68.9283	79.5624		38.0749
233	249	LVETRPAGDGTFQKWAA	3	14	-0.00563223	2.01013	2.55946	2.91971	3.36848	4.24959		LVETRPAGDGTFQKWAA	233	249	3	14	0	47.3714	60.281	68.747	79.2934		37.9428
234	243	VETRPAGDGT	2	7	-0.130185	1.55612	1.86411	2.09878	2.34428	2.79017		VETRPAGDGT	234	243	2	7	0	57.7432	68.2893	76.3253	84.7315		49.8245
234	244	VETRPAGDGTF	1	8	0.0112247	1.63362	2.00791	2.21819	2.48437	2.89707		VETRPAGDGTF	234	244	1	8	0	56.2191	69.1888	76.4754	85.6992		45.2668
234	244	VETRPAGDGTF	2	8	0.0248079	1.66441	1.98052	2.11783	2.3385	2.8603		VETRPAGDGTF	234	244	2	8	0	57.8242	68.9728	73.8152	81.5976		44.6921
234	247	VETRPAGDGTFQKW	2	11	-0.136133	1.56039	1.88655	2.01939	2.21472	2.76906		VETRPAGDGTFQKW	234	247	2	11	0	58.3961	69.623	74.1955	80.9189		31.4666
234	249	VETRPAGDGTFQKWAA	2	13	2.23796	4.89556	4.91174	4.95965	5.18004	6.2752		VETRPAGDGTFQKWAA	234	249	2	13	0	65.8272	66.2277	67.4145	72.8735		60.3385
234	249	VETRPAGDGTFQKWAA	3	13	0.0141944	2.59343	2.48994	2.51112	3.11748	4.57731		VETRPAGDGTFQKWAA	234	249	3	13	0	56.5236	54.2556	54.7197	68.008		44.0126
248	275	AAVVVPSGEEQRYTCHVQHEGLPKPLTL	3	23	-0.116146	2.94261	3.49711	4.09727	5.37472	8.82502		AAVVVPSGEEQRYTCHVQHEGLPKPLTL	248	275	3	23	0	34.2098	40.4115	47.1237	61.4111		47.9621
250	256	VVVPSGE	1	4	-0.0436608	0.410128	0.57825	0.623291	0.80793	1.92426		VVVPSGE	250	256	1	4	0	23.0592	31.6024	33.8911	43.2736		60.1332
250	257	VVVPSGEE	1	5	-0.118121	0.640828	0.906683	0.994589	1.2076	2.44561		VVVPSGEE	250	257	1	5	0	29.6033	39.9731	43.4019	51.7106		61.1403
250	259	VVVPSGEEQR	2	7	-0.195614	1.10572	1.40309	1.48173	1.9827	4.00671		VVVPSGEEQR	250	259	2	7	0	30.9671	38.0434	39.9147	51.8359		71.5484
250	262	VVVPSGEEQRYTC	2	10	4.21614	1.80361	2.43751	2.58723	2.93287	4.52776		VVVPSGEEQRYTC	250	262	2	10	0	-774.179	-570.76	-522.716	-411.801		56.597
250	274	VVVPSGEEQRYTCHVQHEGLPKPLT	4	20	0.349023	3.44676	3.96765	4.09952	5.48069	7.74293		VVVPSGEEQRYTCHVQHEGLPKPLT	250	274	4	20	0	41.8958	48.9407	50.7241	69.404		48.3933
250	275	VVVPSGEEQRYTCHVQHEGLPKPLTL	3	21	-0.0349404	2.969	3.4379	3.9046	5.02	7.81456		VVVPSGEEQRYTCHVQHEGLPKPLTL	250	275	3	21	0	38.2691	44.2429	50.1884	64.3982		46.5152
250	275	VVVPSGEEQRYTCHVQHEGLPKPLTL	4	21	-0.000766469	2.98143	3.4546	3.93912	5.04999	7.85325		VVVPSGEEQRYTCHVQHEGLPKPLTL	250	275	4	21	0	37.9703	43.9949	50.164	64.3079		46.7456
250	275	VVVPSGEEQRYTCHVQHEGLPKPLTL	5	21	0.215102	3.35987	3.72677	4.44667	5.38286	8.06256		VVVPSGEEQRYTCHVQHEGLPKPLTL	250	275	5	21	0	40.0738	44.7491	53.9229	65.8526		47.9914
250	279	VVVPSGEEQRYTCHVQHEGLPKPLTLRWEL	3	25	-0.0423589	4.21799	4.97505	5.67469	7.15769	10.2988		VVVPSGEEQRYTCHVQHEGLPKPLTLRWEL	250	279	3	25	0	41.1982	48.519	55.2847	69.6255		51.4938
250	279	VVVPSGEEQRYTCHVQHEGLPKPLTLRWEL	4	25	0.386536	4.52339	5.22973	5.95926	7.35086	10.9671		VVVPSGEEQRYTCHVQHEGLPKPLTLRWEL	250	279	4	25	0	39.0985	45.7742	52.6692	65.8216		54.8357
250	279	VVVPSGEEQRYTCHVQHEGLPKPLTLRWEL	5	25	1.16343	5.06904	5.89754	6.54719	7.70487	11.005		VVVPSGEEQRYTCHVQHEGLPKPLTLRWEL	250	279	5	25	0	39.6848	48.1032	54.7042	66.4673		55.0251
263	275	HVQHEGLPKPLTL	2	9	-0.131354	1.45504	1.62003	1.95832	2.53381	3.3377		HVQHEGLPKPLTL	263	275	2	9	0	45.7299	50.4861	60.2378	76.8271		46.3569
263	275	HVQHEGLPKPLTL	3	9	-0.202955	1.40896	1.67874	2.07358	2.75978	3.42175		HVQHEGLPKPLTL	263	275	3	9	0	44.4701	51.9131	62.806	81.7373		47.5243
263	279	HVQHEGLPKPLTLRWEL	3	13	-0.0319768	3.0225	3.4864	3.91254	5.02419	6.15215		HVQHEGLPKPLTLRWEL	263	279	3	13	0	49.3922	56.8936	63.7846	81.7604		59.1553
276	287	RWELSSQPGSLH	3	9	-0.697072	-0.585096	-0.369517	-0.0182766	-0.536305	0.991372		RWELSSQPGSLH	276	287	3	9	0	6.63187	19.3998	40.2024	9.52162		13.7691
308	317	MIQRTPKIQV	1	7	-0.0945387	2.64622	2.80987	3.04354	3.47891	3.80228		MIQRTPKIQV	308	317	1	7	0	70.3333	74.533	80.5294	91.7019		67.8978
308	317	MIQRTPKIQV	2	7	-0.0329306	2.75045	2.91342	3.13124	3.54979	3.86421		MIQRTPKIQV	308	317	2	7	0	71.421	75.6029	81.1921	91.9321		69.0038
308	317	MIQRTPKIQV	3	7	-0.0654105	2.69375	2.86722	3.09047	3.4916	3.83166		MIQRTPKIQV	308	317	3	7	0	70.8008	75.2521	80.9808	91.2739		68.4225
308	328	MIQRTPKIQVYSRHPAENGKS	3	17	-0.0599312	5.33256	5.86626	6.48182	7.53264	8.3761		MIQRTPKIQVYSRHPAENGKS	308	328	3	17	0	63.9221	70.2486	77.5454	90.0017		61.589
308	328	MIQRTPKIQVYSRHPAENGKS	4	17	0.976807	5.65167	6.08384	6.85036	7.68975	8.67079		MIQRTPKIQVYSRHPAENGKS	308	328	4	17	0	60.7599	66.377	76.3395	87.2492		63.7558
308	330	MIQRTPKIQVYSRHPAENGKSNF	2	19	-0.0942672	5.19246	5.77279	6.35113	7.37975	8.7183		MIQRTPKIQVYSRHPAENGKSNF	308	330	2	19	0	59.9907	66.5761	73.1387	84.8109		57.3572
308	330	MIQRTPKIQVYSRHPAENGKSNF	3	19	0.0144239	5.40317	6.00296	6.63771	7.64805	9.02692		MIQRTPKIQVYSRHPAENGKSNF	308	330	3	19	0	59.7919	66.4471	73.49	84.7004		59.3877
308	333	MIQRTPKIQVYSRHPAENGKSNFLNC	3	22	0.176061	5.61182	6.16171	6.70199	7.71666	9.04412		MIQRTPKIQVYSRHPAENGKSNFLNC	308	333	3	22	0	61.2959	67.4967	73.5891	85.031		51.3871
308	333	MIQRTPKIQVYSRHPAENGKSNFLNC	4	22	0.00619883	5.47691	6.10061	6.63358	7.63928	9.0311		MIQRTPKIQVYSRHPAENGKSNFLNC	308	333	4	22	0	60.618	67.5288	73.4344	84.578		51.3131
308	333	MIQRTPKIQVYSRHPAENGKSNFLNC	5	22	0.754287	5.43895	6.07933	6.59775	7.63965	8.97988		MIQRTPKIQVYSRHPAENGKSNFLNC	308	333	5	22	0	56.9523	64.7375	71.0401	83.7067		51.022
309	317	IQRTPKIQV	2	6	-0.0627765	2.18134	2.32923	2.53316	2.91819	3.19728		IQRTPKIQV	309	317	2	6	0	68.8365	73.3731	79.6286	91.4391		66.6101
309	317	IQRTPKIQV	3	6	-0.103079	2.16855	2.2899	2.50078	2.9003	3.22217		IQRTPKIQV	309	317	3	6	0	68.3145	71.9639	78.3057	90.3205		67.1285
309	330	IQRTPKIQVYSRHPAENGKSNF	2	18	-0.116365	4.31771	4.71611	5.44066	6.45827	7.74793		IQRTPKIQVYSRHPAENGKSNF	309	330	2	18	0	56.3823	61.4483	70.6615	83.6011		53.805
309	330	IQRTPKIQVYSRHPAENGKSNF	3	18	0.13451	4.69103	5.22729	5.85812	6.8175	8.17674		IQRTPKIQVYSRHPAENGKSNF	309	330	3	18	0	56.6573	63.3254	71.1695	83.0987		56.7829
309	330	IQRTPKIQVYSRHPAENGKSNF	4	18	-0.0191524	4.71755	5.3329	5.94889	6.95444	8.27057		IQRTPKIQVYSRHPAENGKSNF	309	330	4	18	0	57.1395	64.5626	71.9933	84.1233		57.4345
309	330	IQRTPKIQVYSRHPAENGKSNF	5	18	0.160118	4.9285	5.53026	6.07391	7.10047	8.35055		IQRTPKIQVYSRHPAENGKSNF	309	330	5	18	0	58.2189	65.566	72.2036	84.7373		57.99
309	333	IQRTPKIQVYSRHPAENGKSNFLNC	3	21	-0.0497891	4.7758	5.29629	5.8402	6.77666	8.13114		IQRTPKIQVYSRHPAENGKSNFLNC	309	333	3	21	0	58.9859	65.348	71.9966	83.4434		48.3997
309	333	IQRTPKIQVYSRHPAENGKSNFLNC	4	21	0.00851766	5.15242	5.71311	6.49293	7.42099	8.43884		IQRTPKIQVYSRHPAENGKSNFLNC	309	333	4	21	0	61.0167	67.6676	76.9177	87.9264		50.2312
318	330	YSRHPAENGKSNF	2	10	-0.00293575	2.59452	2.96378	3.25938	3.66589	4.54704		YSRHPAENGKSNF	318	330	2	10	0	57.0871	65.2029	71.6996	80.6338		56.838
318	330	YSRHPAENGKSNF	3	10	-0.0224478	2.61195	2.96364	3.25532	3.67718	4.55725		YSRHPAENGKSNF	318	330	3	10	0	57.5233	65.2027	71.5717	80.7832		56.9657
318	333	YSRHPAENGKSNFLNC	2	13	0.171784	2.7191	3.04481	3.28981	3.68314	4.66467		YSRHPAENGKSNFLNC	318	333	2	13	0	56.6966	63.9461	69.3991	78.1536		44.8526
318	333	YSRHPAENGKSNFLNC	3	13	0.0993641	2.59938	2.96467	3.21051	3.61885	4.52706		YSRHPAENGKSNFLNC	318	333	3	13	0	56.4631	64.7133	70.2656	79.488		43.5294
318	333	YSRHPAENGKSNFLNC	4	13	-0.127737	2.55609	2.86472	3.0881	3.6208	4.52176		YSRHPAENGKSNFLNC	318	333	4	13	0	57.723	64.3608	69.1652	80.6225		43.4784
331	344	LNCYVSGFHPSDIE	2	11	0.955438	1.02638	1.63032	1.98223	2.61203	2.9412		LNCYVSGFHPSDIE	331	344	2	11	0	3.5727	33.9863	51.7076	83.4236		33.4227
334	342	YVSGFHPSD	2	6	0.11615	0.698944	0.954357	1.23276	1.5152	1.92606		YVSGFHPSD	334	342	2	6	0	32.2002	46.3121	61.6941	77.2996		40.1263
334	344	YVSGFHPSDIE	1	8	0.291505	0.821126	1.22912	1.77232	2.18596	2.82778		YVSGFHPSDIE	334	344	1	8	0	20.8819	36.9681	58.3854	74.6943		44.184
334	344	YVSGFHPSDIE	2	8	-0.00066599	0.666316	0.985699	1.42212	2.02368	2.63454		YVSGFHPSDIE	334	344	2	8	0	25.3105	37.4303	53.9915	76.8193		41.1647
334	346	YVSGFHPSDIEVD	2	10	0.321991	0.950946	1.3942	2.11314	2.80414	3.2879		YVSGFHPSDIEVD	334	346	2	10	0	21.2062	36.1512	60.3912	83.6894		41.0988
334	347	YVSGFHPSDIEVDL	2	11	-0.0552063	0.773016	1.11773	1.64069	2.36639	3.34695		YVSGFHPSDIEVDL	334	347	2	11	0	24.3441	34.4761	49.8478	71.1783		38.0335
334	362	YVSGFHPSDIEVDLLKNGERIEKVEHSDL	4	26	0.747519	5.4812	5.94448	6.5402	7.9525	9.79921		YVSGFHPSDIEVDLLKNGERIEKVEHSDL	334	362	4	26	0	52.2961	57.4143	63.9956	79.5982		47.1116
339	344	HPSDIE	1	4	-0.152573	0.197734	0.356572	0.726909	1.11145	1.35798		HPSDIE	339	344	1	4	0	23.1905	33.7057	58.2224	83.6795		42.437
343	348	IEVDLL	1	4	-0.121736	0.124668	0.270544	0.585506	0.819545	1.30229		IEVDLL	343	348	1	4	0	17.3034	27.5473	49.665	66.1001		40.6965
343	362	IEVDLLKNGERIEKVEHSDL	2	18	-0.0790578	3.5806	3.89264	4.31633	5.13602	6.53002		IEVDLLKNGERIEKVEHSDL	343	362	2	18	0	55.3732	60.0946	66.5053	78.9078		45.3473
343	362	IEVDLLKNGERIEKVEHSDL	3	18	-0.00452603	4.44013	4.90553	5.0972	4.65384	6.3827		IEVDLLKNGERIEKVEHSDL	343	362	3	18	0	69.5867	76.8732	79.8739	72.9326		44.3243
343	362	IEVDLLKNGERIEKVEHSDL	4	18	-0.0528495	4.33794	4.80876	5.29835	6.03725	7.50898		IEVDLLKNGERIEKVEHSDL	343	362	4	18	0	58.0652	64.2914	70.766	80.5374		52.1457
343	363	IEVDLLKNGERIEKVEHSDLS	2	19	-0.0333898	4.53113	4.98928	5.39047	6.12746	7.67233		IEVDLLKNGERIEKVEHSDLS	343	363	2	19	0	59.2355	65.181	70.3874	79.9516		50.4759
343	363	IEVDLLKNGERIEKVEHSDLS	4	19	0.193212	4.66911	5.22778	5.61798	6.39597	7.90518		IEVDLLKNGERIEKVEHSDLS	343	363	4	19	0	58.0384	65.2826	70.3422	80.4303		52.0077
343	364	IEVDLLKNGERIEKVEHSDLSF	2	20	-0.0376704	4.39217	4.90544	5.32249	6.08213	7.68884		IEVDLLKNGERIEKVEHSDLSF	343	364	2	20	0	57.333	63.976	69.3736	79.2053		48.0553
343	364	IEVDLLKNGERIEKVEHSDLSF	3	20	0.493141	4.8325	5.3475	5.95944	6.8573	8.2157		IEVDLLKNGERIEKVEHSDLSF	343	364	3	20	0	56.1906	62.8595	70.7836	82.4099		51.3481
345	352	VDLLKNGE	2	6	0.397502	1.40387	1.4672	1.26471	1.28371	1.89252		VDLLKNGE	345	352	2	6	0	67.3149	71.551	58.0068	59.2774		39.4275
345	361	VDLLKNGERIEKVEHSD	3	15	-0.168639	3.59935	3.64405	4.1191	4.48805	6.03571		VDLLKNGERIEKVEHSD	345	361	3	15	0	60.7314	61.4519	69.1086	75.0552		50.2976
345	362	VDLLKNGERIEKVEHSDL	3	16	-0.00400939	4.24915	4.56343	4.77372	5.36988	6.75578		VDLLKNGERIEKVEHSDL	345	362	3	16	0	62.9185	67.5677	70.6787	79.4978		52.7796
345	363	VDLLKNGERIEKVEHSDLS	2	17	0.0532363	4.32324	4.6429	4.89441	5.45008	6.93095		VDLLKNGERIEKVEHSDLS	345	363	2	17	0	62.0845	66.7323	70.3892	78.4685		50.9629
345	363	VDLLKNGERIEKVEHSDLS	3	17	-0.00722998	4.38088	4.71273	4.94643	5.49352	6.95977		VDLLKNGERIEKVEHSDLS	345	363	3	17	0	62.9841	67.7473	71.1017	78.9544		51.1748
345	364	VDLLKNGERIEKVEHSDLSF	2	18	3.61209	7.21783	7.9081	8.02728	8.79745	10.5022		VDLLKNGERIEKVEHSDLSF	345	364	2	18	0	52.3322	62.3504	64.0802	75.2582		72.9319
345	364	VDLLKNGERIEKVEHSDLSF	4	18	2.73286	5.84655	6.18176	6.30875	7.23864	8.70058		VDLLKNGERIEKVEHSDLSF	345	364	4	18	0	52.1756	57.7926	59.9206	75.5026		60.4207
346	363	DLLKNGERIEKVEHSDLS	2	16	-0.136149	4.2933	4.5527	4.83899	5.31021	6.45605		DLLKNGERIEKVEHSDLS	346	363	2	16	0	67.1922	71.1272	75.47	82.6182		50.4379
346	364	DLLKNGERIEKVEHSDLSF	3	17	-0.0460193	4.35433	4.66534	4.90343	5.47385	6.62304		DLLKNGERIEKVEHSDLSF	346	364	3	17	0	65.9815	70.6449	74.215	82.7682		48.6988
347	362	LLKNGERIEKVEHSDL	2	14	-0.0945087	3.97311	4.28843	4.47312	5.01374	5.93209		LLKNGERIEKVEHSDL	347	362	2	14	0	67.4944	72.7265	75.7912	84.7616		52.9651
347	362	LLKNGERIEKVEHSDL	3	14	-0.0252746	4.13752	4.44393	4.65983	5.17252	6.1349		LLKNGERIEKVEHSDL	347	362	3	14	0	67.5759	72.5499	76.0548	84.3774		54.7759
347	363	LLKNGERIEKVEHSDLS	2	15	-0.0785317	4.11016	4.42086	4.60101	5.10523	6.1398		LLKNGERIEKVEHSDLS	347	363	2	15	0	67.3603	72.3569	75.254	83.3627		51.165
347	363	LLKNGERIEKVEHSDLS	3	15	0.0887329	4.04516	4.31281	4.50436	4.93931	5.84346		LLKNGERIEKVEHSDLS	347	363	3	15	0	68.7509	73.4018	76.7304	84.2886		48.6955
347	364	LLKNGERIEKVEHSDLSF	2	16	0.225162	4.28045	4.71157	4.80876	5.31235	6.46508		LLKNGERIEKVEHSDLSF	347	364	2	16	0	64.9894	71.8985	73.4561	81.5266		50.5084
347	364	LLKNGERIEKVEHSDLSF	3	16	-0.0359758	4.0622	4.39841	4.60103	5.11119	6.24649		LLKNGERIEKVEHSDLSF	347	364	3	16	0	65.2319	70.5835	73.8087	81.9291		48.8007
348	362	LKNGERIEKVEHSDL	2	13	-0.0360081	3.9697	4.24334	4.41469	4.88196	5.80206		LKNGERIEKVEHSDL	348	362	2	13	0	68.6136	73.3007	76.2357	84.2396		55.7891
348	362	LKNGERIEKVEHSDL	3	13	-0.0115231	3.996	4.28493	4.47779	4.94589	5.822		LKNGERIEKVEHSDL	348	362	3	13	0	68.6982	73.651	76.9571	84.9814		55.9808
348	362	LKNGERIEKVEHSDL	4	13	-0.072414	4.01965	4.204	4.43472	4.85343	5.80915		LKNGERIEKVEHSDL	348	362	4	13	0	69.5743	72.7087	76.6314	83.7505		55.8573
348	363	LKNGERIEKVEHSDLS	2	14	-0.00741201	4.12476	4.40884	4.60806	5.08061	6.077		LKNGERIEKVEHSDLS	348	363	2	14	0	67.914	72.583	75.8573	83.6238		54.2589
348	363	LKNGERIEKVEHSDLS	3	14	0.000626096	4.09919	4.39511	4.5894	5.04983	6.03458		LKNGERIEKVEHSDLS	348	363	3	14	0	67.9251	72.8293	76.0492	83.6799		53.8801
348	364	LKNGERIEKVEHSDLSF	2	15	-0.218648	3.96519	4.26393	4.42946	4.90982	5.89805		LKNGERIEKVEHSDLSF	348	364	2	15	0	68.4004	73.2844	75.9906	83.8437		49.1504
348	364	LKNGERIEKVEHSDLSF	3	15	-0.026024	4.18241	4.51103	4.66807	5.13825	6.22081		LKNGERIEKVEHSDLSF	348	364	3	15	0	67.3691	72.6297	75.1437	82.6704		51.84
353	362	RIEKVEHSDL	2	8	-0.0995688	2.51407	2.65241	2.72149	2.9924	3.48092		RIEKVEHSDL	353	362	2	8	0	72.9968	76.8606	78.79	86.3563		54.3893
353	362	RIEKVEHSDL	3	8	-0.27373	2.38938	2.61604	2.64764	2.90742	3.40246		RIEKVEHSDL	353	362	3	8	0	72.4421	78.6077	79.4674	86.534		53.1634
353	363	RIEKVEHSDLS	2	9	-0.191532	2.48312	2.76255	2.78996	3.04975	3.58575		RIEKVEHSDLS	353	363	2	9	0	70.8089	78.2067	78.9323	85.8099		49.802
363	370	SFSKDWSF	1	6	-0.0405187	1.17652	1.22823	1.27685	1.42246	2.31484		SFSKDWSF	363	370	1	6	0	51.6711	53.8666	55.9308	62.1128		48.2258
363	370	SFSKDWSF	2	6	-0.0113139	1.17036	1.22303	1.2726	1.43928	2.32467		SFSKDWSF	363	370	2	6	0	50.5858	52.8406	54.9624	62.0979		48.4307
364	370	FSKDWSF	2	5	-0.0232077	1.01236	1.07416	1.11229	1.25066	1.97052		FSKDWSF	364	370	2	5	0	51.9412	55.0408	56.9536	63.8938		49.263
365	370	SKDWSF	1	4	0.087696	0.575004	0.604385	0.625622	0.748618	1.42483		SKDWSF	365	370	1	4	0	36.4442	38.6416	40.2298	49.4283		44.5259
365	370	SKDWSF	2	4	-0.0399241	0.408946	0.451986	0.476764	0.572202	1.26548		SKDWSF	365	370	2	4	0	34.3855	37.6825	39.5807	46.8916		39.5463
374	385	YYTEFTPTEKDE	2	9	0.652992	3.3372	4.073	4.72571	4.96686	4.70393		YYTEFTPTEKDE	374	385	2	9	0	66.2614	84.4252	100.538	106.491		65.3323
374	386	YYTEFTPTEKDEY	2	10	-0.00341101	2.56069	3.45968	4.14247	4.62272	4.89077		YYTEFTPTEKDEY	374	386	2	10	0	52.3907	70.7593	84.7104	94.5232		61.1346
374	387	YYTEFTPTEKDEYA	2	11	-0.12486	2.49857	2.89078	3.23387	3.63155	4.50577		YYTEFTPTEKDEYA	374	387	2	11	0	56.6538	65.1238	72.5328	81.1211		51.2019
374	388	YYTEFTPTEKDEYAC	2	12	0.120142	2.87696	3.632	4.3417	4.76591	5.10722		YYTEFTPTEKDEYAC	374	388	2	12	0	55.2793	70.4191	84.65	93.1562		53.2002
375	382	YTEFTPTE	1	5	3.58006	8.00494	7.83867	6.21282	6.82178	7.48517		YTEFTPTE	375	382	1	5	0	113.31	109.052	67.4183	83.0123		187.129
375	385	YTEFTPTEKDE	2	8	-0.0875905	2.50761	3.13549	3.68007	4.03282	4.16473		YTEFTPTEKDE	375	385	2	8	0	61.0301	75.7959	88.6026	96.8979		65.0739
375	386	YTEFTPTEKDEY	1	9	-0.279164	2.58089	3.40161	3.97866	4.48595	4.6551		YTEFTPTEKDEY	375	386	1	9	0	57.9631	74.5962	86.2911	96.5719		64.6541
375	387	YTEFTPTEKDEYA	2	10	-0.055605	2.73242	3.61839	4.28011	4.70372	4.87329		YTEFTPTEKDEYA	375	387	2	10	0	56.5649	74.54	87.9652	96.5597		60.9161
375	388	YTEFTPTEKDEYAC	2	11	-0.0544814	2.72745	3.61698	4.2979	4.73012	4.92565		YTEFTPTEKDEYAC	375	388	2	11	0	55.8606	73.7222	87.395	96.0738		55.9733
376	385	TEFTPTEKDE	2	7	-0.121446	2.21524	2.6758	3.13585	3.44781	3.55702		TEFTPTEKDE	376	385	2	7	0	63.5234	76.0439	88.5503	97.031		63.5183
376	407	TEFTPTEKDEYACRVNHVTLSQPKIVKWDRDM	4	28	0.514232	6.55299	8.15352	9.0775	10.1191	11.9822		TEFTPTEKDEYACRVNHVTLSQPKIVKWDRDM	376	407	4	28	0	52.6575	66.614	74.671	83.754		53.4921
378	385	FTPTEKDE	2	5	-0.0903944	1.84255	2.30214	2.80409	3.09859	3.20111		FTPTEKDE	378	385	2	5	0	58.7252	72.6882	87.9379	96.8853		80.0277
378	387	FTPTEKDEYA	2	7	0.234471	2.10405	2.72761	3.24653	3.64185	3.72232		FTPTEKDEYA	378	387	2	7	0	53.6026	71.4807	86.3587	97.6929		66.4699
386	407	YACRVNHVTLSQPKIVKWDRDM	5	19	-0.216547	3.99968	4.96448		5.82642	7.51367		YACRVNHVTLSQPKIVKWDRDM	386	407	5	19	0	54.5422	67.023	2.80131	78.1733		49.432
387	407	ACRVNHVTLSQPKIVKWDRDM	2	18	-0.196732	3.77761	4.52693	4.81701	5.3356	7.13116		ACRVNHVTLSQPKIVKWDRDM	387	407	2	18	0	54.2358	64.4614	68.4199	75.4969		49.522
387	407	ACRVNHVTLSQPKIVKWDRDM	3	18	14.8881	14.4749	15.3706	17.2826	17.4191	7.88628		ACRVNHVTLSQPKIVKWDRDM	387	407	3	18	0	5.90094	-6.89047	-34.1979	-36.1481		54.7659
387	407	ACRVNHVTLSQPKIVKWDRDM	4	18	1.72121	5.54269	6.11608	6.70899	7.27314	8.57054		ACRVNHVTLSQPKIVKWDRDM	387	407	4	18	0	55.7934	64.1649	72.8215	81.058		59.5176
388	407	CRVNHVTLSQPKIVKWDRDM	3	17	-0.0611317	3.90291	4.67405	5.04234	5.61005	7.27773		CRVNHVTLSQPKIVKWDRDM	388	407	3	17	0	54.0144	64.522	69.5403	77.276		53.5127
388	407	CRVNHVTLSQPKIVKWDRDM	4	17	-0.0529893	3.9687	4.75456	5.18915	5.74167	7.43949		CRVNHVTLSQPKIVKWDRDM	388	407	4	17	0	53.6764	64.165	69.9654	77.3396		54.7021
389	407	RVNHVTLSQPKIVKWDRDM	3	16	-0.0532807	3.70598	4.46408	4.82846	5.41975	6.99472		RVNHVTLSQPKIVKWDRDM	389	407	3	16	0	53.338	64.0943	69.2642	77.6538		54.6462
396	407	SQPKIVKWDRDM	2	9	-0.212053	1.93891	2.59592	3.09568	3.38608	4.13525		SQPKIVKWDRDM	396	407	2	9	0	49.4781	64.5912	76.087	82.7669		57.434
401	407	VKWDRDM	1	5	-0.0118581	1.33871	1.56673	1.7226	1.84937	2.09225		VKWDRDM	401	407	1	5	0	64.1871	75.0244	82.432	88.4568		52.3062
401	407	VKWDRDM	2	5	-0.0911315	1.2451	1.47565	1.64643	1.87522	2.20111		VKWDRDM	401	407	2	5	0	58.2937	68.3515	75.8016	85.7828		55.0278
401	407	VKWDRDM	3	5	-0.334377	1.14613	1.27336	1.49645	1.7316	2.115		VKWDRDM	401	407	3	5	0	60.4444	65.6388	74.7468	84.347		52.8749
415	424	ILDTAGKEEY	1	8	-0.0409837	2.06533	2.65144	3.09382	3.33423	3.54764		ILDTAGKEEY	415	424	1	8	0	58.6942	75.0267	87.3539	94.053		55.4319
415	424	ILDTAGKEEY	2	8	-0.00248615	2.07569	2.6668	3.11869	3.34981	3.5445		ILDTAGKEEY	415	424	2	8	0	58.59	75.2552	87.9953	94.5113		55.3827

## Sheet: Q61_Replicate1
					Uptake (D)													% Deuterium Uptake
					HDX time (sec)													HDX time (sec)
START	END	Sequence	Charge	maxD	0	20	60	180	600	BackEx		Sequence	START	END	Charge	maxD	0	20	60	180	600		%Back-exchange
2	10	ASGSHSMRY	2	7	-0.0401636	1.06093	1.24656	1.25138	1.33738	1.69555		ASGSHSMRY	2	10	2	7	0	63.4372	74.1321	74.4099	79.3644		30.2777
2	10	ASGSHSMRY	3	7	-0.0428653	0.990073	1.18656	1.19127	1.29428	1.62431		ASGSHSMRY	2	10	3	7	0	61.9573	73.743	74.0253	80.2038		29.0056
2	11	ASGSHSMRYF	2	8	-0.0516446	0.81134	0.99165	0.968048	1.08125	1.50523		ASGSHSMRYF	2	11	2	8	0	55.4305	67.012	65.4961	72.7671		23.5192
2	11	ASGSHSMRYF	3	8	-0.0873007	0.775076	0.931948	0.915869	1.03157	1.39187		ASGSHSMRYF	2	11	3	8	0	58.3015	68.9069	67.8199	75.6416		21.7479
2	12	ASGSHSMRYFF	2	9	-0.0628566	0.689882	0.873804	0.836969	0.935953	1.44621		ASGSHSMRYFF	2	12	2	9	0	49.8812	62.0691	59.6281	66.1875		20.0862
2	12	ASGSHSMRYFF	3	9	-0.145585	0.631627	0.795304	0.77852	0.894376	1.31977		ASGSHSMRYFF	2	12	3	9	0	53.0392	64.209	63.0636	70.9699		18.3301
2	25	ASGSHSMRYFFTSVSRPGRGEPRF	3	20	-0.0227474	4.15856	4.56329	4.24837	4.76724	6.67249		ASGSHSMRYFFTSVSRPGRGEPRF	2	25	3	20	0	62.4519	68.4971	63.7934	71.5432		41.703
2	25	ASGSHSMRYFFTSVSRPGRGEPRF	4	20	-0.0221121	4.13428	4.59717	4.29329	4.79822	6.75428		ASGSHSMRYFFTSVSRPGRGEPRF	2	25	4	20	0	61.3363	68.1673	63.6828	71.1343		42.2142
2	25	ASGSHSMRYFFTSVSRPGRGEPRF	6	20	-0.0249223	4.10994	4.52859	4.26301	4.69529	6.49361		ASGSHSMRYFFTSVSRPGRGEPRF	2	25	6	20	0	63.4325	69.8549	65.7807	72.4122		40.5851
3	10	SGSHSMRY	2	6	-0.0864322	0.757742	0.928052	0.927836	1.02281	1.29301		SGSHSMRY	3	10	2	6	0	61.1969	73.5432	73.5275	80.4124		26.9377
3	11	SGSHSMRYF	2	7	-0.287492	5.07464	9.06131	8.29674	8.7973	9.37914		SGSHSMRYF	3	11	2	7	0	55.4706	96.712	88.8027	93.9809		167.485
11	24	FFTSVSRPGRGEPR	4	10	-0.0490695	3.55978	3.85583	3.78891	3.99097	5.22729		FFTSVSRPGRGEPR	11	24	4	10	0	68.3966	74.0075	72.7391	76.5686		65.3412
11	25	FFTSVSRPGRGEPRF	2	11	-0.0308896	3.5127	3.82098	3.75694	3.9313	5.13395		FFTSVSRPGRGEPRF	11	25	2	11	0	68.6097	74.5786	73.3388	76.7146		58.3404
11	25	FFTSVSRPGRGEPRF	3	11	-0.0251308	3.4476	3.78041	3.7186	3.90497	5.20075		FFTSVSRPGRGEPRF	11	25	3	11	0	66.4525	72.821	71.6382	75.2045		59.0995
11	25	FFTSVSRPGRGEPRF	4	11	-0.0202506	3.47799	3.82144	3.75717	3.94796	5.22803		FFTSVSRPGRGEPRF	11	25	4	11	0	66.6549	73.1989	71.9744	75.6096		59.4095
11	27	FFTSVSRPGRGEPRFIA	3	13	-0.173839	3.76386	4.00327	4.09931	4.26206	5.62879		FFTSVSRPGRGEPRFIA	11	27	3	13	0	67.8605	71.9865	73.6415	76.4463		54.123
12	25	FTSVSRPGRGEPRF	2	10	-0.0421249	3.53518	3.86853	3.77237	4.00645	5.21369		FTSVSRPGRGEPRF	12	25	2	10	0	68.0638	74.4062	72.5768	77.0305		65.1711
12	25	FTSVSRPGRGEPRF	3	10	-0.0091337	3.5906	3.86691	3.78846	4.01242	5.26932		FTSVSRPGRGEPRF	12	25	3	10	0	68.1968	73.4315	71.9453	76.1881		65.8665
12	25	FTSVSRPGRGEPRF	4	10	-0.0490695	3.55978	3.85583	3.78891	3.99097	5.22729		FTSVSRPGRGEPRF	12	25	4	10	0	68.3966	74.0075	72.7391	76.5686		65.3412
13	23	TSVSRPGRGEP	2	7	-0.0898382	5.07993	5.19682	4.62942	5.14193	5.09337		TSVSRPGRGEP	13	23	2	7	0	99.7407	101.996	91.0489	100.937		90.9531
13	25	TSVSRPGRGEPRF	2	9	-0.0528269	3.59099	3.90012	2.38044	4.04391	5.02722		TSVSRPGRGEPRF	13	25	2	9	0	71.728	77.8133	47.8986	80.6437		69.8225
13	25	TSVSRPGRGEPRF	3	9	-0.0413983	3.59405	3.92126	3.83325	4.0606	5.22375		TSVSRPGRGEPRF	13	25	3	9	0	69.0475	75.2621	73.5905	77.9086		72.5521
13	25	TSVSRPGRGEPRF	4	9	-0.116359	3.61678	3.94405	3.89659	4.06549	5.0502		TSVSRPGRGEPRF	13	25	4	9	0	72.2558	78.5903	77.6716	80.9407		70.1416
14	25	SVSRPGRGEPRF	2	8	-0.173477	3.50877	3.83327	3.80799	3.89978	4.81014		SVSRPGRGEPRF	14	25	2	8	0	73.8872	80.3984	79.8912	81.733		75.1584
14	25	SVSRPGRGEPRF	3	8	-0.181347	3.63454	3.91059	3.79239	4.00038	4.9717		SVSRPGRGEPRF	14	25	3	8	0	74.051	79.4081	77.1143	81.1506		77.6828
15	25	VSRPGRGEPRF	2	7	-0.124551	3.62565	3.77759	3.7854	3.94806	4.70778		VSRPGRGEPRF	15	25	2	7	0	77.6064	80.7507	80.9123	84.2785		84.0675
26	35	IAVGYVDDTQ	1	8	-0.0268924	0.359112	0.570747	0.765709	1.00579	1.73309		IAVGYVDDTQ	26	35	1	8	0	21.9323	33.9571	45.0346	58.6757		27.0795
26	35	IAVGYVDDTQ	2	8	-0.0218987	0.324108	0.466286	0.583839	0.793693	1.43057		IAVGYVDDTQ	26	35	2	8	0	23.822	33.6108	41.7041	56.1523		22.3526
26	36	IAVGYVDDTQF	1	9	-0.0376929	0.384109	0.575158	0.775734	1.04548	1.76586		IAVGYVDDTQF	26	36	1	9	0	23.3873	33.9803	45.1014	60.058		24.5258
26	36	IAVGYVDDTQF	2	9	-0.0189485	0.331983	0.490772	0.631422	0.825705	1.6016		IAVGYVDDTQF	26	36	2	9	0	21.6551	31.4536	40.1328	52.1216		22.2444
30	36	YVDDTQF	1	5	-0.0188683	0.41804	0.784397	0.835818	1.15582	1.51581		YVDDTQF	30	36	1	5	0	28.469	52.341	55.6916	76.5433		37.8953
34	39	TQFVRF	2	4	-0.232742	0.21157	0.0762884	0.0993818	0.0226486	0.295687		TQFVRF	34	39	2	4	0	84.0816	58.481	62.8512	48.3302		9.24021
36	43	FVRFDSDA	2	6	-0.0764325	2.70539	2.76098	2.9213	3.50127	2.41162		FVRFDSDA	36	43	2	6	0	111.807	114.041	120.485	143.796		50.242
36	46	FVRFDSDAASQ	2	9	-0.127522	2.00808	2.18148	2.14023	2.53644	4.005		FVRFDSDAASQ	36	46	2	9	0	51.678	55.8739	54.8758	64.4635		55.6249
36	57	FVRFDSDAASQKMEPRAPWIEQ	3	18	-0.204548	4.2224	4.87038	5.31628	6.35981	10.4223		FVRFDSDAASQKMEPRAPWIEQ	36	57	3	18	0	41.6581	47.7557	51.9516	61.7714		72.3771
36	62	FVRFDSDAASQKMEPRAPWIEQEGPEY	2	22	-0.122641	4.91639	5.77123	6.58904	8.05292	12.1204		FVRFDSDAASQKMEPRAPWIEQEGPEY	36	62	2	22	0	41.1584	48.1407	54.8205	66.7773		68.8658
36	62	FVRFDSDAASQKMEPRAPWIEQEGPEY	3	22	-0.00148273	4.63658	5.61178	6.29451	8.0454	12.0258		FVRFDSDAASQKMEPRAPWIEQEGPEY	36	62	3	22	0	38.5629	46.6712	52.3476	66.9053		68.3283
36	62	FVRFDSDAASQKMEPRAPWIEQEGPEY	4	22	-0.00242749	4.5785	5.53245	6.24654	7.96965	11.9116		FVRFDSDAASQKMEPRAPWIEQEGPEY	36	62	4	22	0	38.4499	46.4569	52.4507	66.9136		67.6793
36	63	FVRFDSDAASQKMEPRAPWIEQEGPEYW	3	23	-0.00796893	5.30914	6.41734	6.92623	8.81612	12.8671		FVRFDSDAASQKMEPRAPWIEQEGPEYW	36	63	3	23	0	41.2976	49.9049	53.8574	68.536		69.9302
36	63	FVRFDSDAASQKMEPRAPWIEQEGPEYW	4	23	-0.0335938	NA	6.05837	6.63453	8.47177	12.6191		FVRFDSDAASQKMEPRAPWIEQEGPEYW	36	63	4	23	0	#VALUE!	48.1476	52.7013	67.2219		68.582
37	43	VRFDSDA	2	5	0.021222	0.337554	0.462141	0.520194	0.825488	2.26858		VRFDSDA	37	43	2	5	0	14.0757	19.6194	22.2026	35.7872		56.7145
37	46	VRFDSDAASQ	2	8	-0.0752237	2.05511	2.23372	2.21397	2.65769	3.97039		VRFDSDAASQ	37	46	2	8	0	52.6578	57.0728	56.5847	67.5526		62.0373
37	57	VRFDSDAASQKMEPRAPWIEQ	3	17	-0.185627	3.81187	4.41172	5.13511	5.81177	9.72066		VRFDSDAASQKMEPRAPWIEQ	37	57	3	17	0	40.3531	46.4084	53.7107	60.5414		71.4754
37	62	VRFDSDAASQKMEPRAPWIEQEGPEY	2	21	-0.175085	4.82994	5.72197	6.65422	8.20684	11.8811		VRFDSDAASQKMEPRAPWIEQEGPEY	37	62	2	21	0	41.514	48.9129	56.6455	69.5237		70.7211
37	62	VRFDSDAASQKMEPRAPWIEQEGPEY	3	21	-0.000926173	4.96309	5.84603	6.70129	8.3125	11.9067		VRFDSDAASQKMEPRAPWIEQEGPEY	37	62	3	21	0	41.6875	49.1025	56.2849	69.8157		70.8735
37	62	VRFDSDAASQKMEPRAPWIEQEGPEY	4	21	-0.017743	4.68322	5.59852	6.33875	8.0021	11.7278		VRFDSDAASQKMEPRAPWIEQEGPEY	37	62	4	21	0	40.0232	47.816	54.1182	68.2797		69.8085
37	63	VRFDSDAASQKMEPRAPWIEQEGPEYW	3	22	-0.0431491	5.16238	6.07187	6.86233	8.60502	12.6071		VRFDSDAASQKMEPRAPWIEQEGPEYW	37	63	3	22	0	41.1496	48.3392	54.5877	68.3637		71.6312
37	63	VRFDSDAASQKMEPRAPWIEQEGPEYW	4	22	-0.0739835	4.824	5.70943	6.58109	8.19021	12.3057		VRFDSDAASQKMEPRAPWIEQEGPEYW	37	63	4	22	0	39.5647	46.717	53.7581	66.7562		69.9187
39	47	FDSDAASQK	2	7	0.0249505	4.1529	4.38618	3.68026	4.44981	4.30301		FDSDAASQK	39	47	2	7	0	96.4912	101.944	85.4431	103.432		76.8395
40	56	DSDAASQKMEPRAPWIE	3	13	-0.212064	3.47081	3.93524	4.25967	5.49167	8.05081		DSDAASQKMEPRAPWIE	40	56	3	13	0	44.5713	50.192	54.1184	69.0285		77.4117
40	62	DSDAASQKMEPRAPWIEQEGPEY	2	18	-0.0363826	4.37993	5.31647	6.17339	7.64452	10.7648		DSDAASQKMEPRAPWIEQEGPEY	40	62	2	18	0	40.8874	49.5582	57.4918	71.1119		74.7553
40	62	DSDAASQKMEPRAPWIEQEGPEY	3	18	-0.00637059	4.38935	5.31045	6.13337	7.59792	10.7468		DSDAASQKMEPRAPWIEQEGPEY	40	62	3	18	0	40.8783	49.4441	57.0969	70.7166		74.6307
40	62	DSDAASQKMEPRAPWIEQEGPEY	4	18	-0.131244	4.36173	5.23023	6.3597	7.40918	10.6453		DSDAASQKMEPRAPWIEQEGPEY	40	62	4	18	0	41.692	49.7511	60.2319	69.9704		73.926
40	63	DSDAASQKMEPRAPWIEQEGPEYW	3	19	-0.0406301	4.44494	5.39586	6.31278	7.77846	11.3262		DSDAASQKMEPRAPWIEQEGPEYW	40	63	3	19	0	39.462	47.8279	55.8945	68.7889		74.5142
40	81	DSDAASQKMEPRAPWIEQEGPEYWDQETRNMKAHSQTDRANL	5	37	-0.057573	6.41898	7.39494	8.60423	11.2908	19.7652		DSDAASQKMEPRAPWIEQEGPEYWDQETRNMKAHSQTDRANL	40	81	5	37	0	32.6723	37.5957	43.6962	57.249		66.7744
43	62	AASQKMEPRAPWIEQEGPEY	2	15	0.107889	3.95937	4.95614	6.18064	7.02565	9.75438		AASQKMEPRAPWIEQEGPEY	43	62	2	15	0	39.9262	50.2592	62.953	71.7128		81.2865
43	62	AASQKMEPRAPWIEQEGPEY	3	15	-0.126309	3.631	4.62344	5.28578	6.632	8.77062		AASQKMEPRAPWIEQEGPEY	43	62	3	15	0	42.2315	53.3863	60.831	75.9623		73.0885
44	62	ASQKMEPRAPWIEQEGPEY	2	14	-0.097292	3.20435	3.84014	4.67597	5.65767	8.40775		ASQKMEPRAPWIEQEGPEY	44	62	2	14	0	38.8198	46.2952	56.1227	67.6653		75.0692
44	62	ASQKMEPRAPWIEQEGPEY	3	14	-0.0758301	3.28247	3.96032	4.99985	5.88648	8.51742		ASQKMEPRAPWIEQEGPEY	44	62	3	14	0	39.0806	46.9688	59.0659	69.3836		76.0484
44	63	ASQKMEPRAPWIEQEGPEYW	3	15	-0.121101	3.99581	4.4276	5.39649	6.42472	9.34797		ASQKMEPRAPWIEQEGPEYW	44	63	3	15	0	43.4775	48.0375	58.2697	69.1285		77.8997
46	62	QKMEPRAPWIEQEGPEY	2	12	0.158286	3.16027	4.68581	5.67076	5.39647	7.97555		QKMEPRAPWIEQEGPEY	46	62	2	12	0	38.402	57.9169	70.5167	67.0079		83.0787
47	62	KMEPRAPWIEQEGPEY	2	11	0.14683	2.41	3.237	3.62089	4.65501	7.12976		KMEPRAPWIEQEGPEY	47	62	2	11	0	32.41	44.2532	49.7507	64.56		81.02
47	62	KMEPRAPWIEQEGPEY	3	11	-0.0699503	2.20326	2.89428	3.36171	4.37272	6.59998		KMEPRAPWIEQEGPEY	47	62	3	11	0	34.0814	44.4417	51.4498	66.6074		74.9998
48	62	MEPRAPWIEQEGPEY	2	10	-0.0598534	5.66228	5.82726	6.0606	6.61189	6.41588		MEPRAPWIEQEGPEY	48	62	2	10	0	88.3627	90.9103	94.5136	103.027		80.1986
58	73	EGPEYWDQETRNMKAH	3	13	-0.231108	8.53694	8.49329	7.74461	8.184	7.51889		EGPEYWDQETRNMKAH	58	73	3	13	0	113.136	112.573	102.913	108.582		72.297
63	72	WDQETRNMKA	2	8	-0.0486079	0.392235	0.478464	0.575987	0.815576	3.07282		WDQETRNMKA	63	72	2	8	0	14.1231	16.8856	20.0099	27.6855		48.0128
63	72	WDQETRNMKA	3	8	-0.106213	0.384281	0.469085	0.476552	0.798808	3.22166		WDQETRNMKA	63	72	3	8	0	14.739	17.2872	17.5116	27.1952		50.3385
63	73	WDQETRNMKAH	2	9	-0.0705037	5.55659	5.66789	5.1695	5.70943	5.66957		WDQETRNMKAH	63	73	2	9	0	98.0316	99.9707	91.2881	100.694		78.7441
63	73	WDQETRNMKAH	3	9	-0.087465	5.5264	5.71901	5.19986	5.81455	5.73234		WDQETRNMKAH	63	73	3	9	0	96.4615	99.771	90.8505	101.413		79.6158
63	76	WDQETRNMKAHSQT	2	12	-0.0611988	6.98736	7.32841	7.54005	8.03729	9.31973		WDQETRNMKAHSQT	63	76	2	12	0	75.1371	78.7727	81.0287	86.3293		97.0805
63	76	WDQETRNMKAHSQT	3	12	-0.0618371	8.03774	8.33457	8.75751	9.05246	10.5269		WDQETRNMKAHSQT	63	76	3	12	0	76.4927	79.296	83.2903	86.0757		109.655
63	79	WDQETRNMKAHSQTDRA	3	15	-0.135078	0.66667	0.86027	0.897323	1.48672	6.90476		WDQETRNMKAHSQTDRA	63	79	3	15	0	11.3887	14.1388	14.6651	23.0374		57.5396
63	81	WDQETRNMKAHSQTDRANL	2	17	-0.00857921	0.791761	1.04819	1.11411	1.6538	6.53135		WDQETRNMKAHSQTDRANL	63	81	2	17	0	12.2378	16.1588	17.1667	25.419		48.0246
63	81	WDQETRNMKAHSQTDRANL	3	17	0.000478066	0.804699	1.05028	1.11355	1.69035	6.62332		WDQETRNMKAHSQTDRANL	63	81	3	17	0	12.1431	15.8512	16.8066	25.5159		48.7009
63	81	WDQETRNMKAHSQTDRANL	4	17	-0.0231605	0.790797	1.00915	1.09725	1.65994	6.61106		WDQETRNMKAHSQTDRANL	63	81	4	17	0	12.2691	15.5604	16.8884	25.37		48.6107
63	83	WDQETRNMKAHSQTDRANLGT	3	19	-0.0847692	1.11932	1.4377	1.83439	2.72803	7.7512		WDQETRNMKAHSQTDRANLGT	63	83	3	19	0	15.3662	19.4293	24.4917	35.8961		50.9947
63	84	WDQETRNMKAHSQTDRANLGTL	2	20	-0.0334142	1.61444	1.60963	2.04253	2.73706	7.90621		WDQETRNMKAHSQTDRANLGTL	63	84	2	20	0	20.7548	20.6942	26.1466	34.8943		49.4138
63	84	WDQETRNMKAHSQTDRANLGTL	3	20	-0.0158403	0.999275	1.38491	1.74897	2.67067	7.93741		WDQETRNMKAHSQTDRANLGTL	63	84	3	20	0	12.7635	17.6123	22.1899	33.7788		49.6088
63	84	WDQETRNMKAHSQTDRANLGTL	4	20	-0.0362914	0.96478	1.35658	1.70675	2.63759	7.78194		WDQETRNMKAHSQTDRANLGTL	63	84	4	20	0	12.8043	17.8157	22.2946	34.2006		48.6371
63	86	WDQETRNMKAHSQTDRANLGTLRG	2	22	-0.148369	1.21649	1.69487	2.06463	3.02038	8.65178		WDQETRNMKAHSQTDRANLGTLRG	63	86	2	22	0	15.5096	20.9455	25.1473	36.0079		49.1578
63	86	WDQETRNMKAHSQTDRANLGTLRG	3	22	-0.0199236	1.28072	2.1159	2.0932	3.1	9.68151		WDQETRNMKAHSQTDRANLGTLRG	63	86	3	22	0	13.4067	22.0156	21.7815	32.1594		55.0086
63	86	WDQETRNMKAHSQTDRANLGTLRG	4	22	-0.0226153	1.30051	1.75677	2.16952	3.14091	9.11951		WDQETRNMKAHSQTDRANLGTLRG	63	86	4	22	0	14.4729	19.4636	23.9784	34.6039		51.8154
63	86	WDQETRNMKAHSQTDRANLGTLRG	5	22	-0.111421	1.24389	1.66454	2.02815	2.98717	8.99545		WDQETRNMKAHSQTDRANLGTLRG	63	86	5	22	0	14.8823	19.5013	23.494	34.0248		51.1105
63	86	WDQETRNMKAHSQTDRANLGTLRG	6	22	-0.140184	1.19075	1.63884	2.04596	2.95461	8.42904		WDQETRNMKAHSQTDRANLGTLRG	63	86	6	22	0	15.5315	20.7606	25.5115	36.1152		47.8923
63	87	WDQETRNMKAHSQTDRANLGTLRGY	3	23	-0.0518249	1.83459	1.6627	2.11999	3.19935	9.38924		WDQETRNMKAHSQTDRANLGTLRGY	63	87	3	23	0	19.9809	18.1603	23.0039	34.4365		51.0285
63	87	WDQETRNMKAHSQTDRANLGTLRGY	4	23	-0.146288	1.54315	1.74345	2.13959	3.44129	9.34947		WDQETRNMKAHSQTDRANLGTLRGY	63	87	4	23	0	17.7915	19.9009	24.0727	37.7808		50.8123
63	99	WDQETRNMKAHSQTDRANLGTLRGYYNQSEDGSHTIQ	3	35	-0.0281595	4.45772	5.47016	5.93666	7.62748	14.4845		WDQETRNMKAHSQTDRANLGTLRGYYNQSEDGSHTIQ	63	99	3	35	0	30.9101	37.8864	41.1008	52.7514		51.7304
63	99	WDQETRNMKAHSQTDRANLGTLRGYYNQSEDGSHTIQ	4	35	-0.0465322	4.50555	5.56848	5.939	7.76634	14.7242		WDQETRNMKAHSQTDRANLGTLRGYYNQSEDGSHTIQ	63	99	4	35	0	30.8182	38.0144	40.5229	52.8942		52.5864
64	72	DQETRNMKA	2	7	-0.0961306	0.440692	0.340376	0.382892	0.466454	2.50033		DQETRNMKA	64	72	2	7	0	20.6751	16.8116	18.4491	21.6673		44.6488
64	76	DQETRNMKAHSQT	2	11	-0.0841556	0.322433	0.473258	0.577418	0.907793	4.50864		DQETRNMKAHSQT	64	76	2	11	0	8.85276	12.1367	14.4046	21.5979		51.2346
64	81	DQETRNMKAHSQTDRANL	2	16	-0.0448443	0.782357	1.01445	1.07569	1.52596	6.3814		DQETRNMKAHSQTDRANL	64	81	2	16	0	12.8722	16.4839	17.4368	24.4437		49.8546
64	81	DQETRNMKAHSQTDRANL	3	16	-0.00814046	0.785775	1.03201	1.08157	1.52014	6.41269		DQETRNMKAHSQTDRANL	64	81	3	16	0	12.3647	16.1996	16.9716	23.8019		50.0992
64	81	DQETRNMKAHSQTDRANL	4	16	-0.0620125	2.40102	2.74048	3.04394	2.91579	7.66564		DQETRNMKAHSQTDRANL	64	81	4	16	0	31.873	36.2658	40.1927	38.5343		59.8878
64	83	DQETRNMKAHSQTDRANLGT	3	18	-0.102066	0.9211	1.50753	1.62173	2.63864	7.77394		DQETRNMKAHSQTDRANLGT	64	83	3	18	0	12.9909	20.4368	21.8867	34.7982		53.9857
64	84	DQETRNMKAHSQTDRANLGTL	3	19	-0.114513	0.903684	1.31803	1.61626	2.44856	7.55178		DQETRNMKAHSQTDRANLGTL	64	84	3	19	0	13.2815	18.6863	22.5764	33.433		49.6828
64	86	DQETRNMKAHSQTDRANLGTLRG	3	21	-0.0440496	1.20613	1.63898	1.98489	2.87938	8.83078		DQETRNMKAHSQTDRANLGTLRG	64	86	3	21	0	14.0869	18.964	22.8617	32.9407		52.5642
64	86	DQETRNMKAHSQTDRANLGTLRG	4	21	-0.0955988	1.33171	1.66506	2.02126	2.94587	8.75822		DQETRNMKAHSQTDRANLGTLRG	64	86	4	21	0	16.1208	19.8859	23.909	34.3521		52.1323
64	99	DQETRNMKAHSQTDRANLGTLRGYYNQSEDGSHTIQ	5	34	-0.239547	5.42309	6.08132	6.46312	8.07073	13.9256		DQETRNMKAHSQTDRANLGTLRGYYNQSEDGSHTIQ	64	99	5	34	0	39.9759	44.6227	47.3181	58.6671		51.197
66	81	ETRNMKAHSQTDRANL	2	14	-0.213135	0.553098	0.840442	0.814314	1.26227	5.31861		ETRNMKAHSQTDRANL	66	81	2	14	0	13.8516	19.046	18.5737	26.6715		47.4876
66	81	ETRNMKAHSQTDRANL	3	14	-0.0764586	0.724881	0.910592	0.970002	1.38672	5.4289		ETRNMKAHSQTDRANL	66	81	3	14	0	14.5556	17.9289	19.0081	26.5773		48.4723
66	86	ETRNMKAHSQTDRANLGTLRG	3	19	-0.144083	1.12928	1.48145	1.94488	2.73352	7.65885		ETRNMKAHSQTDRANLGTLRG	66	86	3	19	0	16.319	20.8323	26.7715	36.8785		50.3872
67	81	TRNMKAHSQTDRANL	2	13	-0.0399492	0.707054	0.890432	0.942529	1.3397	4.96523		TRNMKAHSQTDRANL	67	81	2	13	0	14.9246	18.5884	19.6292	27.5645		47.7426
67	81	TRNMKAHSQTDRANL	3	13	-0.0192349	0.77514	0.958076	1.03981	1.46145	5.10875		TRNMKAHSQTDRANL	67	81	3	13	0	15.491	19.0584	20.6522	28.8746		49.1226
67	86	TRNMKAHSQTDRANLGTLRG	3	18	-0.0424346	1.1329	1.5034	1.88141	2.73243	7.33641		TRNMKAHSQTDRANLGTLRG	67	86	3	18	0	15.9285	20.9496	26.0724	37.6057		50.9473
67	86	TRNMKAHSQTDRANLGTLRG	4	18	-0.135529	2.30673	3.17743	3.00729	3.27602	7.76646		TRNMKAHSQTDRANLGTLRG	67	86	4	18	0	30.907	41.9256	39.7725	43.1733		53.9337
70	81	MKAHSQTDRANL	2	10	-0.0399018	0.554267	0.701064	0.766695	1.11422	4.15491		MKAHSQTDRANL	70	81	2	10	0	14.1644	17.6639	19.2285	27.5132		51.9363
70	81	MKAHSQTDRANL	3	10	-0.055622	0.549923	0.687367	0.757991	1.1027	4.16426		MKAHSQTDRANL	70	81	3	10	0	14.3498	17.6069	19.2805	27.4491		52.0532
70	86	MKAHSQTDRANLGTLRG	3	15	-0.528922	2.98692	3.58409	3.98284	4.24857	5.40509		MKAHSQTDRANLGTLRG	70	86	3	15	0	59.2489	69.3124	76.0322	80.5103		45.0424
71	81	KAHSQTDRANL	2	9	-0.253119	0.434086	0.524681	0.582786	0.909986	3.55766		KAHSQTDRANL	71	81	2	9	0	18.0332	20.4105	21.9353	30.5215		49.4119
71	86	KAHSQTDRANLGTLRG	3	14	-0.0714397	1.03999	1.1746	1.51586	2.4129	5.99957		KAHSQTDRANLGTLRG	71	86	3	14	0	18.3071	20.5244	26.1455	40.9214		53.5676
73	81	HSQTDRANL	2	7	-0.0611024	0.461232	0.56384	0.640543	0.887978	-0.0705392		HSQTDRANL	73	81	2	7	0	-5535.09	-6622.41	-7435.22	-10057.2		-1.25963
73	86	HSQTDRANLGTLRG	2	12	-0.121454	5.25448	3.59989	3.96789	3.6163	13.4198		HSQTDRANLGTLRG	73	86	2	12	0	39.7005	27.4816	30.1992	27.6028		139.789
77	84	DRANLGTL	2	6	-0.197104	0.100962	0.2747	0.574932	1.06446	2.27764		DRANLGTL	77	84	2	6	0	12.0444	19.0648	31.1967	50.9775		47.4508
77	86	DRANLGTLRG	2	8	-0.209204	0.693231	0.909641	1.26417	1.77912	4.62816		DRANLGTLRG	77	86	2	8	0	18.6555	23.1292	30.4581	41.1035		72.315
81	86	LGTLRG	2	4	-0.129324	3.04051	3.12324	2.85287	3.1429	3.19152		LGTLRG	81	86	2	4	0	95.4528	97.9438	89.8023	98.5361		99.7349
82	87	GTLRGY	2	4	-0.111415	0.26096	0.293454	0.334347	0.495824	1.68816		GTLRGY	82	87	2	4	0	20.6924	22.4981	24.7705	33.7435		52.7549
82	97	GTLRGYYNQSEDGSHT	2	14	-0.0707406	3.57617	4.03542	4.4973	4.92453	6.83126		GTLRGYYNQSEDGSHT	82	97	2	14	0	52.8384	59.4922	66.1842	72.3742		60.9934
82	97	GTLRGYYNQSEDGSHT	3	14	-0.0867435	3.56423	3.99529	4.4935	4.89908	6.93907		GTLRGYYNQSEDGSHT	82	97	3	14	0	51.9651	58.1005	65.1916	70.9644		61.956
82	99	GTLRGYYNQSEDGSHTIQ	2	16	-0.0214722	3.47912	4.00361	4.30855	4.94538	7.09771		GTLRGYYNQSEDGSHTIQ	82	99	2	16	0	49.1712	56.5385	60.8219	69.7671		55.4509
82	99	GTLRGYYNQSEDGSHTIQ	3	16	-0.00873121	3.56265	4.07806	4.44474	5.03944	7.29223		GTLRGYYNQSEDGSHTIQ	82	99	3	16	0	48.9166	55.976	60.9984	69.1439		56.9706
82	101	GTLRGYYNQSEDGSHTIQIM	2	18	-0.0342714	3.77313	4.60569	5.08982	5.52764	8.0604		GTLRGYYNQSEDGSHTIQIM	82	101	2	18	0	47.0359	57.3212	63.302	68.7108		55.975
82	101	GTLRGYYNQSEDGSHTIQIM	3	18	-0.0417114	3.46246	3.90927	4.33358	4.81727	7.14701		GTLRGYYNQSEDGSHTIQIM	82	101	3	18	0	48.7454	54.9608	60.8633	67.5918		49.632
84	99	LRGYYNQSEDGSHTIQ	3	14	-0.228264	3.21046	3.52775	3.94838	4.38188	5.86396		LRGYYNQSEDGSHTIQ	84	99	3	14	0	56.4444	61.6526	68.5569	75.6726		52.3568
85	97	RGYYNQSEDGSHT	2	11	-0.0730716	3.66268	4.0865	4.39843	4.80204	5.76621		RGYYNQSEDGSHT	85	97	2	11	0	63.9761	71.2343	76.5762	83.4881		65.5252
85	97	RGYYNQSEDGSHT	3	11	-0.189493	3.25547	3.61154	4.00762	4.26647	5.289		RGYYNQSEDGSHT	85	97	3	11	0	62.8816	69.381	76.6107	81.3356		60.1023
85	99	RGYYNQSEDGSHTIQ	2	13	0.013101	3.26881	3.73992	3.93635	4.46611	5.61045		RGYYNQSEDGSHTIQ	85	99	2	13	0	58.1652	66.5818	70.0912	79.5557		53.9467
85	99	RGYYNQSEDGSHTIQ	3	13	-0.03589	3.19283	3.62369	3.93865	4.35333	5.55144		RGYYNQSEDGSHTIQ	85	99	3	13	0	57.7865	65.4978	71.1348	78.5566		53.3792
87	97	YYNQSEDGSHT	2	9	-0.0363301	3.29639	3.66442	4.0736	4.35268	4.64984		YYNQSEDGSHT	87	97	2	9	0	71.1182	78.9717	87.7035	93.6589		64.5811
87	99	YYNQSEDGSHTIQ	2	11	0.000333406	3.34363	3.71825	3.90515	4.39375	4.84035		YYNQSEDGSHTIQ	87	99	2	11	0	69.0761	76.8162	80.6778	90.7728		55.0039
87	101	YYNQSEDGSHTIQIM	2	13	-0.0186416	2.99982	3.35554	3.73945	3.98207	4.64171		YYNQSEDGSHTIQIM	87	101	2	13	0	64.769	72.4019	80.6395	85.8456		44.6319
88	99	YNQSEDGSHTIQ	2	10	-0.0777499	3.05378	3.33156	3.52227	3.81405	4.31555		YNQSEDGSHTIQ	88	99	2	10	0	71.2796	77.6024	81.9433	88.5849		53.9444
88	101	YNQSEDGSHTIQIM	2	12	0.129702	3.41101	3.8363	4.35945	4.01656	5.52051		YNQSEDGSHTIQIM	88	101	2	12	0	60.8686	68.7577	78.4621	72.1016		57.5053
89	101	NQSEDGSHTIQIM	2	11	-0.225374	5.41217	5.69419	5.15259	5.51385	5.8993		NQSEDGSHTIQIM	89	101	2	11	0	92.0463	96.651	87.808	93.7066		67.0375
106	112	VGPDGRF	2	4	-0.0528593	0.897654	1.18489	1.20028	1.73385	2.44481		VGPDGRF	106	112	2	4	0	38.056	49.5562	50.1725	71.5351		76.4002
106	115	VGPDGRFLRG	3	7	-0.0732276	1.1774	1.42775	1.21775	2.14218	3.618		VGPDGRFLRG	106	115	3	7	0	33.8811	40.6633	34.9742	60.0181		64.6072
106	125	VGPDGRFLRGYRQDAYDGKD	4	17	-0.094705	1.47937	2.11183	1.5917	3.2764	5.48241		VGPDGRFLRGYRQDAYDGKD	106	125	4	17	0	28.2238	39.5641	30.238	60.4454		40.3118
107	112	GPDGRF	1	4	-0.0946675	4.22879	1.61644	1.75552	1.80482	2.58203		GPDGRF	107	112	1	4	0	161.522	63.9261	69.122	70.9638		80.6885
113	125	LRGYRQDAYDGKD	2	11	-0.00787463	0.460322	0.660669	0.775109	1.05953	2.80322		LRGYRQDAYDGKD	113	125	2	11	0	16.6553	23.7823	27.8533	37.9712		31.8548
113	125	LRGYRQDAYDGKD	3	11	-0.0114738	0.469608	0.668924	0.791934	1.07401	2.82365		LRGYRQDAYDGKD	113	125	3	11	0	16.9687	23.9989	28.3377	38.2872		32.0869
113	125	LRGYRQDAYDGKD	4	11	-0.0447075	0.454406	0.649372	0.754888	1.02426	2.78394		LRGYRQDAYDGKD	113	125	4	11	0	17.645	24.5375	28.2678	37.7909		31.6356
113	126	LRGYRQDAYDGKDY	2	12	-0.111674	0.478165	0.712306	0.815295	1.02293	2.84807		LRGYRQDAYDGKDY	113	126	2	12	0	19.9288	27.8396	31.3192	38.3346		29.6674
113	129	LRGYRQDAYDGKDYIAL	2	15	-0.00940832	4.31792	4.40689	3.72969	5.8966	6.9681		LRGYRQDAYDGKDYIAL	113	129	2	15	0	62.0183	63.2934	53.5879	84.6436		58.0675
113	129	LRGYRQDAYDGKDYIAL	3	15	-0.0443724	4.54319	4.68526	4.29822	6.45444	7.52161		LRGYRQDAYDGKDYIAL	113	129	3	15	0	60.634	62.5118	57.3962	85.8951		62.6801
116	121	YRQDAY	2	4	-0.0891049	0.188285	0.221992	0.163696	0.340398	0.445657		YRQDAY	116	121	2	4	0	51.8716	58.1748	47.2735	80.3166		13.9268
116	125	YRQDAYDGKD	1	8	-0.043551	0.402729	0.576733	0.698476	0.89508	1.52807		YRQDAYDGKD	116	125	1	8	0	28.3961	39.4678	47.2141	59.7237		23.8761
116	125	YRQDAYDGKD	2	8	-0.00528482	0.387542	0.575964	0.707519	0.897429	1.5783		YRQDAYDGKD	116	125	2	8	0	24.8062	36.7046	45.012	57.0045		24.6609
116	125	YRQDAYDGKD	3	8	-0.0115202	0.391333	0.570696	0.694678	0.879659	1.55042		YRQDAYDGKD	116	125	3	8	0	25.7918	37.2751	45.2127	57.0557		24.2254
116	126	YRQDAYDGKDY	1	9	-0.3205	6.20934	3.77409	4.0378	4.03136	4.44804		YRQDAYDGKDY	116	126	1	9	0	136.936	85.8668	91.3971	91.262		61.7783
116	126	YRQDAYDGKDY	2	9	-0.0426708	1.58599	2.02533	2.28382	2.3605	2.33213		YRQDAYDGKDY	116	126	2	9	0	68.5811	87.0811	97.9657	101.195		32.3907
116	126	YRQDAYDGKDY	3	9	-0.0813415	2.1384	1.63109	1.30301	1.18653	1.72847		YRQDAYDGKDY	116	126	3	9	0	122.65	94.619	76.4911	70.0552		24.0066
116	129	YRQDAYDGKDYIAL	2	12	0.000258878	0.770564	0.596989	0.645311	0.819933	2.02152		YRQDAYDGKDYIAL	116	129	2	12	0	38.1101	29.5227	31.9134	40.5526		21.0575
116	129	YRQDAYDGKDYIAL	3	12	-0.0311867	0.458837	0.568224	0.622329	0.849584	2.03455		YRQDAYDGKDYIAL	116	129	3	12	0	23.7215	29.0168	31.6359	42.637		21.1933
116	131	YRQDAYDGKDYIALNE	3	14	-0.0967699	2.02137	2.08998	1.98014	3.55819	2.73039		YRQDAYDGKDYIALNE	116	131	3	14	0	74.921	77.3479	73.4625	129.28		24.3785
117	125	RQDAYDGKD	2	7	-0.184961	0.411611	0.54968	0.734042	0.862271	1.44063		RQDAYDGKD	117	125	2	7	0	36.6988	45.1923	56.5336	64.4217		25.7255
118	125	QDAYDGKD	2	6	-0.0729129	3.1838	3.25644	2.94833	3.33232	3.25882		QDAYDGKD	118	125	2	6	0	97.7481	99.9286	90.6808	102.206		67.8921
126	131	YIALNE	1	4	0.0288246	0.977011	1.45399	1.12977	1.02331	1.46387		YIALNE	126	131	1	4	0	66.0738	99.3117	76.7189	69.3004		45.7458
126	131	YIALNE	2	4	-0.108622	1.48593	2.99312	1.38526	1.68361	2.85432		YIALNE	126	131	2	4	0	53.8166	104.684	50.4188	60.4881		89.1976
127	133	IALNEDL	1	5	-0.0893213	0.95405	1.15463	1.12683	1.22003	1.93878		IALNEDL	127	133	1	5	0	51.4456	61.3358	59.9649	64.5602		48.4696
130	135	NEDLRS	1	4	-0.0378715	0.42225	0.574138	0.583495	0.783188	1.98876		NEDLRS	130	135	1	4	0	22.7038	30.1984	30.6601	40.5136		62.1486
130	135	NEDLRS	2	4	-0.017253	0.427796	0.581193	0.600682	0.779015	2.0057		NEDLRS	130	135	2	4	0	22	29.5828	30.5462	39.3617		62.6781
130	140	NEDLRSWTAAD	2	9	-0.263657	NA	10.0788	9.26618	11.0936	8.98541		NEDLRSWTAAD	130	140	2	9	0	#VALUE!	111.821	103.036	122.793		124.797
130	141	NEDLRSWTAADM	2	10	-0.0664385	2.20239	2.69034	2.83681	3.82214	5.41962		NEDLRSWTAADM	130	141	2	10	0	41.3562	50.2506	52.9204	70.8811		67.7453
132	140	DLRSWTAAD	2	7	-0.207122	4.72582	6.17321	8.50781	6.28962	4.32571		DLRSWTAAD	132	140	2	7	0	108.827	140.758	192.263	143.326		77.2448
133	141	LRSWTAADM	2	7	-0.113673	2.07023	2.47498	2.8215	3.55007	4.1993		LRSWTAADM	133	141	2	7	0	50.6357	60.0201	68.0544	84.9472		74.9875
134	141	RSWTAADM	1	6	-0.0527517	1.95187	2.35989	2.66527	3.29161	3.57649		RSWTAADM	134	141	1	6	0	55.2354	66.4778	74.8922	92.1506		74.5101
134	141	RSWTAADM	2	6	-0.0572212	1.94296	2.34262	2.65055	3.27875	3.56521		RSWTAADM	134	141	2	6	0	55.2164	66.2495	74.7502	92.092		74.2752
134	142	RSWTAADMA	2	7	-0.149486	2.41967	2.95214	3.44212	3.99424	4.20639		RSWTAADMA	134	142	2	7	0	58.9813	71.2056	82.4542	95.1296		75.1142
134	143	RSWTAADMAA	2	8	-0.172033	2.58663	3.23796	3.67127	4.24474	4.64334		RSWTAADMAA	134	143	2	8	0	57.2887	70.8147	79.8132	91.7223		72.5522
134	157	RSWTAADMAAQITKRKWEAVHAAE	4	22	-0.26696	4.76302	5.96838	6.35051	8.18986	12.1149		RSWTAADMAAQITKRKWEAVHAAE	134	157	4	22	0	40.6236	50.3585	53.4447	68.2998		68.8349
134	163	RSWTAADMAAQITKRKWEAVHAAEQRRVYL	5	28	-0.348774	5.95726	7.25078	7.98517	10.1856	15.9087		RSWTAADMAAQITKRKWEAVHAAEQRRVYL	134	163	5	28	0	38.7884	46.7449	51.2621	64.7971		71.0211
136	141	WTAADM	1	4	-0.118855	1.76754	2.08436	2.20511	2.5701	2.71817		WTAADM	136	141	1	4	0	66.4918	77.6594	81.9156	94.7808		84.9429
137	142	TAADMA	1	4	-0.221937	4.32642	4.99798	2.43003	5.12725	4.83946		TAADMA	137	142	1	4	0	89.8637	103.132	52.396	105.686		151.233
142	157	AAQITKRKWEAVHAAE	2	14	-0.0675407	1.86974	2.46459	2.96623	3.84993	7.17287		AAQITKRKWEAVHAAE	142	157	2	14	0	26.7566	34.9723	41.9006	54.1056		64.0434
142	157	AAQITKRKWEAVHAAE	3	14	-0.0344653	1.86039	2.45262	2.95975	3.84879	7.1848		AAQITKRKWEAVHAAE	142	157	3	14	0	26.2472	34.4507	41.4753	53.7902		64.15
142	157	AAQITKRKWEAVHAAE	4	14	-0.120751	1.84942	2.40083	2.96047	3.8669	7.21752		AAQITKRKWEAVHAAE	142	157	4	14	0	26.8479	34.3621	41.9884	54.3405		64.4421
142	158	AAQITKRKWEAVHAAEQ	2	15	-0.0821686	2.23455	2.85903	3.41739	4.49814	7.90917		AAQITKRKWEAVHAAEQ	142	158	2	15	0	28.9903	36.8048	43.7919	57.3159		65.9098
142	158	AAQITKRKWEAVHAAEQ	3	15	-0.0178112	2.29948	2.93651	3.50981	4.51071	8.00747		AAQITKRKWEAVHAAEQ	142	158	3	15	0	28.8749	36.8126	43.9563	56.4282		66.7289
142	158	AAQITKRKWEAVHAAEQ	4	15	-0.169374	2.27237	2.89608	3.43876	4.52139	7.9371		AAQITKRKWEAVHAAEQ	142	158	4	15	0	30.121	37.8149	44.5094	57.8644		66.1425
142	162	AAQITKRKWEAVHAAEQRRVY	3	19	-0.0184861	3.04755	3.94953	4.79145	6.23273	10.5484		AAQITKRKWEAVHAAEQRRVY	142	162	3	19	0	29.0155	37.5514	45.5189	59.1584		69.3974
142	162	AAQITKRKWEAVHAAEQRRVY	4	19	-0.0532347	2.90766	3.61659	4.47633	5.85806	9.84256		AAQITKRKWEAVHAAEQRRVY	142	162	4	19	0	29.9207	37.0847	45.7726	59.7354		64.7537
142	162	AAQITKRKWEAVHAAEQRRVY	5	19	0.0186288	3.24442	3.93269	4.77495	6.19236	10.4762		AAQITKRKWEAVHAAEQRRVY	142	162	5	19	0	30.8465	37.4281	45.4822	59.0361		68.9222
142	163	AAQITKRKWEAVHAAEQRRVYL	4	20	-0.0455038	3.18488	4.0597	4.90388	6.38206	11.0333		AAQITKRKWEAVHAAEQRRVYL	142	163	4	20	0	29.1581	37.0545	44.6742	58.0166		68.9583
142	163	AAQITKRKWEAVHAAEQRRVYL	5	20	-0.109434	3.17811	4.0461	4.8734	6.37103	11.0642		AAQITKRKWEAVHAAEQRRVYL	142	163	5	20	0	29.4223	37.1906	44.5946	57.9978		69.1512
142	163	AAQITKRKWEAVHAAEQRRVYL	6	20	-0.137814	3.17425	3.94262	4.73613	6.23258	10.8952		AAQITKRKWEAVHAAEQRRVYL	142	163	6	20	0	30.0196	36.9839	44.1761	57.7395		68.0949
142	164	AAQITKRKWEAVHAAEQRRVYLE	3	21	-0.174522	2.75299	3.85533	4.79093	5.95242	10.614		AAQITKRKWEAVHAAEQRRVYLE	142	164	3	21	0	27.1354	37.353	46.0252	56.7911		63.1788
142	165	AAQITKRKWEAVHAAEQRRVYLEG	4	22	-0.0388903	1.90824	3.24928	3.18786	5.53993	9.18225		AAQITKRKWEAVHAAEQRRVYLEG	142	165	4	22	0	21.1159	35.659	34.993	60.5003		52.1719
142	165	AAQITKRKWEAVHAAEQRRVYLEG	5	22	-0.0895429	3.01779	3.69953	4.06861	6.1928	11.3679		AAQITKRKWEAVHAAEQRRVYLEG	142	165	5	22	0	27.1208	33.071	36.2922	54.8321		64.5901
145	157	ITKRKWEAVHAAE	3	11	-0.227007	2.03874	2.63491	2.9877	3.59983	6.01011		ITKRKWEAVHAAE	145	157	3	11	0	36.3268	45.8852	51.5415	61.356		68.2967
151	157	EAVHAAE	2	5	-0.0526663	2.78651	3.1022	2.50081	3.30336	3.10154		EAVHAAE	151	157	2	5	0	90.0124	100.021	80.9548	106.398		77.5385
168	182	VDGLRRYLENGKETL	3	13	-0.168024	0.383186	0.693196	1.18854	2.27179	7.56244		VDGLRRYLENGKETL	168	182	3	13	0	7.13035	11.1406	17.5483	31.561		72.7158
171	180	LRRYLENGKE	3	8	-0.206846	0.955129	1.16225	1.1705	1.68093	2.25191		LRRYLENGKE	171	180	3	8	0	47.2586	55.6825	56.018	76.7777		35.1861
171	182	LRRYLENGKETL	2	10	0.00841006	1.37084	1.70834	1.9782	2.51747	4.43432		LRRYLENGKETL	171	182	2	10	0	30.783	38.4087	44.5058	56.6903		55.429
171	182	LRRYLENGKETL	3	10	-0.0321456	1.32728	1.68742	1.92589	2.46871	4.41928		LRRYLENGKETL	171	182	3	10	0	30.5391	38.6295	43.9867	56.181		55.241
172	180	RRYLENGKE	2	7	-0.0525816	0.867856	0.995981	1.15361	1.62163	2.59377		RRYLENGKE	172	180	2	7	0	34.7814	39.623	45.5796	63.265		46.3173
172	180	RRYLENGKE	3	7	-0.0702499	1.03096	0.999555	1.18827	1.64218	2.77133		RRYLENGKE	172	180	3	7	0	38.7536	37.6483	44.2896	60.2632		49.488
172	182	RRYLENGKETL	2	9	-0.0251028	1.20565	1.54294	1.77272	2.30267	4.06353		RRYLENGKETL	172	182	2	9	0	30.102	38.3514	43.9712	56.9328		56.4378
172	182	RRYLENGKETL	3	9	-0.037896	1.22485	1.58199	1.79817	2.35392	4.1271		RRYLENGKETL	172	182	3	9	0	30.318	38.8929	44.0833	57.4265		57.3209
172	203	RRYLENGKETLQRTDPPKTHMTHHPISDHEAT	4	27	-0.0138183	5.15044	6.23841	6.84777	7.796	11.3425		RRYLENGKETLQRTDPPKTHMTHHPISDHEAT	172	203	4	27	0	45.4749	55.0553	60.4211	68.771		52.5114
181	203	TLQRTDPPKTHMTHHPISDHEAT	3	18	-0.0642004	3.14799	3.8201	4.29617	5.02892	7.10801		TLQRTDPPKTHMTHHPISDHEAT	181	203	3	18	0	44.7866	54.1577	60.7954	71.0119		49.3612
183	191	QRTDPPKTH	3	5	-0.156757	3.08545	NA	2.54943	3.34968	3.10907		QRTDPPKTH	183	191	3	5	0	99.2766	#VALUE!	82.8637	107.367		77.7268
183	199	QRTDPPKTHMTHHPISD	2	12	-0.0910666	2.57211	3.05927	3.18127	3.6184	4.42037		QRTDPPKTHMTHHPISD	183	199	2	12	0	59.0316	69.8299	72.5342	82.2235		46.0456
183	199	QRTDPPKTHMTHHPISD	3	12	-0.0133981	2.5887	3.06716	3.19129	3.61741	4.50769		QRTDPPKTHMTHHPISD	183	199	3	12	0	57.5547	68.1374	70.883	80.3083		46.9551
183	199	QRTDPPKTHMTHHPISD	4	12	-0.0798818	2.55809	3.05526	3.19813	3.59894	4.46809		QRTDPPKTHMTHHPISD	183	199	4	12	0	58.0033	68.935	72.0763	80.8894		46.5426
183	201	QRTDPPKTHMTHHPISDHE	2	14	-0.228895	2.69157	3.17286	3.37271	4.03072	4.91611		QRTDPPKTHMTHHPISDHE	183	201	2	14	0	56.7631	66.1176	70.0019	82.7912		43.8939
183	201	QRTDPPKTHMTHHPISDHE	3	14	-0.0169654	NA	3.23871	3.45444	4.07263	4.98865		QRTDPPKTHMTHHPISDHE	183	201	3	14	0	#VALUE!	65.0406	69.3503	81.7001		44.5415
183	201	QRTDPPKTHMTHHPISDHE	4	14	-0.112939	3.03	3.59533	3.77964	4.35078	5.34603		QRTDPPKTHMTHHPISDHE	183	201	4	14	0	57.5738	67.9298	71.3061	81.7686		47.7324
183	203	QRTDPPKTHMTHHPISDHEAT	2	16	-0.0554045	2.59825	3.11213	3.35774	4.00994	5.61271		QRTDPPKTHMTHHPISDHEAT	183	203	2	16	0	46.8173	55.8835	60.2167	71.723		43.8493
183	203	QRTDPPKTHMTHHPISDHEAT	3	16	-0.0213766	2.64002	3.18322	3.39296	4.04061	5.66194		QRTDPPKTHMTHHPISDHEAT	183	203	3	16	0	46.8283	56.386	60.0765	71.4721		44.2339
183	204	QRTDPPKTHMTHHPISDHEATL	2	17	-0.193486	1.97277	2.73118	2.76492	3.6502	5.20988		QRTDPPKTHMTHHPISDHEATL	183	204	2	17	0	40.0909	54.1268	54.7511	71.135		38.308
183	204	QRTDPPKTHMTHHPISDHEATL	3	17	-0.0506085	2.0465	2.76381	2.76612	3.75793	5.24583		QRTDPPKTHMTHHPISDHEATL	183	204	3	17	0	39.5947	53.1379	53.1815	71.9076		38.5723
183	204	QRTDPPKTHMTHHPISDHEATL	4	17	-0.0897211	1.97087	2.7112	2.68565	3.69283	5.2077		QRTDPPKTHMTHHPISDHEATL	183	204	4	17	0	38.898	52.8733	52.391	71.4037		38.2919
207	215	WALGFYPAE	1	6	-0.00690879	0.255026	0.245793	0.288551	0.495343	1.76183		WALGFYPAE	207	215	1	6	0	14.8091	14.2871	16.7045	28.396		36.7048
207	215	WALGFYPAE	2	6	-0.0517638	0.0310069	0.159647	0.17858	0.404023	1.61624		WALGFYPAE	207	215	2	6	0	4.96225	12.6745	13.8095	27.3252		33.6717
207	217	WALGFYPAEIT	2	8	-0.0968577	0.0695603	0.184867	0.289441	0.650912	2.61726		WALGFYPAEIT	207	217	2	8	0	6.13158	10.38	14.233	27.5512		40.8946
207	218	WALGFYPAEITL	2	9	-0.0182365	0.243109	0.480312	0.819447	1.33703	3.44099		WALGFYPAEITL	207	218	2	9	0	7.55502	14.4121	24.2159	39.1782		47.7916
207	219	WALGFYPAEITLT	2	10	-0.0685645	0.269386	0.520827	0.914168	1.35263	3.48546		WALGFYPAEITLT	207	219	2	10	0	9.50896	16.5838	27.6513	39.9884		43.5683
216	226	ITLTWQRDGED	1	9	-0.0467281	1.79058	2.65451	2.84376	3.53273	4.31377		ITLTWQRDGED	216	226	1	9	0	42.1353	61.9479	66.288	82.0881		59.9135
216	230	ITLTWQRDGEDQTQD	2	13	-0.209887	3.00583	3.87634	3.79844	5.27467	6.19285		ITLTWQRDGEDQTQD	216	230	2	13	0	50.2242	63.82	62.6034	85.6596		59.5466
216	232	ITLTWQRDGEDQTQDTE	2	15	-0.141204	3.07404	4.15573	4.59564	6.27184	7.59647		ITLTWQRDGEDQTQDTE	216	232	2	15	0	41.5531	55.5325	61.2179	82.8807		63.304
216	233	ITLTWQRDGEDQTQDTEL	2	16	-0.0402971	3.94625	5.28653	5.23319	7.31409	8.57191		ITLTWQRDGEDQTQDTEL	216	233	2	16	0	46.2895	61.852	61.2326	85.3948		66.9681
218	226	LTWQRDGED	2	7	-0.0283415	1.78423	2.03851	2.35216	2.82949	3.51538		LTWQRDGED	218	226	2	7	0	51.1488	58.3244	67.1752	80.6449		62.7747
218	232	LTWQRDGEDQTQDTE	2	13	-0.0119874	4.61207	5.43437	6.24123	6.82734	7.20761		LTWQRDGEDQTQDTE	218	232	2	13	0	64.0487	75.4385	86.6144	94.7327		69.304
218	233	LTWQRDGEDQTQDTEL	2	14	-0.0357098	4.56316	5.42659	6.30055	7.13957	7.79192		LTWQRDGEDQTQDTEL	218	233	2	14	0	58.7517	69.7822	80.9473	91.666		69.5707
219	226	TWQRDGED	2	6	-0.0210595	1.86767	2.0892	2.2971	2.56144	2.88465		TWQRDGED	219	226	2	6	0	65.0006	72.6244	79.7792	88.8764		60.097
219	229	TWQRDGEDQTQ	2	9	0.0550618	3.50088	3.98185	4.34135	4.58215	5.01953		TWQRDGEDQTQ	219	229	2	9	0	69.4096	79.098	86.3394	91.1898		69.7156
219	230	TWQRDGEDQTQD	2	10	-0.0389203	4.42531	5.06159	4.93551	5.76864	6.14138		TWQRDGEDQTQD	219	230	2	10	0	72.2332	82.5286	80.4885	93.9689		76.7672
219	231	TWQRDGEDQTQDT	2	11	-0.123871	4.48553	5.01108	5.63905	5.94966	6.13478		TWQRDGEDQTQDT	219	231	2	11	0	73.6484	82.0457	92.0792	97.0422		69.7134
219	232	TWQRDGEDQTQDTE	2	12	-0.00425382	4.39461	5.07028	5.83225	6.45622	6.7999		TWQRDGEDQTQDTE	219	232	2	12	0	64.6497	74.5799	85.7785	94.949		70.8323
219	233	TWQRDGEDQTQDTEL	2	13	-0.0119874	4.61207	5.43437	6.24123	6.82734	7.20761		TWQRDGEDQTQDTEL	219	233	2	13	0	64.0487	75.4385	86.6144	94.7327		69.304
220	232	WQRDGEDQTQDTE	2	11	-0.0122616	4.3411	4.98805	5.60633	6.22996	6.35701		WQRDGEDQTQDTE	220	232	2	11	0	68.3495	78.5068	88.2141	98.0052		72.2387
220	233	WQRDGEDQTQDTEL	2	12	-0.0195826	4.4583	5.31545	5.96698	6.62392	6.80977		WQRDGEDQTQDTEL	220	233	2	12	0	65.5683	78.1192	87.6594	97.2786		70.9351
227	233	QTQDTEL	1	5	-0.0265135	1.9654	2.43582	2.70382	3.17885	3.17378		QTQDTEL	227	233	1	5	0	62.2414	76.9409	85.3151	100.158		79.3445
227	233	QTQDTEL	2	5	-0.036057	1.81968	2.2758	2.57608	2.96647	2.9502		QTQDTEL	227	233	2	5	0	62.1426	77.4167	87.4721	100.545		73.7549
232	249	ELVETRPAGDGTFQKWAA	2	15	-0.16033	2.8241	4.65037	5.4191	5.47739	7.66722		ELVETRPAGDGTFQKWAA	232	249	2	15	0	38.1272	61.4585	71.2794	72.0241		63.8935
233	243	LVETRPAGDGT	2	8	-0.070065	1.7926	2.31052	2.7509	3.19989	3.88742		LVETRPAGDGT	233	243	2	8	0	47.0668	60.154	71.2818	82.6272		60.7409
233	244	LVETRPAGDGTF	1	9	-0.0808919	1.73027	2.11975	2.52406	2.92962	3.4953		LVETRPAGDGTF	233	244	1	9	0	50.6449	61.5358	72.8414	84.1819		48.5459
233	244	LVETRPAGDGTF	2	9	-0.0449195	1.73605	2.21213	2.61281	3.04405	3.73039		LVETRPAGDGTF	233	244	2	9	0	47.1743	59.7845	70.3979	81.8204		51.8109
233	247	LVETRPAGDGTFQKW	2	12	-0.0813419	3.63774	4.20378	4.66746	5.34206	6.60365		LVETRPAGDGTFQKW	233	247	2	12	0	55.6333	64.1006	71.0367	81.128		68.7881
233	249	LVETRPAGDGTFQKWAA	2	14	-0.0325502	1.80534	2.34728	2.81465	3.46848	4.71157		LVETRPAGDGTFQKWAA	233	249	2	14	0	38.7404	50.1639	60.0154	73.7974		42.0676
233	249	LVETRPAGDGTFQKWAA	3	14	-0.0226776	1.81535	2.36214	2.81246	3.45868	4.73261		LVETRPAGDGTFQKWAA	233	249	3	14	0	38.6523	50.151	59.6207	73.2102		42.2554
234	243	VETRPAGDGT	2	7	-0.0540386	1.63303	2.04187	2.33309	2.73266	3.34969		VETRPAGDGT	234	243	2	7	0	49.5652	61.5769	70.1328	81.872		59.8158
234	244	VETRPAGDGTF	1	8	-0.145824	1.6948	2.06258	2.34857	2.65932	3.36132		VETRPAGDGTF	234	244	1	8	0	52.4821	62.9688	71.1232	79.9836		52.5206
234	244	VETRPAGDGTF	2	8	-0.0852402	1.55158	1.95102	2.15757	2.54421	3.22423		VETRPAGDGTF	234	244	2	8	0	49.4587	61.5284	67.7696	79.4525		50.3785
234	247	VETRPAGDGTFQKW	2	11	-0.0746191	1.79675	1.8991	2.05157	2.42984	3.32607		VETRPAGDGTFQKW	234	247	2	11	0	55.0292	58.0389	62.5223	73.6457		37.7962
234	248	VETRPAGDGTFQKWA	2	12	-0.342502	NA	10.2206	10.4788	11.7268	7.56981		VETRPAGDGTFQKWA	234	248	2	12	0	#VALUE!	133.502	136.765	152.538		78.8522
234	249	VETRPAGDGTFQKWAA	2	13	-0.0137654	5.17224	5.45073	5.56573	6.15588	7.21245		VETRPAGDGTFQKWAA	234	249	2	13	0	71.7665	75.6205	77.2119	85.3787		69.3505
234	249	VETRPAGDGTFQKWAA	3	13	-0.0196166	6.57999	6.6157	6.76268	7.32458	8.6142		VETRPAGDGTFQKWAA	234	249	3	13	0	76.4391	76.8526	78.555	85.0632		82.8288
244	249	FQKWAA	2	4	-0.0928176	-0.0105318	0.1975	0.289679	1.20323	0.411512		FQKWAA	244	249	2	4	0	16.3159	57.5651	75.8427	256.985		12.8597
250	256	VVVPSGE	1	4	-0.0293521	0.390428	0.588225	0.671408	0.823975	2.14777		VVVPSGE	250	256	1	4	0	19.2814	28.3666	32.1874	39.1951		67.1179
250	259	VVVPSGEEQR	2	7	-0.217339	1.18562	1.534	1.69305	1.91917	4.2308		VVVPSGEEQR	250	259	2	7	0	31.5403	39.3724	42.9481	48.0316		75.5499
263	275	HVQHEGLPKPLTL	2	9	-0.133872	0.916953	1.51391	1.2849	2.39528	3.59118		HVQHEGLPKPLTL	263	275	2	9	0	28.2097	44.2351	38.0872	67.8958		49.8775
263	275	HVQHEGLPKPLTL	3	9	-0.195907	0.971628	1.50349	1.29855	2.4871	3.57636		HVQHEGLPKPLTL	263	275	3	9	0	30.9505	45.0497	39.6169	71.1246		49.6717
263	279	HVQHEGLPKPLTLRWEL	3	13	-0.267768	1.87428	3.03928	2.19692	4.43534	6.20938		HVQHEGLPKPLTLRWEL	263	279	3	13	0	33.0709	51.0572	38.052	72.6109		59.7056
275	286	LRWELSSQPGSL	2	9	-0.231056	5.21519	5.16785	5.26157	5.47348	5.8876		LRWELSSQPGSL	275	286	2	9	0	89.0105	88.2367	89.7686	93.2318		81.7722
275	287	LRWELSSQPGSLH	2	10	-0.023954	5.50645	5.7015	5.46383	5.94419	6.30588		LRWELSSQPGSLH	275	287	2	10	0	87.3705	90.4519	86.6972	94.286		78.8234
275	287	LRWELSSQPGSLH	3	10	-0.0651752	5.40745	5.61964	5.39379	5.86266	6.23779		LRWELSSQPGSLH	275	287	3	10	0	86.8262	90.1927	86.6094	94.0484		77.9724
275	288	LRWELSSQPGSLHH	2	11	-0.0850506	5.95981	6.07576	5.87775	6.16245	6.38662		LRWELSSQPGSLHH	275	288	2	11	0	93.4049	95.1966	92.1369	96.5361		72.5753
275	288	LRWELSSQPGSLHH	3	11	-0.00638657	5.63362	5.87107	5.64802	5.97713	6.20363		LRWELSSQPGSLHH	275	288	3	11	0	90.8212	94.6447	91.053	96.3526		70.4958
275	288	LRWELSSQPGSLHH	4	11	-0.161236	5.84869	5.85793	5.73816	5.93211	6.0789		LRWELSSQPGSLHH	275	288	4	11	0	96.3109	96.4589	94.5396	97.6478		69.0784
276	285	RWELSSQPGS	2	7	0.0466108	3.99713	4.28037	4.02457	4.26256	4.21108		RWELSSQPGS	276	285	2	7	0	94.8627	101.664	95.5214	101.236		75.1978
276	286	RWELSSQPGSL	2	8	-0.030762	4.80258	5.08691	4.88669	5.14212	5.071		RWELSSQPGSL	276	286	2	8	0	94.7388	100.312	96.3875	101.394		79.2343
276	287	RWELSSQPGSLH	2	9	-0.0217808	5.64816	5.8641	5.57256	5.95704	5.69514		RWELSSQPGSLH	276	287	2	9	0	99.1782	102.955	97.8558	104.581		79.0992
276	287	RWELSSQPGSLH	3	9	-0.0143753	5.25026	5.45909	5.17294	5.47833	5.32995		RWELSSQPGSLH	276	287	3	9	0	98.5088	102.416	97.0621	102.776		74.0271
276	288	RWELSSQPGSLHH	2	10	-0.0262201	5.51813	5.74128	5.39644	5.77803	5.6527		RWELSSQPGSLHH	276	288	2	10	0	97.6303	101.56	95.4875	102.207		70.6588
276	288	RWELSSQPGSLHH	3	10	-0.0187802	5.45985	5.68564	5.36125	5.73006	5.64031		RWELSSQPGSLHH	276	288	3	10	0	96.8112	100.801	95.0689	101.586		70.5038
276	288	RWELSSQPGSLHH	4	10	-0.0821835	5.22304	5.37403	5.06927	5.3965	5.20076		RWELSSQPGSLHH	276	288	4	10	0	100.422	103.28	97.5109	103.705		65.0096
276	289	RWELSSQPGSLHHI	3	11	-0.00638657	5.63362	5.87107	5.64802	5.97713	6.20363		RWELSSQPGSLHHI	276	289	3	11	0	90.8212	94.6447	91.053	96.3526		70.4958
276	292	RWELSSQPGSLHHILDA	3	14	-0.180482	7.18025	7.55725	6.6929	7.79372	7.32551		RWELSSQPGSLHHILDA	276	292	3	14	0	98.0647	103.087	91.5719	106.238		65.4064
278	287	ELSSQPGSLH	2	7	-0.093126	4.19128	4.23479	3.79331	4.29776	4.13071		ELSSQPGSLH	278	287	2	7	0	101.434	102.464	92.012	103.955		73.7627
280	286	SSQPGSL	1	4	-0.0630164	2.23008	2.38024	2.29919	2.41301	2.40157		SSQPGSL	280	286	1	4	0	93.0421	99.1348	95.8461	100.464		75.049
280	287	SSQPGSLH	1	5	-0.0249324	3.03098	3.15697	2.93663	3.16858	3.07209		SSQPGSLH	280	287	1	5	0	98.6728	102.741	95.6262	103.116		76.8022
280	287	SSQPGSLH	2	5	-0.0116793	3.01441	3.13984	2.92074	3.15483	3.05826		SSQPGSLH	280	287	2	5	0	98.5715	102.657	95.5205	103.146		76.4566
280	288	SSQPGSLHH	1	6	-0.0625417	3.2018	3.32343	3.08004	3.33664	3.21936		SSQPGSLHH	280	288	1	6	0	99.4649	103.171	95.7547	103.573		67.07
280	288	SSQPGSLHH	2	6	-0.0209575	3.17642	3.28914	3.08738	3.31195	3.19396		SSQPGSLHH	280	288	2	6	0	99.4546	102.961	96.6848	103.67		66.5408
280	288	SSQPGSLHH	3	6	-0.0421131	3.18982	3.30195	3.09758	3.31801	3.20798		SSQPGSLHH	280	288	3	6	0	99.4412	102.891	96.6031	103.385		66.833
287	292	HHILDA	2	4	0.282041	1.88957	2.74805	2.48237	2.81775	2.82538		HHILDA	287	292	2	4	0	63.2057	96.9597	86.5134	99.7002		88.293
308	317	MIQRTPKIQV	1	7	-0.0823494	2.98004	3.15672	3.17133	3.61541	3.91871		MIQRTPKIQV	308	317	1	7	0	76.5395	80.9552	81.3204	92.4193		69.977
308	317	MIQRTPKIQV	2	7	-0.0165538	2.98732	3.17255	3.18484	3.65195	3.98688		MIQRTPKIQV	308	317	2	7	0	75.0324	79.6591	79.9663	91.6339		71.1943
308	317	MIQRTPKIQV	3	7	-0.0217998	2.97368	3.1583	3.16676	3.6332	3.94302		MIQRTPKIQV	308	317	3	7	0	75.5516	80.208	80.4214	92.1858		70.411
308	318	MIQRTPKIQVY	2	8	-0.40473	3.0369	2.97628	2.75189	3.46629	3.74522		MIQRTPKIQVY	308	318	2	8	0	82.9319	81.471	76.0639	93.2787		58.5191
308	324	MIQRTPKIQVYSRHPAE	3	13	-0.12721	4.36471	4.78211	4.96558	5.64541	6.57811		MIQRTPKIQVYSRHPAE	308	324	3	13	0	66.9904	73.2153	75.9516	86.0902		63.251
308	324	MIQRTPKIQVYSRHPAE	4	13	-0.367831	4.26593	4.83527	5.04545	5.61981	6.29744		MIQRTPKIQVYSRHPAE	308	324	4	13	0	69.521	78.0628	81.2162	89.8334		60.5523
308	330	MIQRTPKIQVYSRHPAENGKSNF	2	19	-0.0639721	5.52953	6.22161	6.48672	7.62792	9.16115		MIQRTPKIQVYSRHPAENGKSNF	308	330	2	19	0	60.6334	68.1355	71.0093	83.3799		60.2707
308	330	MIQRTPKIQVYSRHPAENGKSNF	3	19	0.0496077	5.55623	6.28764	6.47278	7.84117	9.32939		MIQRTPKIQVYSRHPAENGKSNF	308	330	3	19	0	59.34	67.2218	69.2168	83.9628		61.3776
308	330	MIQRTPKIQVYSRHPAENGKSNF	5	19	0.00768747	5.58011	6.29454	6.48392	7.8287	9.37432		MIQRTPKIQVYSRHPAENGKSNF	308	330	5	19	0	59.4923	67.1196	69.1415	83.4986		61.6732
308	330	MIQRTPKIQVYSRHPAENGKSNF	6	19	-0.0760971	5.68836	6.29676	6.58808	7.83367	9.28705		MIQRTPKIQVYSRHPAENGKSNF	308	330	6	19	0	61.5653	68.0632	71.1745	84.4776		61.099
309	317	IQRTPKIQV	3	6	-0.0727767	2.35389	2.53953	2.57682	3.02786	3.29768		IQRTPKIQV	309	317	3	6	0	71.9981	77.5058	78.6124	91.9945		68.7018
309	330	IQRTPKIQVYSRHPAENGKSNF	3	18	0.0371869	4.86695	5.59574	5.80808	7.09666	8.54735		IQRTPKIQVYSRHPAENGKSNF	309	330	3	18	0	56.7529	65.3167	67.8118	82.9535		59.3566
309	330	IQRTPKIQVYSRHPAENGKSNF	4	18	-0.0192081	4.88382	5.58286	5.82386	7.10962	8.61128		IQRTPKIQVYSRHPAENGKSNF	309	330	4	18	0	56.8105	64.9102	67.7027	82.6006		59.8005
309	330	IQRTPKIQVYSRHPAENGKSNF	5	18	0.0195067	4.89071	5.62266	5.88376	7.12624	8.64666		IQRTPKIQVYSRHPAENGKSNF	309	330	5	18	0	56.4636	64.9478	67.9744	82.3763		60.0463
318	328	YSRHPAENGKS	2	8	-0.0508423	2.73959	3.12386	3.46176	3.85229	4.44894		YSRHPAENGKS	318	328	2	8	0	62.0126	70.5523	78.0617	86.7405		69.5146
318	328	YSRHPAENGKS	3	8	-0.1407	2.72206	3.1134	3.46397	3.9586	4.4989		YSRHPAENGKS	318	328	3	8	0	61.7028	70.1376	77.6934	88.3546		70.2953
318	330	YSRHPAENGKSNF	2	10	0.0169252	2.70865	3.14056	3.40938	3.88384	4.89792		YSRHPAENGKSNF	318	330	2	10	0	55.1469	63.9957	69.5033	79.2238		61.2241
318	330	YSRHPAENGKSNF	3	10	0.00295913	2.70712	3.13856	3.40476	3.88371	4.89244		YSRHPAENGKSNF	318	330	3	10	0	55.3057	64.1296	69.574	79.3695		61.1555
334	342	YVSGFHPSD	1	6	-0.13403	0.422196	0.864051	0.855772	1.68136	1.92244		YVSGFHPSD	334	342	1	6	0	27.0476	48.5338	48.1312	88.2769		40.0508
334	344	YVSGFHPSDIE	2	8	-0.012	0.415354	0.73908	0.998466	1.79098	2.72074		YVSGFHPSDIE	334	344	2	8	0	15.6383	27.4845	36.9763	65.9768		42.5116
334	346	YVSGFHPSDIEVD	2	10	-0.129079	0.442482	0.796881	1.35437	2.31285	3.24527		YVSGFHPSDIEVD	334	346	2	10	0	16.9384	27.4411	43.9626	72.3673		40.5659
334	347	YVSGFHPSDIEVDL	2	11	-0.144118	0.771322	0.928239	1.28387	2.21724	3.58316		YVSGFHPSDIEVDL	334	347	2	11	0	24.5606	28.7705	38.3117	63.3534		40.7177
334	362	YVSGFHPSDIEVDLLKNGERIEKVEHSDL	3	26	0.0119639	5.57231	5.6913	4.94817	7.28971	10.0411		YVSGFHPSDIEVDLLKNGERIEKVEHSDL	334	362	3	26	0	55.4417	56.6282	49.2185	72.5658		48.2747
334	362	YVSGFHPSDIEVDLLKNGERIEKVEHSDL	4	26	-0.0574229	4.47219	5.26372	4.57822	6.99697	9.82814		YVSGFHPSDIEVDLLKNGERIEKVEHSDL	334	362	4	26	0	45.8204	53.8274	46.893	71.3606		47.2507
334	363	YVSGFHPSDIEVDLLKNGERIEKVEHSDLS	4	27	-0.0747387	5.95844	5.85366	5.54666	7.63628	11.0691		YVSGFHPSDIEVDLLKNGERIEKVEHSDLS	334	363	4	27	0	54.1392	53.199	50.4441	69.1955		51.2457
338	344	FHPSDIE	2	4	-0.423248	0.0267139	1.41556	0.787673	2.09468	1.84798		FHPSDIE	338	344	2	4	0	19.8114	80.961	53.3157	110.862		57.7494
339	344	HPSDIE	2	4	-0.0632981	0.279072	0.456724	0.960314	1.3043	1.58311		HPSDIE	339	344	2	4	0	20.795	31.5853	62.1725	83.0657		49.4722
343	348	IEVDLL	1	4	-0.177576	0.0472552	0.163762	0.287468	0.682024	1.31455		IEVDLL	343	348	1	4	0	15.0679	22.876	31.1665	57.6091		41.0797
343	362	IEVDLLKNGERIEKVEHSDL	2	18	-0.0987745	3.75443	4.6733	4.80815	6.09483	5.42964		IEVDLLKNGERIEKVEHSDL	343	362	2	18	0	69.6983	86.319	88.7583	112.032		37.7058
343	362	IEVDLLKNGERIEKVEHSDL	3	18	0.0216418	4.73069	5.12565	5.02855	6.32861	5.13247		IEVDLLKNGERIEKVEHSDL	343	362	3	18	0	92.1387	99.8666	97.9667	123.404		35.6421
343	362	IEVDLLKNGERIEKVEHSDL	4	18	-0.00608956	4.10797	4.65608	4.61754	5.60853	6.26784		IEVDLLKNGERIEKVEHSDL	343	362	4	18	0	65.5739	74.3102	73.696	89.4913		43.5266
343	362	IEVDLLKNGERIEKVEHSDL	5	18	-0.120871	4.22581	5.00526	5.09325	6.12049	7.63041		IEVDLLKNGERIEKVEHSDL	343	362	5	18	0	56.077	66.1327	67.2678	80.5204		52.9889
343	363	IEVDLLKNGERIEKVEHSDLS	2	19	-0.035521	4.31151	5.17985	5.05336	6.42736	8.10591		IEVDLLKNGERIEKVEHSDLS	343	363	2	19	0	53.3939	64.0596	62.506	79.3827		53.3284
343	363	IEVDLLKNGERIEKVEHSDLS	3	19	0.0600745	4.30194	5.20082	5.14118	6.44732	8.18223		IEVDLLKNGERIEKVEHSDLS	343	363	3	19	0	52.2259	63.2929	62.5586	78.6398		53.8305
343	363	IEVDLLKNGERIEKVEHSDLS	4	19	0.0223049	4.27104	5.16342	5.07273	6.38657	8.11677		IEVDLLKNGERIEKVEHSDLS	343	363	4	19	0	52.4894	63.5139	62.3935	78.6249		53.3998
343	364	IEVDLLKNGERIEKVEHSDLSF	2	20	-0.22907	4.39175	5.28098	5.03324	6.23178	8.18691		IEVDLLKNGERIEKVEHSDLSF	343	364	2	20	0	54.9054	65.4713	62.5276	76.7688		51.1682
343	364	IEVDLLKNGERIEKVEHSDLSF	3	20	0.0347573	4.21965	5.12089	4.72179	6.31849	8.17702		IEVDLLKNGERIEKVEHSDLSF	343	364	3	20	0	51.3972	62.4659	57.5642	77.1743		51.1064
343	370	IEVDLLKNGERIEKVEHSDLSFSKDWSF	4	26	0.085509	4.86877	6.63513	5.32189	7.69787	10.9059		IEVDLLKNGERIEKVEHSDLSFSKDWSF	343	370	4	26	0	44.206	60.5303	48.3936	70.352		52.4322
345	361	VDLLKNGERIEKVEHSD	3	15	-0.240042	3.98581	4.42151	4.57428	4.94144	6.4816		VDLLKNGERIEKVEHSD	345	361	3	15	0	62.8694	69.3514	71.6242	77.0866		54.0133
345	362	VDLLKNGERIEKVEHSDL	2	16	0.00474461	4.44506	4.94696	5.09868	5.59212	7.13096		VDLLKNGERIEKVEHSDL	345	362	2	16	0	62.3097	69.3526	71.4816	78.406		55.7106
345	362	VDLLKNGERIEKVEHSDL	3	16	0.0115101	4.51302	4.99899	5.1589	5.66601	7.21605		VDLLKNGERIEKVEHSDL	345	362	3	16	0	62.4816	69.2269	71.4465	78.4852		56.3754
345	362	VDLLKNGERIEKVEHSDL	4	16	-0.0472416	4.60342	5.05798	5.27517	5.76192	7.34316		VDLLKNGERIEKVEHSDL	345	362	4	16	0	62.9285	69.0792	72.0179	78.6041		57.3684
345	363	VDLLKNGERIEKVEHSDLS	2	17	-0.0564031	4.35152	4.86253	5.09592	5.58187	7.31576		VDLLKNGERIEKVEHSDLS	345	363	2	17	0	59.7914	66.7231	69.8889	76.4806		53.7924
345	363	VDLLKNGERIEKVEHSDLS	3	17	0.0555182	4.62136	5.10171	5.28476	5.78849	7.41224		VDLLKNGERIEKVEHSDLS	345	363	3	17	0	62.0635	68.5929	71.0812	77.9283		54.5018
345	364	VDLLKNGERIEKVEHSDLSF	2	18	-0.0402286	6.76549	7.63482	7.85998	7.02333	8.03352		VDLLKNGERIEKVEHSDLSF	345	364	2	18	0	84.2943	95.0617	97.8505	87.4879		55.7884
345	364	VDLLKNGERIEKVEHSDLSF	3	18	0.0975299	6.50188	7.34178	8.17976	8.73917	9.11886		VDLLKNGERIEKVEHSDLSF	345	364	3	18	0	70.9912	80.3013	89.5903	95.7912		63.3254
345	364	VDLLKNGERIEKVEHSDLSF	5	18	-0.132578	4.90418	5.51699	5.91479	6.37326	8.44321		VDLLKNGERIEKVEHSDLSF	345	364	5	18	0	58.7324	65.8781	70.5168	75.8629		58.6334
345	370	VDLLKNGERIEKVEHSDLSFSKDWSF	4	24	-0.0189778	6.37167	6.46237	5.79479	7.062	9.61051		VDLLKNGERIEKVEHSDLSFSKDWSF	345	370	4	24	0	66.3654	67.3074	60.3747	73.5344		50.0547
346	362	DLLKNGERIEKVEHSDL	2	15	0.00491199	4.22328	4.73552	4.8872	5.35441	6.30404		DLLKNGERIEKVEHSDL	346	362	2	15	0	66.9676	75.0994	77.5073	84.9245		52.5337
346	364	DLLKNGERIEKVEHSDLSF	3	17	0.0114286	4.62827	5.0926	5.30806	5.74141	7.05374		DLLKNGERIEKVEHSDLSF	346	364	3	17	0	65.5586	72.1521	75.2115	81.3651		51.8657
347	362	LLKNGERIEKVEHSDL	2	14	-0.0514757	5.02144	4.83349	5.00589	5.41651	6.3355		LLKNGERIEKVEHSDL	347	362	2	14	0	79.426	76.4832	79.1826	85.6116		56.567
347	362	LLKNGERIEKVEHSDL	3	14	0.10159	4.61201	5.07496	5.30241	5.78586	6.79856		LLKNGERIEKVEHSDL	347	362	3	14	0	67.35	74.263	77.6592	84.8782		60.7015
347	363	LLKNGERIEKVEHSDLS	2	15	-0.143358	4.51509	4.91769	5.12673	5.42997	6.51634		LLKNGERIEKVEHSDLS	347	363	2	15	0	69.9498	75.9951	79.1341	83.6874		54.3028
347	363	LLKNGERIEKVEHSDLS	3	15	-0.0426101	4.32205	4.84322	5.00559	5.42623	6.40147		LLKNGERIEKVEHSDLS	347	363	3	15	0	67.7314	75.8189	78.3385	84.8661		53.3456
347	364	LLKNGERIEKVEHSDLSF	2	16	-0.034245	4.44577	4.72283	4.89901	5.60998	6.42693		LLKNGERIEKVEHSDLSF	347	364	2	16	0	69.3375	73.6255	76.3523	87.356		50.2104
347	364	LLKNGERIEKVEHSDLSF	3	16	0.00563569	4.39301	4.86743	5.02013	5.42988	6.63669		LLKNGERIEKVEHSDLSF	347	364	3	16	0	66.1641	73.3186	75.6214	81.8007		51.8491
348	362	LKNGERIEKVEHSDL	2	13	0.0071062	4.22119	4.83167	4.98336	5.45665	6.31084		LKNGERIEKVEHSDL	348	362	2	13	0	66.8506	76.5351	78.9414	86.4494		60.6811
348	362	LKNGERIEKVEHSDL	3	13	0.0121717	4.27646	4.78353	4.90583	5.37115	6.254		LKNGERIEKVEHSDL	348	362	3	13	0	68.3179	76.4416	78.401	85.8559		60.1346
348	362	LKNGERIEKVEHSDL	4	13	-0.0774153	4.27216	4.78158	4.92117	5.33444	6.13813		LKNGERIEKVEHSDL	348	362	4	13	0	69.979	78.1748	80.4207	87.0697		59.0205
348	363	LKNGERIEKVEHSDLS	2	14	0.029226	4.31004	4.86508	5.00372	5.45728	6.48008		LKNGERIEKVEHSDLS	348	363	2	14	0	66.3604	74.9646	77.1138	84.1448		57.8579
348	364	LKNGERIEKVEHSDLSF	2	15	0.0255149	4.31038	4.93973	5.0847	5.50637	6.68362		LKNGERIEKVEHSDLSF	348	364	2	15	0	64.3557	73.8081	75.9854	82.3185		55.6968
348	364	LKNGERIEKVEHSDLSF	3	15	0.054211	4.45758	4.87469	5.10732	5.44467	6.66877		LKNGERIEKVEHSDLSF	348	364	3	15	0	66.5708	72.8767	76.3937	81.4938		55.5731
348	364	LKNGERIEKVEHSDLSF	4	15	0.0269128	4.51948	4.89569	5.05932	5.43787	6.64859		LKNGERIEKVEHSDLSF	348	364	4	15	0	67.8464	73.5279	75.9991	81.7157		55.4049
348	367	LKNGERIEKVEHSDLSFSKD	3	18	-0.0119083	9.25532	8.97184	8.01446	12.2004	10.7664		LKNGERIEKVEHSDLSFSKD	348	367	3	18	0	85.9807	83.3506	74.4681	113.305		74.7664
348	370	LKNGERIEKVEHSDLSFSKDWSF	3	21	0.115088	3.40273	3.49804	3.46907	4.0536	7.53248		LKNGERIEKVEHSDLSFSKDWSF	348	370	3	21	0	44.3233	45.6084	45.2178	53.0984		44.8362
349	362	KNGERIEKVEHSDL	2	12	-0.188479	4.44319	4.52256	4.64122	5.03584	5.57413		KNGERIEKVEHSDL	349	362	2	12	0	80.3745	81.7519	83.8109	90.659		58.0639
349	362	KNGERIEKVEHSDL	3	12	-0.256082	4.06526	4.55805	4.70358	5.05708	5.55803		KNGERIEKVEHSDL	349	362	3	12	0	74.3251	82.8008	85.3039	91.3839		57.8961
349	363	KNGERIEKVEHSDLS	2	13	-0.0400828	3.95441	4.49385	4.59953	4.98381	5.69287		KNGERIEKVEHSDLS	349	363	2	13	0	69.6759	79.0855	80.9287	87.6318		54.7392
349	364	KNGERIEKVEHSDLSF	2	14	-0.288126	4.44343	4.60316	4.94133	5.24049	5.90958		KNGERIEKVEHSDLSF	349	364	2	14	0	76.3436	78.921	84.3773	89.2043		52.7641
349	364	KNGERIEKVEHSDLSF	3	14	-0.131865	3.88162	4.39583	4.45243	4.93521	5.67906		KNGERIEKVEHSDLSF	349	364	3	14	0	69.0679	77.917	78.891	87.1991		50.7058
352	358	ERIEKVE	2	5	-0.120701	3.21772	3.32959	3.08034	3.54927	3.48631		ERIEKVE	352	358	2	5	0	92.5539	95.6554	88.7451	101.746		87.1576
353	362	RIEKVEHSDL	2	8	-0.080942	2.49776	2.90847	2.89949	3.23715	4.37054		RIEKVEHSDL	353	362	2	8	0	57.9292	67.1556	66.9538	74.5392		68.2896
353	364	RIEKVEHSDLSF	2	10	-0.321667	10.1965	10.8064	11.0919	11.973	3.33544		RIEKVEHSDLSF	353	364	2	10	0	287.609	304.288	312.093	336.187		41.693
353	364	RIEKVEHSDLSF	3	10	-0.355618	10.446	10.9295	10.8983	12.0279	4.23936		RIEKVEHSDLSF	353	364	3	10	0	235.075	245.597	244.917	269.501		52.992
363	370	SFSKDWSF	1	6	-0.0744136	1.34416	2.32164	1.42576	1.60012	2.59132		SFSKDWSF	363	370	1	6	0	53.215	89.8834	56.2763	62.8171		53.9858
363	370	SFSKDWSF	2	6	-0.0156407	1.16912	1.26515	1.21999	1.39925	2.48174		SFSKDWSF	363	370	2	6	0	47.4403	51.2854	49.4772	56.6549		51.7029
364	370	FSKDWSF	1	5	-0.0790779	1.15155	1.22398	1.18939	1.35228	2.22801		FSKDWSF	364	370	1	5	0	53.3411	56.4805	54.9814	62.0417		55.7003
364	370	FSKDWSF	2	5	-0.0232852	1.03088	1.12144	1.08089	1.23086	2.14485		FSKDWSF	364	370	2	5	0	48.6207	52.7976	50.9272	57.8442		53.6213
365	370	SKDWSF	1	4	0.0456474	0.723757	0.748997	0.735529	0.978865	1.66404		SKDWSF	365	370	1	4	0	41.9003	43.4599	42.6277	57.6633		52.0011
365	370	SKDWSF	2	4	-0.0337946	0.412355	0.460506	0.442274	0.555108	1.45598		SKDWSF	365	370	2	4	0	29.9474	33.1795	31.9557	39.5295		45.4995
374	385	YYTEFTPTEKDE	2	9	-0.0309996	2.3418	3.18957	3.27077	4.54791	4.68716		YYTEFTPTEKDE	374	385	2	9	0	50.2909	68.2592	69.9801	97.0487		65.0994
374	386	YYTEFTPTEKDEY	2	10	-0.114296	2.11356	2.99637	2.95915	4.55409	4.78231		YYTEFTPTEKDEY	374	386	2	10	0	45.4979	63.5269	62.7668	95.3393		59.7789
374	387	YYTEFTPTEKDEYA	2	11	-0.15151	2.03288	3.14674	3.14646	4.68027	4.85724		YYTEFTPTEKDEYA	374	387	2	11	0	43.6114	65.8498	65.8441	96.4668		55.1959
375	385	YTEFTPTEKDE	2	8	-0.085463	2.38874	3.01807	3.38054	4.23115	4.27407		YTEFTPTEKDE	375	385	2	8	0	56.7538	71.1896	79.5041	99.0154		66.7824
375	386	YTEFTPTEKDEY	1	9	-0.294526	1.98184	3.00894	3.10359	4.41258	4.67618		YTEFTPTEKDEY	375	386	1	9	0	45.7957	66.4587	68.3629	94.697		64.947
375	387	YTEFTPTEKDEYA	2	10	-0.0363337	2.08936	3.09805	3.16224	4.60808	4.82825		YTEFTPTEKDEYA	375	387	2	10	0	43.6974	64.4326	65.7523	95.4739		60.3531
376	385	TEFTPTEKDE	2	7	-0.0752597	2.39488	2.80157	3.2075	3.80804	4.53768		TEFTPTEKDE	376	385	2	7	0	53.548	62.3643	71.164	84.1826		81.0301
376	387	TEFTPTEKDEYA	2	9	0.0684315	1.85815	2.74829	2.75145	4.09707	4.32798		TEFTPTEKDEYA	376	387	2	9	0	42.0166	62.9141	62.9882	94.5791		60.1108
389	407	RVNHVTLSQPKIVKWDRDM	3	16	-0.0669964	2.78152	4.16744	3.73455	5.57431	7.14863		RVNHVTLSQPKIVKWDRDM	389	407	3	16	0	39.477	58.6842	52.6848	78.1818		55.8487
389	407	RVNHVTLSQPKIVKWDRDM	4	16	-0.0319036	2.96687	4.42192	4.06673	5.78281	7.43636		RVNHVTLSQPKIVKWDRDM	389	407	4	16	0	40.1536	59.6367	54.8806	77.859		58.0965
389	407	RVNHVTLSQPKIVKWDRDM	5	16	-0.0600701	2.82936	4.2151	3.80293	5.69025	7.34242		RVNHVTLSQPKIVKWDRDM	389	407	5	16	0	39.0332	57.7531	52.1852	77.6809		57.3626
396	407	SQPKIVKWDRDM	2	9	-0.23473	1.66824	2.54364	3.13591	3.56054	4.21839		SQPKIVKWDRDM	396	407	2	9	0	42.7334	62.3917	75.6917	85.2273		58.5887
401	407	VKWDRDM	2	5	-0.082598	1.30936	1.63845	1.85091	2.09266	2.41432		VKWDRDM	401	407	2	5	0	55.7472	68.9271	77.4361	87.1178		60.3579
415	424	ILDTAGQEEY	1	8	-0.0193929	2.23377	2.78598	2.90485	3.55662	3.88931		ILDTAGQEEY	415	424	1	8	0	57.6448	71.7724	74.8136	91.4884		60.7705
415	424	ILDTAGQEEY	2	8	-0.00161793	2.04098	2.56146	2.6874	3.26124	3.49981		ILDTAGQEEY	415	424	2	8	0	58.3361	73.201	76.7978	93.1865		54.6845

## Sheet: Q61_Replicate2
					Uptake (D)													% Deuterium Uptake
					HDX time (sec)													HDX time (sec)
START	END	Sequence	Charge	maxD	0	20	60	180	600	BackEx		Sequence	START	END	Charge	maxD	0	20	60	180	600		%Back-exchange
2	10	ASGSHSMRY	2	7	-0.04788	0.933209	1.03914	1.12383	1.04903	1.53967		ASGSHSMRY	2	10	2	7	0	61.799	68.4716	73.8062	69.0943		27.4941
2	10	ASGSHSMRY	3	7	-0.09301	0.854723	0.984566	1.05676	0.979757	1.45519		ASGSHSMRY	2	10	3	7	0	61.2152	69.6019	74.2652	69.2913		25.9855
2	11	ASGSHSMRYF	2	8	0.103546	1.02676	1.09141	1.18822	1.10565	1.67434		ASGSHSMRYF	2	11	2	8	0	58.774	62.8898	69.0526	63.7962		26.1615
2	11	ASGSHSMRYF	3	8	-0.14934	0.708786	0.819158	0.905085	0.831656	1.4424		ASGSHSMRYF	2	11	3	8	0	53.9112	60.8452	66.2435	61.6304		22.5375
2	12	ASGSHSMRYFF	2	9	-0.08248	0.740836	0.858627	0.932595	0.851183	1.57151		ASGSHSMRYFF	2	12	2	9	0	49.7775	56.8991	61.3712	56.449		21.8266
2	12	ASGSHSMRYFF	3	9	-0.11033	0.668645	0.792085	0.869874	0.777071	1.4097		ASGSHSMRYFF	2	12	3	9	0	51.2472	59.3681	64.4857	58.3803		19.5792
2	25	ASGSHSMRYFFTSVSRPGRGEPRF	3	20	0.008452	3.8576	4.21317	4.27877	4.24297	6.52848		ASGSHSMRYFFTSVSRPGRGEPRF	2	25	3	20	0	59.0359	64.4894	65.4955	64.9464		40.803
2	25	ASGSHSMRYFFTSVSRPGRGEPRF	4	20	0.005521	3.88495	4.23481	4.30392	4.27199	6.55497		ASGSHSMRYFFTSVSRPGRGEPRF	2	25	4	20	0	59.2328	64.5746	65.6298	65.1423		40.9686
2	25	ASGSHSMRYFFTSVSRPGRGEPRF	6	20	-0.16548	3.88592	4.2146	4.21487	4.17285	6.03741		ASGSHSMRYFFTSVSRPGRGEPRF	2	25	6	20	0	65.3148	70.6136	70.6179	69.9405		37.7338
3	10	SGSHSMRY	2	6	-0.02116	0.754546	0.813362	0.908559	0.824838	1.22684		SGSHSMRY	3	10	2	6	0	62.156	66.8689	74.4968	67.7884		25.5591
3	11	SGSHSMRYF	2	7	8.38093	8.79363	9.11371	4.24316	8.17727	9.06029		SGSHSMRYF	3	11	2	7	0	60.7489	107.864	-609.069	-29.9779		161.791
9	25	RYFFTSVSRPGRGEPRF	3	13	0.155445	3.60836	4.29516	3.84372	3.98444	5.37957		RYFFTSVSRPGRGEPRF	9	25	3	13	0	66.0955	79.2421	70.6008	73.2944		51.7267
11	25	FFTSVSRPGRGEPRF	4	11	-0.02703	3.16574	3.4023	3.40346	3.43105	4.86176		FFTSVSRPGRGEPRF	11	25	4	11	0	65.3079	70.1468	70.1705	70.7348		55.2473
12	25	FTSVSRPGRGEPRF	2	10	-0.03828	3.11807	3.38316	3.38469	3.41	4.75149		FTSVSRPGRGEPRF	12	25	2	10	0	65.8977	71.4323	71.4642	71.9927		59.3936
12	25	FTSVSRPGRGEPRF	3	10	-0.04325	3.18432	3.4539	3.44635	3.47971	4.84207		FTSVSRPGRGEPRF	12	25	3	10	0	66.0666	71.5849	71.4303	72.1132		60.5259
12	25	FTSVSRPGRGEPRF	4	10	-0.08527	3.16577	3.38622	3.43032	3.44308	4.75995		FTSVSRPGRGEPRF	12	25	4	10	0	67.098	71.6477	72.558	72.8213		59.4994
13	25	TSVSRPGRGEPRF	2	9	-0.11119	1.96113	2.00159	2.07465	2.04851	3.15081		TSVSRPGRGEPRF	13	25	2	9	0	63.5291	64.7695	67.0093	66.2078		43.7613
13	25	TSVSRPGRGEPRF	3	9	-0.04575	3.14391	3.40048	3.40061	3.45388	4.6661		TSVSRPGRGEPRF	13	25	3	9	0	67.6945	73.1397	73.1425	74.273		64.8069
13	25	TSVSRPGRGEPRF	4	9	-0.17266	3.1438	3.50113	3.42842	3.49553	4.69794		TSVSRPGRGEPRF	13	25	4	9	0	68.0915	75.4279	73.9351	75.3129		65.2491
14	25	SVSRPGRGEPRF	2	8	0.099228	3.27005	3.61465	3.59219	3.69317	4.58948		SVSRPGRGEPRF	14	25	2	8	0	70.6157	78.29	77.7901	80.0387		71.7106
14	25	SVSRPGRGEPRF	3	8	-0.0456	3.24052	3.45566	3.50476	3.5324	4.5652		SVSRPGRGEPRF	14	25	3	8	0	71.27	75.9361	77.0008	77.6003		71.3313
15	25	VSRPGRGEPRF	2	7	1.66452	3.92648	4.1101	3.75679	4.32295	4.53189		VSRPGRGEPRF	15	25	2	7	0	78.8862	85.29	72.9682	92.713		80.9266
26	35	IAVGYVDDTQ	1	8	-0.0281	0.468559	0.686249	0.921066	0.91391	1.82088		IAVGYVDDTQ	26	35	1	8	0	26.8612	38.6347	51.3345	50.9475		28.4513
26	35	IAVGYVDDTQ	2	8	-0.00666	0.319645	0.414006	0.578247	0.572267	1.34276		IAVGYVDDTQ	26	35	2	8	0	24.1811	31.1737	43.3449	42.9018		20.9807
26	36	IAVGYVDDTQF	1	9	-0.02726	0.457122	0.688524	0.915719	0.897692	1.94345		IAVGYVDDTQF	26	36	1	9	0	24.5791	36.3212	47.8498	46.935		26.9923
26	36	IAVGYVDDTQF	2	9	-0.03613	0.364833	0.49415	0.67093	0.651481	1.64562		IAVGYVDDTQF	26	36	2	9	0	23.842	31.5315	42.0432	40.8867		22.8558
30	36	YVDDTQF	1	5	0.003527	0.395726	0.617716	0.849185	0.841982	1.30397		YVDDTQF	30	36	1	5	0	30.1588	47.2291	65.0283	64.4744		32.5993
34	39	TQFVRF	2	4	-0.35251	0.931993	0.614429	1.56067	0.146453	0.33452		TQFVRF	34	39	2	4	0	186.965	140.742	278.471	72.6261		10.4537
36	43	FVRFDSDA	2	6	1.13027	1.53971	1.85719	2.20284	1.57083	3.25964		FVRFDSDA	36	43	2	6	0	19.2285	34.1377	50.3703	20.6899		67.9092
36	62	FVRFDSDAASQKMEPRAPWIEQEGPEY	2	22	-0.21265	4.53659	5.73184	6.79824	7.94471	11.617		FVRFDSDAASQKMEPRAPWIEQEGPEY	36	62	2	22	0	40.1471	50.2509	59.2655	68.9571		66.0055
36	62	FVRFDSDAASQKMEPRAPWIEQEGPEY	3	22	0.074968	4.78634	5.92129	7.01046	8.15714	11.8391		FVRFDSDAASQKMEPRAPWIEQEGPEY	36	62	3	22	0	40.0486	49.6962	58.9546	68.7019		67.2676
36	62	FVRFDSDAASQKMEPRAPWIEQEGPEY	4	22	0.342066	4.85229	5.96527	7.10091	8.12382	11.74		FVRFDSDAASQKMEPRAPWIEQEGPEY	36	62	4	22	0	39.5706	49.3354	59.299	68.2736		66.7044
36	63	FVRFDSDAASQKMEPRAPWIEQEGPEYW	3	23	0.533226	5.22853	6.46835	7.62296	8.79341	12.8454		FVRFDSDAASQKMEPRAPWIEQEGPEYW	36	63	3	23	0	38.1356	48.2054	57.5833	67.0898		69.8118
36	63	FVRFDSDAASQKMEPRAPWIEQEGPEYW	4	23	1.04871	5.79943	6.81727	7.62927	8.80702	12.6559		FVRFDSDAASQKMEPRAPWIEQEGPEYW	36	63	4	23	0	40.9291	49.6981	56.6938	66.8405		68.7821
37	43	VRFDSDA	2	5	-0.05377	0.233851	0.325339	0.535211	0.662244	1.90486		VRFDSDA	37	43	2	5	0	14.6848	19.3558	30.071	36.5568		47.6216
37	46	VRFDSDAASQ	2	8	-0.10292	1.74387	1.93795	2.18769	2.30871	3.60089		VRFDSDAASQ	37	46	2	8	0	49.862	55.102	61.8449	65.1122		56.2639
37	62	VRFDSDAASQKMEPRAPWIEQEGPEY	2	21	-0.13884	4.49573	5.68447	6.79077	7.85275	11.4727		VRFDSDAASQKMEPRAPWIEQEGPEY	37	62	2	21	0	39.9135	50.1511	59.6786	68.8245		68.2899
37	62	VRFDSDAASQKMEPRAPWIEQEGPEY	3	21	0.03863	4.71424	5.88477	6.98245	8.06207	11.5332		VRFDSDAASQKMEPRAPWIEQEGPEY	37	62	3	21	0	40.6767	50.8601	60.4096	69.8021		68.6499
37	62	VRFDSDAASQKMEPRAPWIEQEGPEY	4	21	0.125144	4.71862	5.92004	7.0005	8.02066	11.3998		VRFDSDAASQKMEPRAPWIEQEGPEY	37	62	4	21	0	40.7417	51.3976	60.9808	70.0291		67.8558
37	63	VRFDSDAASQKMEPRAPWIEQEGPEYW	3	22	0.171461	5.12275	6.38489	7.46355	8.61649	12.4442		VRFDSDAASQKMEPRAPWIEQEGPEYW	37	63	3	22	0	40.3438	50.6279	59.417	68.8113		70.7057
37	63	VRFDSDAASQKMEPRAPWIEQEGPEYW	4	22	-0.03769	4.86039	6.02251	7.18468	8.39183	12.3909		VRFDSDAASQKMEPRAPWIEQEGPEYW	37	63	4	22	0	39.4099	48.7602	58.111	67.8238		70.4027
40	62	DSDAASQKMEPRAPWIEQEGPEY	2	18	-0.05068	4.38428	5.52085	6.51787	7.58261	10.4367		DSDAASQKMEPRAPWIEQEGPEY	40	62	2	18	0	42.2887	53.1263	62.6332	72.7858		72.4767
40	62	DSDAASQKMEPRAPWIEQEGPEY	3	18	-0.01517	4.43688	5.56236	6.54554	7.61445	10.4469		DSDAASQKMEPRAPWIEQEGPEY	40	62	3	18	0	42.554	53.3117	62.7092	72.9261		72.5483
40	63	DSDAASQKMEPRAPWIEQEGPEYW	2	19	0.500175	4.91587	6.11211	7.1414	8.42796	11.6636		DSDAASQKMEPRAPWIEQEGPEYW	40	63	2	19	0	39.555	50.2707	59.4909	71.0157		76.7342
40	63	DSDAASQKMEPRAPWIEQEGPEYW	3	19	0.002584	4.5858	5.73292	6.79698	7.9366	11.3143		DSDAASQKMEPRAPWIEQEGPEYW	40	63	3	19	0	40.5176	50.6586	60.0653	70.14		74.4359
40	81	DSDAASQKMEPRAPWIEQEGPEYWDQETRNMKAHSQTDRANL	5	37	1.8068	6.31784	8.16693	9.71653	11.225	20.0957		DSDAASQKMEPRAPWIEQEGPEYWDQETRNMKAHSQTDRANL	40	81	5	37	0	24.6655	34.7759	43.2489	51.4969		67.8908
43	62	AASQKMEPRAPWIEQEGPEY	2	15	-0.02021	4.29693	4.80288	5.89586	7.03933	9.02675		AASQKMEPRAPWIEQEGPEY	43	62	2	15	0	47.7192	53.3117	65.3929	78.0321		75.2229
43	62	AASQKMEPRAPWIEQEGPEY	3	15	-0.24158	0.818755	0.804716	1.18085	1.73315	19.1808		AASQKMEPRAPWIEQEGPEY	43	62	3	15	0	5.45935	5.38707	7.32369	10.1673		159.84
44	62	ASQKMEPRAPWIEQEGPEY	2	14	0.196929	3.14043	4.28445	5.27831	6.09692	8.40382		ASQKMEPRAPWIEQEGPEY	44	62	2	14	0	35.8662	49.806	61.9161	71.8908		75.0341
44	62	ASQKMEPRAPWIEQEGPEY	3	14	-0.09408	3.13272	4.17927	5.07507	6.02851	8.46187		ASQKMEPRAPWIEQEGPEY	44	62	3	14	0	37.7141	49.946	60.4158	71.5595		75.5524
44	63	ASQKMEPRAPWIEQEGPEYW	3	15	0.081988	3.38011	4.42286	5.39178	6.46152	9.32964		ASQKMEPRAPWIEQEGPEYW	44	63	3	15	0	35.6644	46.9402	57.4177	68.9854		77.747
47	62	KMEPRAPWIEQEGPEY	2	11	0.21316	2.35474	3.1259	3.77749	4.47534	6.60255		KMEPRAPWIEQEGPEY	47	62	2	11	0	33.5177	45.5871	55.7852	66.7072		75.0289
48	62	MEPRAPWIEQEGPEY	2	10	4.98316	6.70826	5.84136	6.35395	2.93322	4.85611		MEPRAPWIEQEGPEY	48	62	2	10	0	-1357.81	-675.48	-1078.94	1613.49		60.7013
63	72	WDQETRNMKA	2	8	-0.07067	0.3638	0.471174	0.631042	0.65197	3.15824		WDQETRNMKA	63	72	2	8	0	13.4556	16.781	21.7321	22.3803		49.3476
63	72	WDQETRNMKA	3	8	0.066569	0.511324	0.591786	0.665464	0.793048	3.19612		WDQETRNMKA	63	72	3	8	0	14.2115	16.7825	19.1368	23.2135		49.9394
63	76	WDQETRNMKAHSQT	2	12	2.21422	2.72494	3.27624	7.90808	8.0383	11.3413		WDQETRNMKAHSQT	63	76	2	12	0	5.59564	11.6359	62.3841	63.8108		118.139
63	76	WDQETRNMKAHSQT	3	12	3.85456	8.20255	8.12536	8.49443	8.57823	7.78379		WDQETRNMKAHSQT	63	76	3	12	0	110.658	108.693	118.086	120.219		81.0812
63	81	WDQETRNMKAHSQTDRANL	2	17	-0.00454	0.829466	0.943309	1.40149	1.54127	6.58041		WDQETRNMKAHSQTDRANL	63	81	2	17	0	12.6653	14.3942	21.3521	23.4748		48.3853
63	81	WDQETRNMKAHSQTDRANL	3	17	-0.02373	0.860789	0.997507	1.44626	1.59221	6.68564		WDQETRNMKAHSQTDRANL	63	81	3	17	0	13.1833	15.2211	21.9094	24.0848		49.1591
63	81	WDQETRNMKAHSQTDRANL	4	17	-0.03023	0.837333	0.971853	1.45609	1.61081	6.78731		WDQETRNMKAHSQTDRANL	63	81	4	17	0	12.7255	14.6986	21.8014	24.0709		49.9067
63	83	WDQETRNMKAHSQTDRANLGT	3	19	1.10864	0.971462	1.3408	2.08317	2.55832	7.9008		WDQETRNMKAHSQTDRANLGT	63	83	3	19	0	-2.01962	3.41812	14.348	21.3435		51.9789
63	84	WDQETRNMKAHSQTDRANLGTL	2	20	-0.19226	0.728391	1.06317	1.84325	2.24281	7.95801		WDQETRNMKAHSQTDRANLGTL	63	84	2	20	0	11.296	15.4036	24.9748	29.8771		49.7376
63	84	WDQETRNMKAHSQTDRANLGTL	3	20	0.073908	1.22911	1.52115	2.12922	2.59544	8.0046		WDQETRNMKAHSQTDRANLGTL	63	84	3	20	0	14.5663	18.2486	25.916	31.7945		50.0288
63	84	WDQETRNMKAHSQTDRANLGTL	4	20	-0.07716	1.08202	1.44539	2.14792	2.48151	7.9732		WDQETRNMKAHSQTDRANLGTL	63	84	4	20	0	14.3991	18.9128	27.6395	31.7833		49.8325
63	86	WDQETRNMKAHSQTDRANLGTLRG	2	22	-0.23886	0.98499	1.28894	2.12328	2.58562	8.29578		WDQETRNMKAHSQTDRANLGTLRG	63	86	2	22	0	14.3398	17.9012	27.6771	33.0943		47.1351
63	86	WDQETRNMKAHSQTDRANLGTLRG	3	22	0.196942	1.24681	1.77262	2.55051	3.01508	8.99114		WDQETRNMKAHSQTDRANLGTLRG	63	86	3	22	0	11.9382	17.9172	26.7627	32.0454		51.086
63	86	WDQETRNMKAHSQTDRANLGTLRG	4	22	0.021827	1.30474	1.67385	2.48427	2.87699	8.98363		WDQETRNMKAHSQTDRANLGTLRG	63	86	4	22	0	14.3154	18.434	27.4771	31.8593		51.0434
63	86	WDQETRNMKAHSQTDRANLGTLRG	5	22	-0.05106	1.31221	1.61502	2.50806	2.84364	8.98503		WDQETRNMKAHSQTDRANLGTLRG	63	86	5	22	0	15.087	18.4381	28.3211	32.0349		51.0513
63	87	WDQETRNMKAHSQTDRANLGTLRGY	3	23	0.019453	1.29315	1.6931	2.8894	3.2403	10.0655		WDQETRNMKAHSQTDRANLGTLRGY	63	87	3	23	0	12.6786	16.6598	28.568	32.061		54.7036
63	87	WDQETRNMKAHSQTDRANLGTLRGY	4	23	-0.07502	1.40487	1.95024	2.55094	2.92669	9.24165		WDQETRNMKAHSQTDRANLGTLRGY	63	87	4	23	0	15.8843	21.7381	28.1856	32.2187		50.2263
63	99	WDQETRNMKAHSQTDRANLGTLRGYYNQSEDGSHTIQ	3	35	-0.14829	4.28733	4.80722	6.07788	6.58432	14.2849		WDQETRNMKAHSQTDRANLGTLRGYYNQSEDGSHTIQ	63	99	3	35	0	30.732	34.3341	43.1378	46.6466		51.0176
63	99	WDQETRNMKAHSQTDRANLGTLRGYYNQSEDGSHTIQ	4	35	0.279421	4.90803	5.58075	6.56251	7.06658	14.3525		WDQETRNMKAHSQTDRANLGTLRGYYNQSEDGSHTIQ	63	99	4	35	0	32.8898	37.6701	44.6463	48.228		51.2588
64	72	DQETRNMKA	2	7	-0.29002	0.0616968	0.0394772	0.132455	0.069475	2.48201		DQETRNMKA	64	72	2	7	0	12.6881	11.8865	15.2407	12.9687		44.3215
64	76	DQETRNMKAHSQT	2	11	-0.34753	0.195507	0.220673	0.6106	0.692755	4.49458		DQETRNMKAHSQT	64	76	2	11	0	11.2149	11.7346	19.7874	21.4841		51.0748
64	81	DQETRNMKAHSQTDRANL	2	16	-0.01366	0.723268	0.778682	1.33132	1.27923	6.30969		DQETRNMKAHSQTDRANL	64	81	2	16	0	11.6541	12.5304	21.27	20.4463		49.2945
64	81	DQETRNMKAHSQTDRANL	3	16	-0.00676	0.800443	0.91341	1.30868	1.34169	6.41247		DQETRNMKAHSQTDRANL	64	81	3	16	0	12.5748	14.3346	20.4921	21.0065		50.0974
64	81	DQETRNMKAHSQTDRANL	4	16	-0.0491	0.807194	0.932487	1.33039	1.39286	6.47097		DQETRNMKAHSQTDRANL	64	81	4	16	0	13.1332	15.0549	21.1575	22.1157		50.5545
64	84	DQETRNMKAHSQTDRANLGTL	3	19	-0.13367	0.860864	1.21075	1.86656	2.25741	8.64022		DQETRNMKAHSQTDRANLGTL	64	84	3	19	0	11.3352	15.323	22.7975	27.2522		56.8436
64	86	DQETRNMKAHSQTDRANLGTLRG	3	21	0.004533	1.17481	1.45984	2.22451	2.51658	8.49062		DQETRNMKAHSQTDRANLGTLRG	64	86	3	21	0	13.7906	17.1493	26.1602	29.6019		50.5394
64	86	DQETRNMKAHSQTDRANLGTLRG	4	21	3.67365	3.90841	4.90958	3.31198	3.95507	9.01597		DQETRNMKAHSQTDRANLGTLRG	64	86	4	21	0	4.39436	23.1348	-6.76986	5.26778		53.6665
66	81	ETRNMKAHSQTDRANL	3	14	-0.14042	0.600211	0.721846	0.969671	1.05929	5.14596		ETRNMKAHSQTDRANL	66	81	3	14	0	14.0102	16.3111	20.9991	22.6943		45.9461
67	81	TRNMKAHSQTDRANL	2	13	-0.06936	0.586438	0.634834	0.985229	1.06048	4.68223		TRNMKAHSQTDRANL	67	81	2	13	0	13.8017	14.8202	22.1945	23.7782		45.0214
67	81	TRNMKAHSQTDRANL	3	13	-0.04639	0.699331	0.802054	1.1077	1.21813	4.79767		TRNMKAHSQTDRANL	67	81	3	13	0	15.3945	17.5151	23.8248	26.1046		46.1315
67	86	TRNMKAHSQTDRANLGTLRG	3	18	-0.04603	1.00689	1.30663	1.98649	2.31679	6.80095		TRNMKAHSQTDRANLGTLRG	67	86	3	18	0	15.3779	19.7556	29.6849	34.509		47.2288
70	81	MKAHSQTDRANL	2	10	-0.10222	0.45793	0.53948	0.797153	0.919126	3.92246		MKAHSQTDRANL	70	81	2	10	0	13.9179	15.9441	22.3464	25.3771		49.0308
70	81	MKAHSQTDRANL	3	10	0.017164	0.604435	0.599153	0.894284	0.988133	3.98071		MKAHSQTDRANL	70	81	3	10	0	14.8168	14.6835	22.1297	24.4975		49.7589
73	81	HSQTDRANL	2	7	0.008476	0.394459	0.380614	0.557808	0.612529	2.78694		HSQTDRANL	73	81	2	7	0	13.892	13.3937	19.7711	21.7406		49.7667
73	86	HSQTDRANLGTLRG	2	12	3.68889	3.25069	3.44634	3.8688	4.01396	6.03344		HSQTDRANLGTLRG	73	86	2	12	0	-18.6903	-10.3452	7.67368	13.8651		62.8483
77	84	DRANLGTL	2	6	-0.21945	-0.195719	-0.231397	-0.23074	-0.23162	-0.24285		DRANLGTL	77	84	2	6	0	-101.414	51.0555	48.2479	52.0085		-5.05938
[truncated: 217 more rows]

## Sheet: Q61_Replicate3
					Uptake (D)													% Deuterium Uptake
[truncated: 348 more rows]

## Sheet: Q61H_Replicate1
					Uptake (D)													% Deuterium Uptake
[truncated: 367 more rows]

[truncated: 8 more sheets: Q61H_Replicate2, Q61H_Replicate3, Q61L_Replicate1, Q61L_Replicate2, Q61L_Replicate3, Q61R_Replicate1, Q61R_Replicate2, Q61R_Replicate3]
