# Supplementary material for: Conformational plasticity of RAS Q61 family of neoepitopes results in distinct features for targeted recognition
Source: Nat Commun. 2023 Dec 11;14:8204. doi: 10.1038/s41467-023-43654-9 (PMC10713829; doi:10.1038/s41467-023-43654-9)
Supplement: Supplementary file 5 — Supplementary Data 2 [file 41467_2023_43654_MOESM5_ESM.xlsx]

## Sheet: Empty
				% Deuterium Uptake																				Peptide Length
				Empty_Replicate1					Empty_Replicate2					Empty_Replicate3					Empty_SD of % Deuterium Uptake
Sequence	START	END	Charge	0s	20s	60s	180s	600s	0s	20s	60s	180s	600s	0s	20s	60s	180s	600s	0s	20s	60s	180s	600s
ASGSHSMRY	2	10	2	0	44.6652	54.7882	61.8716	69.7617	0	48.6802	55.9609	64.3955	76.663	0	42.2298	50.4673	54.917	74.2849	0	3.25727	2.89328	4.90878	3.50579	9
ASGSHSMRY	2	10	3	0	44.5431	54.1743	61.5543	69.4833	0	47.6939	55.773	63.9491	77.619	0	40.8527	48.8561	52.6496	73.2739	0	3.42416	3.6213	5.95411	4.07102	9
ASGSHSMRYF	2	11	2	0	36.1039	44.5209	51.7195	60.4992	0	37.5912	43.5817	53.0079	70.071	0	35.8048	41.966	44.9782	68.6272	0	0.956798	1.29233	4.31239	5.16026	10
ASGSHSMRYF	2	11	3	0	34.2254	42.6662	49.8585	58.816	0	38.9046	46.2067	53.8699	70.0245	0	32.5129	40.2894	43.2821	66.2628	0	3.30859	2.97768	5.34543	5.70433	10
ASGSHSMRYFF	2	12	2	0	29.7566	37.5713	44.6121	54.636	0	33.1521	39.7662	48.8191	65.3018	0	29.1913	35.9408	39.0763	64.3697	0	2.14232	1.91962	4.8865	5.90723	11
ASGSHSMRYFF	2	12	3	0	28.4344	37.0297	42.7441	52.3279	0	31.5851	38.0277	44.4548	61.7577	0	28.0713	34.1437	34.6857	60.1783	0	1.93239	2.01706	5.21691	5.05047	11
ASGSHSMRYFFTSVSRPGRGEPRF	2	25	3	0	44.3246	49.2824	55.9758	63.5475	0	47.946	55.0327	62.8547	75.6498	0	45.3813	53.3201	60.6255	72.1678	0	1.86231	2.95249	3.50971	6.2303	24
ASGSHSMRYFFTSVSRPGRGEPRF	2	25	4	0	44.4348	49.5484	56.2763	63.7342	0	48.0712	55.1181	62.8127	75.7382	0	45.579	53.3014	59.2311	71.9094	0	1.85936	2.8404	3.2732	6.13175	24
ASGSHSMRYFFTSVSRPGRGEPRF	2	25	5	0	44.2457	48.3094	55.0573	62.5399	0	47.0997	53.2477	60.5541	73.1283	0	44.6996	51.5443	57.8586	73.0917	0	1.53363	2.50844	2.74857	6.10268	24
ASGSHSMRYFFTSVSRPGRGEPRF	2	25	6	0	42.4516	46.4517	52.7609	58.8052	0	47.6635	52.8687	55.9274	69.3927	0	44.2529	49.6132	54.586	66.2618	0	2.64708	3.2086	1.58941	5.439	24
SGSHSMRY	3	10	2	0	39.7605	49.45	56.5742	65.1344	0	49.3713	53.7382	64.0535	78.0566	0	40.9116	47.3559	53.625	74.2725	0	5.24814	3.25343	5.37574	6.64338	8
FFTSVSRPGRGEPR	11	24	4	0	62.1105	66.846	73.609	80.2987	0	59.7294	66.8633	73.0117	82.0365	0	59.8165	68.0292	72.3784	84.0312	0	1.35028	0.678178	0.615396	1.86769	14
FFTSVSRPGRGEPRF	11	25	4	0	58.9862	64.2919	70.9768	78.4141	0	56.5146	63.5666	70.5242	81.445	0	56.4555	64.4249	69.9781	82.5668	0	1.44432	0.461923	0.500052	2.14825	15
FTSVSRPGRGEPRF	12	25	2	0	61.9946	67.0847	73.9162	80.7414	0	59.3172	66.7485	72.9994	83.2423	0	59.6015	67.8674	73.064	85.0933	0	1.47065	0.574094	0.511658	2.18403	14
FTSVSRPGRGEPRF	12	25	3	0	62.0282	66.894	74.121	80.9141	0	59.9339	67.156	73.5077	83.8927	0	59.3245	67.7912	73.0627	84.8874	0	1.41817	0.461398	0.531385	2.06757	14
TSVSRPGRGEPRF	13	25	2	0	47.0185	57.0529	76.8575	82.4345	0	47.8849	54.566	67.7647	81.9401	0	47.4299	56.0565	65.5717	77.1056	0	0.433374	1.2516	5.98412	2.94434	13
TSVSRPGRGEPRF	13	25	3	0	66.2333	71.1518	77.263	82.9452	0	62.9899	69.9504	76.0697	84.9852	0	61.7853	69.9336	74.4965	84.8216	0	2.30058	0.69851	1.38763	1.13352	13
SVSRPGRGEPRF	14	25	2	0	74.9993	77.6098	81.0939	83.7715	0	68.1794	74.4553	77.4832	85.1352	0	66.1132	74.2158	80.1673	88.0842	0	4.65014	1.89421	1.87529	2.20438	12
SVSRPGRGEPRF	14	25	3	0	71.9438	77.2474	82.8547	86.6857	0	66.6958	71.7095	74.1467	83.747	0	67.4317	75.9164	81.3187	88.2994	0	2.84139	2.89071	4.64805	2.3081	12
VSRPGRGEPRF	15	25	2	0	77.9965	81.1426	83.6558	89.4896	0	63.2876	69.9533	76.4714	83.2492	0	61.3368	70.2906	83.6436	96.0225	0	9.10772	6.365	4.14443	6.38718	11
IAVGYVD	26	32	1	0	7.02898	10.4312	13.3774	17.6964	0	5.49637	3.24274	6.94074	15.6295	0	17.5075	30.124	28.7659	42.6741	0	6.53729	13.9169	11.2144	15.0531	7
IAVGYVDDTQ	26	35	1	0	16.0263	28.1593	37.492	47.9672	0	23.3155	32.8137	44.0256	59.0044	0	19.0493	29.0267	38.3984	56.0688	0	3.66223	2.47512	3.53966	5.71653	10
IAVGYVDDTQ	26	35	2	0	14.6333	25.0879	33.8765	44.3739	0	18.7588	25.7776	37.0814	53.5946	0	15.136	22.1088	30.8607	49.6756	0	2.25079	1.94983	3.11085	4.6276	10
IAVGYVDDTQF	26	36	1	0	15.6245	27.1408	36.5506	47.387	0	22.3025	31.2746	42.4078	58.3673	0	17.9145	28.1774	38.1398	56.1101	0	3.39348	2.15082	3.02895	5.79878	11
IAVGYVDDTQF	26	36	2	0	14.7269	24.6366	33.2735	44.3336	0	19.7652	27.6434	38.9335	55.5496	0	16.4997	24.2877	33.4893	53.632	0	2.55574	1.84498	3.20735	5.9991	11
YVDDTQ	30	35	1	0	35.1659	54.0293	70.265	78.4515	0	26.0036	51.1021	67.1324	86.3928	0	25.7254	46.6726	11.7974	70.8037	0	5.37199	3.70383	32.8893	7.79499	6
YVDDTQF	30	36	1	0	32.5033	49.7602	62.5451	71.602	0	33.2793	47.5533	60.433	75.252	0	25.6144	40.2475	52.194	70.5179	0	4.21918	4.97888	5.46944	2.48021	7
VDDTQF	31	36	1	0	30.3588	46.3186	62.2031	72.3364	0	36.1085	51.2851	65.3838	78.4472	0	30.2522	47.1756	59.7652	77.5152	0	3.35079	2.65484	2.81746	3.2922	6
FVRFDSD	36	42	2	0	16.545	26.9278	42.7951	63.9014						0	10.7535	23.6495	40.2122	72.7354	0	4.09517	2.31811	1.82644	6.24661	7
FVRFDSDA	36	43	2	0	52.654	74.0631	70.137	76.9262	0	53.5122	65.9872	46.8557	74.9026	0	26.987	33.4261	34.5339	88.2079	0	15.0727	21.5128	18.0805	7.16939	8
FVRFDSDAASQKMEPRAPWIEQEGPEY	36	62	2	0	47.1479	61.3312	76.6356	87.9084	0	48.6062	62.5918	76.7779	87.4091	0	42.8321	59.5193	75.5654	89.1918	0	3.00259	1.54447	0.662799	0.919623	27
FVRFDSDAASQKMEPRAPWIEQEGPEY	36	62	3	0	49.5201	64.3794	78.092	87.1286	0	51.7087	65.6936	77.6784	87.7562	0	46.9196	62.7661	77.686	89.024	0	2.39751	1.46632	0.236606	0.965544	27
FVRFDSDAASQKMEPRAPWIEQEGPEY	36	62	4	0	49.1952	63.8453	77.6595	87.0127	0	50.6018	64.2158	76.1179	87.1349	0	46.426	61.959	77.5137	89.2751	0	2.12463	1.21029	0.851094	1.27236	27
FVRFDSDAASQKMEPRAPWIEQEGPEYW	36	63	3	0	50.7516	64.3201	78.0852	86.5006	0	49.864	64.3415	76.1864	86.8214	0	45.0168	60.7117	74.0271	88.4495	0	3.08683	2.08949	2.03044	1.04498	28
FVRFDSDAASQKMEPRAPWIEQEGPEYW	36	63	4	0	50.4767	64.2198	77.6405	86.6867	0	49.6767	63.6446	76.4462	86.4804	0	46.816	60.3299	75.6774	88.0156	0	1.92457	2.09958	0.989219	0.833211	28
VRFDSDAASQ	37	46	2	0	54.8898	63.1345	74.745	84.5929	0	55.3131	63.3262	75.3999	86.4632	0	49.9338	60.3675	69.4709	85.6687	0	2.99106	1.65567	3.2506	0.938679	10
VRFDSDAASQKMEPRAPWIEQEGPEY	37	62	2	0	50.1759	65.198	79.552	88.0723	0	51.74	66.7071	77.8594	87.8114	0	46.6298	63.9799	76.4662	90.3381	0	2.61839	1.36623	1.54533	1.38962	26
VRFDSDAASQKMEPRAPWIEQEGPEY	37	62	3	0	51.9032	67.0832	80.1977	88.2667	0	53.2756	67.077	78.5622	88.2288	0	48.2157	64.5311	77.1038	90.2152	0	2.61674	1.47166	1.54779	1.13605	26
VRFDSDAASQKMEPRAPWIEQEGPEY	37	62	4	0	51.328	66.1305	79.5105	87.9521	0	52.7294	66.906	78.4073	88.4531	0	47.8464	64.392	76.5121	90.3982	0	2.51426	1.28736	1.51658	1.29213	26
VRFDSDAASQKMEPRAPWIEQEGPEYW	37	63	3	0	52.3701	66.243	79.8986	88.3999	0	52.531	66.6013	78.9209	88.4715	0	47.5164	63.3013	76.0602	90.0651	0	2.84987	1.8107	1.99469	0.941419	27
VRFDSDAASQKMEPRAPWIEQEGPEYW	37	63	4	0	52.3218	67.0188	80.364	89.2346	0	51.6373	66.1252	78.3266	88.4571	0	45.6701	62.442	75.7245	89.9796	0	3.65876	2.42598	2.32546	0.761299	27
DSDAASQKMEPRAPWIEQEGPEY	40	62	2	0	55.2078	70.7584	83.6555	90.9718	0	55.5813	70.1327	81.1368	89.8999	0	50.8656	67.865	80.166	92.1042	0	2.62145	1.52238	1.80109	1.10227	23
DSDAASQKMEPRAPWIEQEGPEY	40	62	3	0	54.7507	70.1995	83.7535	91.1366	0	55.9739	70.4148	81.2919	90.051	0	51.3841	68.4658	80.5809	92.4319	0	2.37687	1.0685	1.66485	1.19201	23
DSDAASQKMEPRAPWIEQEGPEYW	40	63	2						0	54.6107	69.3311	81.4757	89.9315	0	48.256	66.6768	81.0124	92.2827	0	4.49342	1.87684	0.327601	1.66254	24
DSDAASQKMEPRAPWIEQEGPEYW	40	63	3	0	53.1979	68.5963	82.391	90.3953	0	54.7265	69.2678	80.6473	89.5236	0	49.6356	66.2798	78.9778	91.7293	0	2.61226	1.56767	1.70673	1.11089	24
AASQKMEPRAPWIEQEGPEY	43	62	3	0	58.0761	75.753	90.322	93.8346	0	30.632	50.2815	71.1764	272.063	0	9.00674	14.704	29.712	99.0989	0	24.5921	30.6636	30.9823	101.415	20
AASQKMEPRAPWIEQEGPEYW	43	63	3	0	56.388	69.5291	83.495	90.9831	0	48.0655	63.9297	79.1953	88.7044	0	45.6253	59.7971	-2.80943	91.8682	0	5.6429	4.88438	48.6342	1.63225	21
ASQKMEPRAPWIEQEGPEY	44	62	2	0	50.8527	69.2516	83.4392	91.227	0	52.9346	68.2167	80.4158	91.1979	0	46.258	66.045	86.9282	94.1185	0	3.41618	1.63653	3.25898	1.67789	19
ASQKMEPRAPWIEQEGPEY	44	62	3	0	52.8215	70.1946	83.9979	91.6174	0	51.1267	68.2857	81.1927	89.7904	0	47.3972	66.6088	82.2009	92.45	0	2.77501	1.79413	1.42096	1.36047	19
ASQKMEPRAPWIEQEGPEYW	44	63	3	0	51.7068	69.2224	82.7082	91.6045	0	47.7154	65.3699	78.4311	87.9835	0	44.0426	64.9601	78.7767	92.529	0	3.8332	2.3515	2.37591	2.40233	20
KMEPRAPWIEQEGPEY	47	62	2	0	47.0206	65.4008	79.7785	87.0288	0	47.317	65.3885	77.6183	88.5258	0	43.6442	64.7258	81.9803	94.8565	0	2.04035	0.386207	2.18102	4.15513	16
KMEPRAPWIEQEGPEY	47	62	3	0	48.9412	67.0646	81.7306	90.3028	0	49.4789	66.4977	79.3872	89.2505	0	44.3434	64.153	80.0595	93.2893	0	2.82258	1.54358	1.20668	2.09518	16
MEPRAPWIEQEGPEY	48	62	2	0	96.4279	95.3797	97.8636	95.5084	0	51.6283	79.6179	27.7504	71.8208	0	-36.8375	-7.61534	-106.61	-36.9223	0	67.8145	55.4768	103.905	70.6211	15
APWIEQEGPEY	52	62	2	0	93.9919	95.6472	97.7194	95.8664	0	86.071	93.0103	94.5428	95.605	0	84.4948	90.8116	90.2281	97.9619	0	5.08953	2.42111	3.76004	1.29195	11
WDQETRNMKA	63	72	2	0	39.7451	62.5153	78.8247	85.6659	0	75.3859	63.8175	74.6017	92.4025	0	33.4724	57.2853	80.4818	93.7113	0	22.6066	3.45732	3.0319	4.31707	10
WDQETRNMKA	63	72	3	0	41.9245	59.3558	76.0023	82.0892	0	36.2234	59.7329	73.5112	90.3158	0	20.8314	45.3779	74.7599	84.0503	0	10.9113	8.18116	1.24554	4.29686	10
WDQETRNMKAHSQT	63	76	2	0	78.0259	85.3464	91.4448	93.6839	0	25.8115	38.8643	43.1347	58.6252	0	20.4509	82.9996	37.4469	135.444	0	31.8066	26.1853	29.6704	38.4582	14
WDQETRNMKAHSQT	63	76	3	0	82.8421	89.1314	93.0851	96.219	0	46.485	82.5028	88.1755	88.3246	0	122.549	202.081	213.707	209.914	0	38.0444	67.207	71.101	68.0352	14
WDQETRNMKAHSQTDRANL	63	81	2	0	33.4473	55.2557	74.8242	84.2538	0	38.5099	56.8499	74.6144	85.2639	0	29.8694	49.7951	70.2791	87.0211	0	4.34147	3.69979	2.5657	1.40033	19
WDQETRNMKAHSQTDRANL	63	81	3	0	35.6326	57.2164	76.2967	84.4986	0	39.9281	57.5749	74.2774	84.982	0	31.3924	50.6623	70.9234	87.5784	0	4.26789	3.89158	2.71414	1.65633	19
WDQETRNMKAHSQTDRANL	63	81	4	0	33.3622	53.5017	78.1521	86.9022	0	37.774	56.4792	74.7297	87.1728	0	29.767	49.1093	74.7094	91.1527	0	4.01044	3.7075	1.98181	2.37978	19
WDQETRNMKAHSQTDRANLGT	63	83	3	0	24.4169	50.6667	77.3384	87.6637	0	17.5539	42.0979	65.3648	81.3072	0	15.6284	37.8048	66.1351	90.262	0	4.61961	6.5483	6.70166	4.60695	21
WDQETRNMKAHSQTDRANLGTL	63	84	3	0	33.9825	55.3557	75.6214	84.7659	0	35.8452	55.3552	74.427	86.0692	0	26.587	48.2231	70.9776	88.4904	0	4.89686	4.11788	2.41141	1.89001	22
WDQETRNMKAHSQTDRANLGTL	63	84	4	0	28.9092	50.5467	73.1956	83.0703	0	29.2164	50.2099	70.635	85.0318	0	21.8495	41.2052	62.0707	87.9517	0	4.16741	5.29881	5.82618	2.4563	22
WDQETRNMKAHSQTDRANLGTLRG	63	86	3	0	33.985	54.9427	75.1979	84.601	0	35.7201	54.656	73.779	85.8226	0	28.9957	51.5997	73.039	90.3494	0	3.49098	1.85286	1.09711	3.0284	24
WDQETRNMKAHSQTDRANLGTLRG	63	86	4	0	34.2956	54.6763	74.91	84.3669	0	36.9665	55.8603	74.2444	85.449	0	30.173	50.8211	73.3238	89.533	0	3.4225	2.63499	0.796544	2.72455	24
WDQETRNMKAHSQTDRANLGTLRG	63	86	5	0	29.2917	49.8899	70.4912	81.1491	0	28.921	49.185	71.2695	89.3232	0	23.1211	41.6605	67.8599	83.6235	0	3.46056	4.56138	1.78673	4.19173	24
WDQETRNMKAHSQTDRANLGTLRGY	63	87	4	0	27.4643	56.0042	77.9983	90.8287	0	27.809	46.0959	76.2248	88.9595	0	21.1041	42.7633	0.62208	100.47	0	3.77547	6.8872	44.1701	6.1769	25
DQETRNMKA	64	72	2	0	35.7019	58.6264	75.3464	82.2433						0	20.5114	41.975	80.3213	88.4436	0	10.7413	11.7743	3.51779	4.38422	9
DQETRNMKAHSQTDRANL	64	81	2	0	42.8596	61.8267	79.0517	86.7122	0	37.046	54.5702	71.5854	83.5274	0	28.9944	51.3702	70.8559	88.2095	0	6.96264	5.35778	4.53598	2.3912	18
DQETRNMKAHSQTDRANL	64	81	3	0	34.7864	56.9184	75.9341	84.256	0	39.7065	57.3312	74.7502	84.7063	0	31.7302	51.9216	72.7908	88.2573	0	4.02426	3.01112	1.58751	2.19177	18
DQETRNMKAHSQTDRANL	64	81	4						0	33.7953	48.6306	65.9007	74.3706	0	30.9103	54.4374	76.1453	89.541	0	2.03997	4.106	7.24401	10.7271	18
DQETRNMKAHSQTDRANLGTL	64	84	3	0	23.5582	46.7015	70.5671	84.2686	0	21.1216	43.8309	66.0162	80.6491	0	18.3605	34.88	75.355	91.0774	0	2.60051	6.16584	4.66988	5.29483	21
DQETRNMKAHSQTDRANLGTLRG	64	86	3	0	29.1359	51.1917	73.1537	84.3364	0	31.9364	51.158	71.4884	82.6898	0	25.7935	47.6302	73.0521	87.3873	0	3.0754	2.04657	0.933524	2.38348	23
DQETRNMKAHSQTDRANLGTLRG	64	86	4	0	28.0082	50.3515	72.4083	82.4012	0	11.6506	35.3603	60.668	74.2225	0	12.8574	42.9131	-36.2364	86.9528	0	9.11568	7.4957	59.6266	6.45069	23
ETRNMKAHSQTDRANL	66	81	3	0	34.745	56.8712	76.6313	86.9103	0	31.2281	47.5826	70.759	87.8027	0	21.4003	41.279	67.3005	85.0377	0	6.9166	7.84357	4.71714	1.41114	16
TRNMKAHSQTDRANL	67	81	2	0	35.0521	56.0819	76.1876	85.9769	0	36.3006	49.7218	69.6441	81.7573	0	27.7054	46.4123	68.3567	87.8362	0	4.6442	4.91437	4.19918	3.11491	15
TRNMKAHSQTDRANL	67	81	3	0	37.0745	57.2862	77.1607	86.0433	0	37.5115	54.0006	70.9056	81.1292	0	31.068	49.132	69.8409	87.6716	0	3.60065	4.10262	3.95471	3.40595	15
TRNMKAHSQTDRANL	67	81	4	0	39.1071	60.8788	78.6236	86.6832	0	29.7807	-29.8533	65.5794	82.1385						0	6.59475	64.1573	9.22362	3.21353	15
TRNMKAHSQTDRANLGTLRG	67	86	3	0	32.9893	53.4325	75.4986	85.1196	0	34.6612	52.5846	72.9508	84.9689	0	26.388	48.024	70.6198	90.0949	0	4.37454	2.90888	2.44023	2.91698	20
TRNMKAHSQTDRANLGTLRG	67	86	4	0	37.5167	58.685	78.3038	90.363						0	27.2547	49.5532	-5.69988	86.6709	0	7.25633	6.45716	59.3996	2.61068	20
MKAHSQTDRANL	70	81	2	0	33.8984	54.5755	75.6994	86.2142	0	36.5649	51.0763	70.6489	81.9235	0	27.9049	45.2705	68.3086	87.7664	0	4.43526	4.69995	3.7773	3.02653	12
MKAHSQTDRANL	70	81	3	0	35.7597	54.2936	74.4317	84.9059	0	37.878	52.9054	71.5094	82.8152	0	28.6801	45.8884	67.5044	87.2039	0	4.81684	4.50582	3.47769	2.19517	12
HSQTDRANL	73	81	2	0	33.1713	51.9477	73.1536	85.0872	0	32.6592	48.3556	69.368	81.0105	0	27.3733	44.8633	68.5619	91.4912	0	3.2099	3.54231	2.45169	5.28324	9
HSQTDRANLGTLRG	73	86	2	0	82.6974	85.6381	100.589	112.132						0	31.0545	41.7157	49.8472	90.4509	0	36.5171	31.0578	35.8801	15.3308	14
DRANLGTLRG	77	86	2						0	27.9361	44.1047	69.9509	81.523	0	24.0399	42.8165	71.9465	89.5685	0	2.75499	0.910855	1.4111	5.689	10
GTLRGY	82	87	2	0	29.3277	47.2858	68.5906	80.5915	0	31.2511	46.1824	66.9154	80.9422	0	29.373	43.9311	67.1697	86.3358	0	1.0976	1.70975	0.902775	3.22	6
GTLRGYYNQSEDGSHT	82	97	2	0	53.9194	67.5264	82.7147	89.7262	0	56.3084	69.9197	81.5248	89.8799	0	49.2089	64.5268	76.2506	90.1987	0	3.61246	2.7021	3.44041	0.240983	16
GTLRGYYNQSEDGSHT	82	97	3	0	54.6286	68.6944	84.5054	90.6817	0	46.8592	61.1333	73.3089	85.1688	0	46.5145	61.0565	76.1796	88.9289	0	4.58838	4.38775	5.81551	2.81668	16
GTLRGYYNQSEDGSHTIQ	82	99	2	0	52.668	65.5962	80.073	87.7367	0	53.5385	65.9567	78.0804	86.482	0	48.0915	62.7493	74.2944	88.8377	0	2.92613	1.75699	2.93533	1.17868	18
GTLRGYYNQSEDGSHTIQ	82	99	3	0	54.8293	67.262	81.5504	88.0193	0	55.6295	68.3996	80.7501	90.4132	0	50.3114	65.3877	75.1508	89.5868	0	2.86744	1.52086	3.48681	1.2159	18
GTLRGYYNQSEDGSHTIQIM	82	101	2	0	49.806	61.5107	72.621	81.1973	0	45.3985	58.5098	71.216	82.6414	0	41.5805	56.2891	72.0744	86.5585	0	4.11626	2.62052	0.708275	2.77403	20
GTLRGYYNQSEDGSHTIQIM	82	101	3	0	48.5493	60.5315	73.973	81.5945						0	37.6502	53.6709	-19.0506	85.9375	0	7.70686	4.85119	65.7776	3.07097	20
RGYYNQSEDGSHTIQ	85	99	2	0	59.8645	71.4382	83.41	89.2292	0	58.5042	69.071	78.246	86.2598	0	55.6756	67.4205	74.6983	88.1981	0	2.13691	2.01946	4.38078	1.50761	15
RGYYNQSEDGSHTIQ	85	99	3	0	60.2364	71.4283	83.571	89.1536	0	59.396	70.7827	80.3536	87.8294	0	55.1202	66.6435	76.7573	90.2103	0	2.74362	2.5963	3.40862	1.19296	15
RGYYNQSEDGSHTIQIM	85	101	2	0	53.2604	64.1677	75.6215	82.6219						0	120.983	116.451	114.569	109.531	0	47.887	36.9702	27.5401	19.0276	17
YYNQSEDGSHT	87	97	2	0	75.2883	85.6183	95.8954	98.3786	0	71.9204	85.0971	91.5652	94.8271	0	67.2276	80.5997	87.2492	97.4872	0	4.04848	2.75936	4.3231	1.8477	11
YYNQSEDGSHTIQ	87	99	2	0	68.3689	76.6782	87.0616	91.6229	0	61.5135	74.0896	81.72	88.8014	0	57.0597	70.6867	77.5006	89.2735	0	5.69696	3.00495	4.79147	1.51128	13
YYNQSEDGSHTIQIM	87	101	2	0	59.3033	67.0403	77.0203	82.1466	0	55.3726	66.1533	73.2492	81.4919	0	49.7979	62.899	69.1455	82.2853	0	4.77635	2.18049	3.93856	0.423762	15
YNQSEDGSHTIQ	88	99	2	0	69.9641	77.7309	86.6491	90.6244	0	64.4064	74.0557	81.3168	88.3204	0	60.0641	71.3395	76.9426	91.9265	0	4.96241	3.20766	4.86114	1.82609	12
YNQSEDGSHTIQIM	88	101	2	0	58.3837	61.3338	73.3978	76.7268	0	54.6049	63.4541	69.9362	80.2825	0	53.7052	62.0553	66.5228	81.8948	0	2.4825	1.07807	3.4375	2.64418	14
IMYGCD	100	105	1						0	16.6765	21.2267	31.0092	48.9642	0	14.106	19.2006	27.3521	46.491	0	1.8176	1.43265	2.58597	1.74886	6
CDVGPDGRF	104	112	2						0	34.7625	44.3127	56.077	75.41	0	31.0805	43.8464	49.8847	73.5005	0	2.60351	0.329709	4.37866	1.35026	9
DVGPDGRFLRGYRQDAYDGK	105	124	3	0	25.2685	39.9515	55.9849	70.9967	0	28.921	39.2139	54.9302	75.8833	0	22.6632	34.206	50.2417	75.5964	0	3.14348	3.12607	3.05721	2.74226	20
VGPDGRF	106	112	2	0	45.5005	57.1263	69.4005	83.3411	0	34.1444	41.6859	54.9083	76.8078	0	40.7569	56.4169	68.8151	82.7932	0	5.7036	8.71696	8.20327	3.62422	7
VGPDGRFLRG	106	115	2	0	36.8334	49.305	62.8375	78.1967	0	39.8408	48.5375	59.9918	78.5014	0	36.085	47.1867	58.0054	81.0339	0	1.98787	1.07247	2.42875	1.55757	10
VGPDGRFLRG	106	115	3	0	36.5339	49.376	62.6039	77.849	0	39.7752	47.0172	59.7697	81.245	0	34.1347	47.1374	58.3897	81.5617	0	2.83072	1.32856	2.14853	2.05821	10
LRGYRQDAYDGKD	113	125	2	0	22.5089	37.1896	52.5793	70.228	0	30.6656	41.1765	57.5393	76.9902	0	24.264	36.2343	51.6763	78.1733	0	4.29325	2.62149	3.15678	4.28665	13
LRGYRQDAYDGKD	113	125	3	0	22.4984	36.93	52.3655	70.2306	0	29.4624	41.6443	57.2678	76.8408	0	23.4899	35.7908	51.5094	78.236	0	3.76722	3.10341	3.10708	4.27646	13
LRGYRQDAYDGKD	113	125	4	0	19.8331	34.6051	49.2899	68.3747						0	42.036	-58.7829	-142.942	88.4171	0	15.6999	66.0353	135.929	14.1721	13
LRGYRQDAYDGKDY	113	126	2	0	15.9975	29.9118	47.0817	66.8286	0	25.5134	35.5775	53.0254	75.1244	0	18.2421	29.3069	45.2699	74.0328	0	4.97429	3.45897	4.05708	4.50764	14
YRQDAYDGKD	116	125	1	0	26.2394	41.525	56.9454	72.8361	0	34.2461	46.3284	59.1602	78.3176	0	27.0063	39.5074	53.2195	80.7983	0	4.41796	3.50405	3.00219	4.07422	10
YRQDAYDGKD	116	125	2	0	25.59	41.1771	56.9236	74.2139	0	34.0553	45.0327	60.5608	78.2836	0	27.7444	40.2757	55.3024	81.0664	0	4.3994	2.52678	2.69284	3.44637	10
YRQDAYDGKD	116	125	3	0	24.0317	40.188	56.1893	73.3515	0	32.135	44.2012	60.5677	79.4731	0	25.3958	38.593	54.2962	81.4292	0	4.33862	2.88967	3.21678	4.21405	10
YRQDAYDGKDY	116	126	1						0	80.7781	93.1648	91.2152	-124.257	0	-87.3517	59.3811	-94.1803	-99.921	0	118.886	23.8886	131.094	17.2082	11
YRQDAYDGKDY	116	126	3	0	58.8383	47.0981	64.6416	92.9752	0	3.70214	13.862	34.68	65.6067	0	14.0986	24.0549	41.3344	75.899	0	29.2966	17.027	15.7332	13.8237	11
YRQDAYDGKDYIAL	116	129	2	0	22.8827	36.3815	53.2716	71.0851	0	20.2832	33.94	53.6066	76.6645	0	14.117	29.5503	48.6026	78.8994	0	4.50217	3.46161	2.79736	4.02469	14
YRQDAYDGKDYIAL	116	129	3	0	23.8723	37.4949	54.334	71.2181	0	29.0544	41.3881	59.8822	80.6037	0	22.3847	35.88	53.9242	80.2691	0	3.50121	2.83146	3.32786	5.32483	14
RQDAYDGKD	117	125	2	0	57.8469	67.7326	76.7002	85.8991	0	19.397	38.7124	57.0571	71.4925	0	16.7814	26.1264	52.0438	81.8543	0	22.9914	21.3372	13.0315	7.43053	9
YIALNE	126	131	1	0	61.172	70.8014	82.1326	88.3141	0	52.1194	63.1997	71.1303	81.1402	0	55.3517	68.6779	76.5446	88.88	0	4.58756	3.92232	5.50138	4.31447	6
IALNEDL	127	133	1	0	49.1701	63.2393	80.9372	88.0429	0	50.3343	62.8473	75.7046	84.1654	0	42.5825	57.4753	74.4299	92.7683	0	4.18018	3.22066	3.44842	4.30842	7
NEDLRS	130	135	1	0	38.7503	53.9821	70.379	80.3358	0	30.9579	46.1169	60.5432	74.2707	0	28.7156	43.5518	61.725	80.0765	0	5.26695	5.435	5.37013	3.42928	6
NEDLRS	130	135	2	0	37.8107	53.3195	69.7915	80.32	0	30.325	46.5292	61.4974	75.8597	0	27.3655	42.4065	62.0849	81.0187	0	5.38355	5.51055	4.62831	2.79875	6
NEDLRSWTAADM	130	141	2	0	46.8298	64.5498	79.3302	87.5505	0	50.0372	64.6645	78.6397	88.1516	0	45.0004	61.3767	75.7992	91.11	0	2.54963	1.86599	1.87139	1.90542	12
LRSWTAADM	133	141	2	0	56.0976	71.8738	86.7841	94.7118	0	54.7227	69.607	83.1654	92.6035	0	49.8522	65.217	80.7912	92.0228	0	3.2817	3.38437	3.01793	1.41494	9
RSWTAAD	134	140	2	0	45.4574	64.2838	84.9537	97.6085	0	42.1442	59.2326	80.6625	92.5717	0	39.1442	62.8795	77.2224	95.8521	0	3.15787	2.60723	3.87342	2.55656	7
RSWTAADM	134	141	2	0	61.0878	76.4777	90.9583	97.4263	0	59.7187	74.615	86.5891	93.7608	0	54.4487	71.3033	83.2814	96.6244	0	3.50535	2.62076	3.85062	1.92695	8
RSWTAADMAA	134	143	2	0	68.6103	83.7805	95.4412	99.4376	0	62.1084	78.5567	90.4854	97.608	0	62.8477	79.674	90.8534	100.439	0	3.5597	2.75076	2.76115	1.43559	10
WTAADM	136	141	1	0	69.911	83.0018	93.6428	97.9218	0	67.5061	80.6383	88.2092	94.456	0	62.876	78.0012	85.5683	96.8935	0	3.57569	2.50156	4.11699	1.78003	6
AAQITKRKWEAVHAAE	142	157	2	0	38.1309	56.6499	76.2231	86.2817	0	40.9482	57.5749	74.226	85.3891	0	35.4446	54.1605	71.7513	88.5565	0	2.75208	1.7659	2.24017	1.63318	16
AAQITKRKWEAVHAAE	142	157	3	0	40.0663	58.0933	76.7497	86.4792	0	40.0142	57.5221	73.9938	84.7423	0	33.6211	50.9833	73.5566	89.3279	0	3.70619	3.95043	1.73117	2.31517	16
AAQITKRKWEAVHAAE	142	157	4	0	32.9946	53.8223	72.8771	85.6602	0	31.7397	51.4255	76.1201	87.4042						0	0.887358	1.69481	2.29315	1.23325	16
AAQITKRKWEAVHAAEQ	142	158	2	0	39.8195	58.1749	78.2295	87.5825	0	42.9516	59.4603	75.0807	85.7032	0	37.1749	55.4064	72.6573	88.7247	0	2.89173	2.0717	2.79397	1.52565	17
AAQITKRKWEAVHAAEQ	142	158	3	0	43.0052	60.5252	77.9287	87.3789	0	45.1389	60.78	76.1652	86.1154	0	39.3739	57.0857	74.079	89.9106	0	2.91472	2.06331	1.9271	1.93256	17
AAQITKRKWEAVHAAEQ	142	158	4	0	36.0667	56.9374	71.072	85.4375						0	32.4043	-0.496794	-0.496794	87.0134	0	2.58967	40.6121	50.6068	1.11429	17
AAQITKRKWEAVHAAEQRRVY	142	162	3	0	42.0096	59.3513	77.4541	87.4429	0	42.42	59.7328	75.0156	86.2266	0	37.9644	56.8597	74.4057	89.8487	0	2.46255	1.56035	1.61305	1.84331	21
AAQITKRKWEAVHAAEQRRVYL	142	163	4	0	40.7373	58.6756	76.3945	86.1148	0	40.052	57.6229	74.0608	85.374	0	34.6149	53.4358	70.9607	86.9521	0	3.35446	2.77174	2.72589	0.789552	22
AAQITKRKWEAVHAAEQRRVYL	142	163	5	0	39.7185	58.3855	76.1578	86.159						0	31.4974	47.7721	0.542352	89.4754	0	5.8132	7.50486	53.4682	2.34501	22
AAQITKRKWEAVHAAEQRRVYLEG	142	165	4	0	35.5833	56.842	75.1595	86.5991	0	39.0162	57.6898	73.5651	85.3186	0	32.7137	53.0812	74.1051	89.284	0	3.15541	2.45294	0.810877	2.02374	24
EGRCVDGLRRYLENGKETL	164	182	3						0	27.6267	39.081	58.6332	76.9557	0	20.9113	132.388	138.49	144.085	0	4.74855	65.9777	56.4671	47.4679	19
RCVDGL	166	171	1						0	24.5701	17.9275	-76.4425	40.4009	0	-21.4459	18.8919	14.6839	-42.6519	0	32.5382	0.681914	64.4361	58.7272	6
RCVDGL	166	171	2						0	37.4088	36.4197	57.5175	56.413	0	-18.2486	32.7206	47.9837	57.0524	0	39.3557	2.61564	6.74141	0.452135	6
RCVDGLRRYLENGKETL	166	182	4						0	31.124	41.7108	51.1247	68.0103	0	28.5333	45.1799	49.2939	78.6368	0	1.83185	2.45301	1.29458	7.51413	17
LRRYLENGKE	171	180	3	0	29.5579	40.1437	52.6746	64.7937						0	30.0278	37.4314	-0.11442	76.6107	0	0.332285	1.91791	37.3275	8.35583	10
LRRYLENGKETL	171	182	2	0	34.7524	49.5455	63.5536	74.5763	0	36.8243	50.2721	63.6192	77.2571	0	32.8729	46.9408	59.9867	79.4509	0	1.9765	1.75167	2.07855	2.44134	12
LRRYLENGKETL	171	182	3	0	35.0586	50.0915	64.0159	74.8648	0	38.2109	51.7452	64.356	77.9313	0	33.3509	47.9215	60.188	78.7432	0	2.46554	1.91763	2.31448	2.04554	12
RRYLENGKE	172	180	2	0	36.8855	47.8582	60.686	70.7595	0	37.6818	49.2334	60.3798	74.5903	0	36.2074	48.2798	58.8222	77.6034	0	0.737984	0.70455	0.999479	3.43004	9
RRYLENGKETL	172	182	2	0	36.0745	51.3323	65.1838	75.3387	0	40.1357	53.5308	65.9126	78.627	0	35.0255	50.0069	62.7145	78.6343	0	2.69904	1.77986	1.6761	1.90061	11
RRYLENGKETL	172	182	3	0	36.0714	51.2157	65.2522	75.229	0	40.4027	54.1227	66.4737	79.1345	0	35.357	50.148	62.7548	79.2538	0	2.73039	2.05702	1.89555	2.29005	11
QRTDPPKTHMTHHPISD	183	199	2	0	56.8383	67.6203	74.1089	78.5605	0	58.3512	68.666	71.7035	79.5619	0	53.6142	64.2628	65.6452	77.3967	0	2.41946	2.30051	4.36126	1.08361	17
QRTDPPKTHMTHHPISD	183	199	3	0	56.2806	67.1828	73.252	77.8267	0	56.6628	65.9056	70.5451	78.2418	0	51.7138	61.8433	65.1249	76.0986	0	2.75366	2.78818	4.13836	1.13667	17
QRTDPPKTHMTHHPISD	183	199	4	0	58.0059	67.8677	73.6311	78.7451	0	56.6716	65.8138	70.7078	78.6377	0	52.568	62.678	64.8911	77.7741	0	2.83404	2.61356	4.44911	0.532324	17
QRTDPPKTHMTHHPISDHE	183	201	2	0	56.1404	63.1631	71.9278	78.8046	0	54.3552	63.4768	68.4267	79.1753	0	47.6565	56.3158	60.3151	81.2426	0	4.4728	4.04693	5.95696	1.31369	19
QRTDPPKTHMTHHPISDHE	183	201	3	0	52.9709	64.2228	71.8744	78.5617	0	52.6233	62.5765	69.2707	78.7989	0	47.0762	56.532	61.7831	77.7616	0	3.30752	4.0496	5.23894	0.543524	19
QRTDPPKTHMTHHPISDHE	183	201	4	0	60.5857	71.3348	76.8743	83.978	0	55.8284	70.356	55.8399	71.2426	0	47.1759	58.8476	61.6681	72.2987	0	6.79851	6.9442	10.86	7.06767	19
QRTDPPKTHMTHHPISDHEAT	183	203	2	0	45.4282	55.2996	62.1944	69.0574	0	47.6857	56.2901	62.1281	72.2799	0	42.6528	51.6668	56.2438	73.6224	0	2.52093	2.43424	3.41659	2.34616	21
QRTDPPKTHMTHHPISDHEAT	183	203	3	0	46.0636	56.0502	62.6961	69.2908	0	46.9916	55.1996	61.7488	71.8624	0	42.6768	51.9715	56.9078	72.9731	0	2.27117	2.15172	3.10477	1.8888	21
QRTDPPKTHMTHHPISDHEATL	183	204	2	0	41.6663	53.7333	62.4741	70.7941	0	49.5865	58.1361	63.6466	75.1856	0	44.1285	54.0755	57.7606	75.3192	0	4.05342	2.44918	3.11546	2.5749	22
QRTDPPKTHMTHHPISDHEATL	183	204	3	0	40.6028	55.5665	64.3968	71.9678	0	47.6411	55.9508	62.206	73.0395	0	41.6299	51.2552	57.0632	74.082	0	3.80191	2.60718	3.76452	1.05713	22
QRTDPPKTHMTHHPISDHEATL	183	204	4	0	40.4713	55.8815	64.7977	71.939	0	41.1037	42.9402	45.3505	58.9529	0	40.9723	54.8335	61.4649	63.6533	0	0.333708	7.18828	10.4001	6.57505	22
QRTDPPKTHMTHHPISDHEATLRC	183	206	2						0	46.4209	55.8212	60.6409	71.2244	0	43.09	50.9982	56.4816	70.5523	0	2.35535	3.41036	2.94109	0.475245	24
QRTDPPKTHMTHHPISDHEATLRC	183	206	3						0	46.6737	54.6657	60.5964	71.2553	0	41.5149	51.1415	57.1059	71.4412	0	3.64782	2.49203	2.46816	0.131476	24
QRTDPPKTHMTHHPISDHEATLRC	183	206	4						0	46.2427	54.5799	61.0674	71.5862	0	41.4013	51.3079	56.7614	71.363	0	3.42341	2.31366	3.0448	0.157776	24
QRTDPPKTHMTHHPISDHEATLRC	183	206	5						0	42.3294	51.2693	55.0373	66.6145	0	39.1681	54.2548	58.9592	67.2654	0	2.23543	2.11105	2.77316	0.46021	24
QRTDPPKTHMTHHPISDHEATLRC	183	206	6						0	99.768	99.1185	99.1493	99.7207	0	12.4817	102.954	98.4364	101.487	0	61.7208	2.71232	0.504089	1.24865	24
QRTDPPKTHMTHHPISDHEATLRCWALGFYPAEITL	183	218	4						0	32.2126	47.1577	65.5339	80.7366	0	21.2091	45.3585	75.9459	89.8223	0	7.78065	1.27224	7.36238	6.42457	36
LRCWALGFYPAE	204	215	2						0	11.8013	28.6174	41.0507	48.4663	0	18.7987	26.6928	24.5481	34.7025	0	4.94791	1.36084	11.6691	9.73251	12
RCWALGFYPAE	205	215	2						0	9.00575	12.3449	17.8873	30.5669	0	8.38585	13.0274	19.618	28.4177	0	0.438334	0.482637	1.22381	1.5197	11
RCWALGFYPAEIT	205	217	2						0	9.53457	12.8098	25.8646	44.5287	0	5.78668	10.5834	22.319	42.9393	0	2.65015	1.57431	2.50711	1.12389	13
RCWALGFYPAEITL	205	218	2						0	13.6679	24.3728	40.1853	57.6563	0	12.0467	23.2762	38.6686	59.3573	0	1.14637	0.775416	1.07245	1.2028	14
RCWALGFYPAEITLT	205	219	2						0	16.8984	29.386	41.433	58.3336	0	10.7071	24.9974	48.1664	66.0925	0	4.37789	3.10327	4.76126	5.48635	15
WALGFYPAE	207	215	1	0	7.74019	15.6802	22.2094	29.5419	0	10.6914	14.9089	21.0859	33.522	0	8.79481	14.209	21.1868	30.3588	0	1.49547	0.735868	0.621575	2.10215	9
WALGFYPAE	207	215	2	0	3.94238	15.0455	21.9922	29.7265	0	43.6479	46.7999	41.8542	60.944	0	24.953	37.2416	59.2697	37.8635	0	19.864	16.2909	18.6522	16.1939	9
WALGFYPAEIT	207	217	1	0	8.94718	13.9077	20.0533	35.4544	0	11.2141	16.7793	28.006	49.3715	0	8.51886	14.4088	30.7317	48.0828	0	1.44835	1.53388	5.5483	7.69005	11
WALGFYPAEIT	207	217	2	0	6.25342	11.924	19.7091	33.9389	0	9.14644	14.5168	27.6865	49.7007	0	8.27717	13.0288	23.3486	50.0736	0	1.4844	1.30111	3.9938	9.20963	11
WALGFYPAEITL	207	218	1	0	8.61336	18.2102	30.2691	43.5591	0	14.0127	25.1496	41.1974	58.7543	0	12.2819	24.2184	40.2487	61.3262	0	2.75702	3.76657	6.05418	9.60188	12
WALGFYPAEITL	207	218	2	0	8.28592	17.5419	29.9678	42.5765	0	14.2977	25.3306	41.6982	59.4669	0	11.8092	23.4568	39.7578	60.8193	0	3.0207	4.06535	6.2877	10.1646	12
WALGFYPAEITLT	207	219	2	0	10.0861	19.4061	30.8762	42.9975	0	18.1221	27.7738	45.1017	61.7364	0	15.8007	27.0702	43.9037	63.03	0	4.13568	4.64135	7.89002	11.211	13
ITLTWQRDGEDQTQDTE	216	232	2	0	45.9345	61.0912	77.1924	86.3137	0	50.1893	65.9473	77.7174	87.5031	0	43.9388	61.7591	73.0582	87.0333	0	3.19257	2.63214	2.552	0.599048	17
ITLTWQRDGEDQTQDTEL	216	233	2	0	51.008	64.8227	77.9717	86.8621	0	52.8672	68.6893	79.469	88.4905	0	47.3488	65.0981	75.6876	88.7729	0	2.8077	2.15727	1.90428	1.03139	18
LTWQRDGED	218	226	2	0	52.173	58.8066	67.6951	79.4513	0	32.3653	39.0249	51.2935	73.0494	0	49.2427	61.3307	69.1281	85.0328	0	10.6909	12.215	9.90907	5.99639	9
LTWQRDGEDQTQD	218	230	2	0	65.1378	72.9493	81.9002	89.6289	0	59.8599	74.2496	81.2546	88.5136	0	58.8387	68.9055	75.3743	92.7	0	3.38079	2.78696	3.59589	2.16797	13
LTWQRDGEDQTQDTEL	218	233	2	0	57.9659	70.6523	82.9108	90.121	0	57.8503	71.3693	80.9703	91.0723	0	52.2226	67.3096	76.0232	90.1088	0	3.28299	2.16674	3.5515	0.552802	16
TWQRDGED	219	226	2	0	62.3205	69.014	77.6701	82.2279	0	58.8136	63.6114	73.9152	83.862	0	58.9442	70.4607	70.6263	87.0251	0	1.98804	3.61002	3.52444	2.43887	8
TWQRDGEDQTQD	219	230	2	0	79.6893	86.0633	93.2514	94.0951	0	70.38	81.2964	83.1219	89.1915	0	65.2375	76.7439	77.8177	89.5497	0	7.32534	4.66011	7.84158	2.73358	12
TWQRDGEDQTQDTE	219	232	2	0	63.76	75.6122	87.246	91.6903	0	63.5956	77.0696	85.6282	91.8662	0	59.1087	73.599	81.2286	91.8781	0	2.63923	1.74271	3.11401	0.105115	14
TWQRDGEDQTQDTEL	219	233	2	0	63.8535	76.5399	88.1363	92.5309	0	63.0366	77.1626	85.3223	92.1203	0	58.9383	74.2376	82.8432	93.2242	0	2.6338	1.54079	2.64834	0.557962	15
WQRDGEDQTQDTE	220	232	2	0	68.8985	81.0754	92.4516	96.9866	0	61.8897	75.8684	84.7063	92.2112	0	58.9846	73.9055	80.4381	93.9455	0	5.09653	3.70527	6.09004	2.41732	13
WQRDGEDQTQDTEL	220	233	2	0	67.2622	80.9365	92.9664	97.085	0	64.9434	79.7778	87.7951	94.457	0	59.583	75.5256	82.7819	95.1343	0	3.9387	2.84902	5.09244	1.36449	14
LVETRPAGDGT	233	243	2	0	43.476	58.2196	70.8888	75.2454	0	45.0751	58.6639	69.9878	75.1575	0	46.7988	62.7553	71.7004	80.0817	0	1.66179	2.5003	0.856695	2.81792	11
LVETRPAGDGTF	233	244	1	0	41.3884	54.7904	68.7395	73.3325	0	49.6898	61.8653	69.403	90.153						0	5.87004	5.00266	0.469162	11.8939	12
LVETRPAGDGTF	233	244	2	0	41.4821	55.4112	67.2104	71.2098	0	46.9963	60.8792	70.6364	76.8788	0	42.7704	58.7776	67.8352	76.6441	0	2.88455	2.75826	1.82458	3.20741	12
LVETRPAGDGTFQKW	233	247	2	0	56.1511	65.2639	70.2849	66.5298	0	57.7343	67.7257	74.4854	76.2848	0	36.2904	46.5608	60.1859	60.0771	0	11.9498	11.5745	7.34969	8.15973	15
LVETRPAGDGTFQKWAA	233	249	2	0	30.5523	41.9827	51.895	57.9214	0	39.744	51.3996	60.303	69.8135	0	36.5845	49.1584	58.73	69.8888	0	4.67007	4.91917	4.47002	6.88775	17
LVETRPAGDGTFQKWAA	233	249	3	0	30.9321	41.9415	51.8858	57.9826	0	38.7596	50.4163	59.7347	69.1308	0	36.1103	48.6885	58.896	70.7902	0	3.98121	4.47827	4.30988	6.96506	17
VETRPAGDGT	234	243	2	0	46.4721	59.2644	70.0416	73.622	0	48.2571	62.7658	70.2795	78.4749	0	44.9513	62.6279	72.9173	77.4305	0	1.65465	1.98293	1.59606	2.55427	10
VETRPAGDGTF	234	244	2	0	43.1885	54.4037	63.6425	67.745	0	49.1332	60.1546	67.017	73.7822	0	44.9406	56.9923	63.4642	75.3426	0	3.05471	2.88022	2.0017	4.01263	11
VETRPAGDGTFQKW	234	247	2	0	34.0943	43.4461	50.3058	53.9156	0	46.7834	56.1729	64.294	70.6797	0	39.1725	49.2405	56.4193	65.8862	0	6.38655	6.37187	7.01256	8.63429	14
VETRPAGDGTFQKWAA	234	249	2	0	62.5763	67.2169	71.4471	75.4965	0	59.2977	67.2148	70.9563	82.5134	0	50.6043	52.7456	50.2631	73.3524	0	6.18671	8.35442	12.0914	4.79159	16
VETRPAGDGTFQKWAA	234	249	3	0	69.8029	73.3646	77.3921	82.5277	0	57.7265	66.8683	68.6034	82.265	0	121.004	115.542	112.091	164.526	0	33.5945	26.427	22.9942	47.4177	16
VVVPSGE	250	256	1	0	17.7614	29.8212	34.7797	39.3435	0	26.9283	36.0214	40.8681	50.3463	0	24.8951	36.7388	41.5688	50.577	0	4.81416	3.80375	3.73389	6.42007	7
VVVPSGEE	250	257	1	0	18.2783	35.1878	39.2578	46.0909	0	35.8148	44.7891	47.82	53.2519	0	32.1903	43.2803	44.976	53.651	0	9.2575	5.16319	4.36079	4.25433	8
VVVPSGEEQR	250	259	2	0	34.1165	39.7075	42.9759	51.6187						0	34.2203	40.9466	6.36801	59.5908	0	0.0734211	0.876209	25.8857	5.63712	10
VVVPSGEEQRYTCHVQHEGLPKPLT	250	274	4						0	35.9623	42.9345	49.8229	64.47	0	33.0685	43.5865	49.2576	65.7037	0	2.0462	0.461009	0.399711	0.872398	25
VVVPSGEEQRYTCHVQHEGLPKPLTL	250	275	2						0	36.7755	44.9914	53.398	66.7008	0	35.1571	43.7339	51.1258	68.1891	0	1.14433	0.8892	1.60675	1.05236	26
VVVPSGEEQRYTCHVQHEGLPKPLTL	250	275	3						0	40.9404	47.2855	53.9341	66.5565	0	37.8849	46.1125	53.8526	68.1499	0	2.16057	0.829447	0.0576316	1.12672	26
VVVPSGEEQRYTCHVQHEGLPKPLTL	250	275	4						0	37.567	44.8034	52.2676	65.1712	0	34.4629	44.1447	51.2972	66.5227	0	2.1949	0.465796	0.686116	0.955643	26
VVVPSGEEQRYTCHVQHEGLPKPLTLRWEL	250	279	3						0	41.1192	49.3156	58.0773	71.0358	0	38.5569	48.3359	57.7822	72.3458	0	1.8118	0.69274	0.208653	0.926298	30
VVVPSGEEQRYTCHVQHEGLPKPLTLRWEL	250	279	4						0	48.4096	58.9137	63.7929	76.3254	0	44.1534	54.1601	59.5116	74.5481	0	3.00954	3.36129	3.02737	1.25671	30
VVVPSGEEQRYTCHVQHEGLPKPLTLRWEL	250	279	5						0	39.9409	48.1454	54.8445	70.4736	0	38.9823	48.381	-4.5105	75.4543	0	0.677831	0.16659	41.9703	3.52188	30
HVQHEGLPKPLTL	263	275	2	0	32.2435	47.3172	60.5378	72.633	0	41.8055	49.1646	58.8916	74.2526	0	40.2122	50.0277	53.9696	76.2396	0	5.12301	1.38473	3.41758	1.80641	13
HVQHEGLPKPLTL	263	275	3	0	33.8178	50.1542	61.7906	75.349	0	49.8621	53.9975	63.5113	83.0746	0	39.6306	53.3042	7.50211	80.4477	0	8.12289	2.04833	31.8518	3.92815	13
HVQHEGLPKPLTLRWEL	263	279	3	0	51.1877	60.4399	72.6807	78.5579	0	-2.36925	-2.36925	-2.36925	83.4372						0	37.8705	44.4127	53.0683	3.45019	17
LRWELSSQPGSL	275	286	2						0	80.178	85.2255	88.457	91.8376	0	79.1512	83.661	88.3853	93.3727	0	0.72608	1.10625	0.0506981	1.08553	12
LRWELSSQPGSLHH	275	288	3	0	97.9474	97.5415	100.408	99.0062	0	84.8946	91.8343	93.8358	96.8469	0	85.8903	93.2215	91.0673	98.2555	0	7.26567	2.97654	4.79758	1.09624	14
LRWELSSQPGSLHHILDA	275	292	2	0	90.9079	93.8274	96.2804	96.5046	0	84.0322	88.5337	89.0489	93.9419	0	78.1368	83.8777	86.7757	95.465	0	6.39183	4.97823	4.96324	1.28895	18
RWELSSQPGSL	276	286	2	0	96.9334	98.4972	100.813	99.4586	0	88.0597	93.7505	94.3332	96.315	0	86.8449	93.622	93.7625	98.8546	0	5.50747	2.7783	3.91652	1.66815	11
RWELSSQPGSLHHIL	276	290	3	0	90.3152	91.584	96.2903	96.2555	0	82.1822	90.1707	93.758	95.9656	0	78.8654	88.0545	90.0953	98.9836	0	5.89132	1.77636	3.11462	1.66509	15
RWELSSQPGSLHHILD	276	291	2	0	92.0608	92.1961	98.018	100.784						0	84.2724	87.4571	88.0137	96.7806	0	5.50726	3.35097	7.07408	2.83116	16
RWELSSQPGSLHHILD	276	291	3	0	93.5598	95.7194	99.1762	98.1162						0	83.0987	88.1487	89.6465	97.1364	0	7.3971	5.35331	6.73849	0.692826	16
RWELSSQPGSLHHILDA	276	292	2	0	91.9467	94.4202	98.6864	97.7609	0	88.3656	93.8034	95.7821	98.5857	0	84.0927	89.8788	89.0566	100.257	0	3.93208	2.46333	4.93964	1.27153	17
RWELSSQPGSLHHILDA	276	292	3	0	93.7867	96.1118	100.001	99.0173	0	88.837	94.59	95.0156	96.762	0	84.3155	90.662	90.5719	98.9511	0	4.73717	2.81204	4.7169	1.28338	17
RWELSSQPGSLHHILDAQ	276	293	2	0	92.9916	95.4288	98.7535	98.2488	0	89.3067	95.4539	96.2224	98.1327	0	83.3704	91.4826	91.6037	99.1769	0	4.85428	2.28561	3.62531	0.572308	18
RWELSSQPGSLHHILDAQ	276	293	3	0	94.6019	96.5088	99.1239	97.7898	0	88.047	94.4538	95.137	96.4372	0	83.1515	91.1857	91.1723	98.0435	0	5.74519	2.68451	3.97581	0.863532	18
RWELSSQPGSLHHILDAQK	276	294	2	0	95.2289	97.5518	99.472	98.2284	0	88.0221	95.2365	95.6986	96.7379	0	83.1021	90.3269	89.8534	98.4572	0	6.09926	3.68925	4.84637	0.933612	19
RWELSSQPGSLHHILDAQK	276	294	3	0	95.2254	97.4751	99.7547	98.3998	0	88.2298	94.692	95.3356	96.7445	0	83.2581	90.4693	90.5236	97.7919	0	6.0121	3.52743	4.61692	0.837339	19
RWELSSQPGSLHHILDAQK	276	294	4	0	95.9878	98.6339	100.256	98.3034	0	87.5205	94.3872	94.8468	96.4008	0	82.7113	90.2029	91.0179	97.911	0	6.72173	4.21553	4.64125	1.00452	19
SSQPGSL	280	286	1	0	99.0238	100.071	102.643	101.011	0	88.0625	93.1482	94.0955	95.1391	0	97.3014	104.782	103.483	99.8268	0	5.89455	5.85174	5.19442	3.10529	7
SSQPGSLHHI	280	289	2	0	101.291	100.46	99.7238	97.452	0	72.7383	91.8441	84.3495	97.623	0	94.3308	97.4513	121.335	109.02	0	14.8881	4.37284	18.5804	6.62996	10
SSQPGSLHHILDA	280	292	2	0	92.3803	95.4191	100.553	99.3365	0	88.7266	94.2204	94.9602	96.9724	0	85.0975	90.3358	90.5708	98.4555	0	3.64137	2.65726	5.00319	1.19478	13
SSQPGSLHHILDAQ	280	293	2	0	96.4286	98.9774	101.092	100.002	0	81.7405	88.6014	90.0888	93.4257	0	83.9025	90.4305	90.6465	100.658	0	7.93011	5.53862	6.19788	3.99964	14
SSQPGSLHHILDAQK	280	294	2	0	95.1473	97.6773	100.385	98.9476	0	89.5293	96.1845	98.3018	99.8483	0	83.9748	92.8614	91.6836	99.2935	0	5.58627	2.46527	4.54333	0.454373	15
HHILDA	287	292	2	0	82.3725	90.5084	100.353	99.7252	0	86.6664	94.7381	96.7313	94.4582	0	96.4945	100.271	110.255	99.8223	0	7.23949	4.89553	7.00089	3.06934	6
HHILDAQ	287	293	1	0	91.3649	97.0296	102.481	101.307	0	82.8667	93.5641	96.7796	106.369	0	79.1119	92.0864	92.8534	100.177	0	6.27763	2.53735	4.84107	3.29764	7
HHILDAQ	287	293	2	0	91.2403	97.9962	102.279	100.466	0	81.0039	92.0796	92.6557	93.3399	0	80.7604	93.3436	93.5797	98.9076	0	5.98151	3.11587	5.30916	3.74623	7
HHILDAQK	287	294	1	0	94.6621	98.8638	101.354	99.8209	0	82.8081	93.7787	93.3175	94.5551	0	82.3921	91.6165	92.8439	99.1786	0	6.96711	3.7206	4.78247	2.87283	8
HHILDAQK	287	294	2	0	93.0595	98.3727	101.583	100.191	0	84.2434	93.6142	94.7855	95.6067	0	80.2578	91.0342	91.4025	101.445	0	6.55097	3.72277	5.18489	3.07344	8
HHILDAQK	287	294	3	0	93.3114	99.1073	101.994	100.222	0	85.0468	95.0131	94.8328	96.9242	0	82.8983	92.2888	92.3901	99.9602	0	5.49773	3.43212	4.99165	1.83314	8
ILDAQK	289	294	2	0	85.0378	97.6021	102.686	101.862						0	-33.7433	-63.8222	133.203	70.4815	0	83.9909	114.144	21.5794	22.1896	6
QKMVWNHR	293	300	2						0	90.0957	95.7688	96.1077	97.5255	0	82.7247	89.4563	88.8678	98.5585	0	5.2121	4.46364	5.11939	0.730458	8
MIQRTPKIQV	308	317	1	0	71.9462	74.6906	81.175	87.1954	0	66.8886	73.7527	80.5594	88.89	0	66.9917	75.2484	81.0719	92.353	0	2.89071	0.75584	0.329742	2.62881	10
MIQRTPKIQV	308	317	2	0	71.7043	74.8981	81.1059	87.3796	0	67.8864	75.0326	81.0073	89.4068	0	67.4267	75.2782	81.3213	92.1674	0	2.34827	0.192705	0.160578	2.40324	10
MIQRTPKIQV	308	317	3	0	72.0514	75.1821	81.3443	87.4957	0	67.3872	74.5116	80.9235	89.212	0	67.3497	75.2196	80.9502	92.4034	0	2.70377	0.398396	0.235599	2.49055	10
MIQRTPKIQVYSRHPAENGKSNF	308	330	2	0	57.3728	64.5631	72.5925	80.3815	0	57.0729	66.8295	75.138	85.4346	0	55.486	66.3014	73.1963	87.2006	0	1.01394	1.18581	1.33006	3.5391	23
MIQRTPKIQVYSRHPAENGKSNF	308	330	3	0	56.431	64.4785	72.9079	80.6613	0	57.9195	66.8315	75.0765	85.4665	0	55.4185	65.6376	73.8942	86.8204	0	1.258	1.17657	1.08581	3.23672	23
MIQRTPKIQVYSRHPAENGKSNFLNC	308	333	3						0	57.5097	66.4382	74.5888	84.6397	0	52.6336	63.7126	71.5866	84.5041	0	3.44791	1.92728	2.12289	0.0959108	26
MIQRTPKIQVYSRHPAENGKSNFLNC	308	333	5						0	51.2952	61.1727	70.6814	82.7212	0	48.4313	60.9778	68.8238	82.831	0	2.02504	0.137837	1.31349	0.077692	26
IQRTPKIQV	309	317	2	0	68.1476	72.118	78.9864	86.1394	0	65.264	72.5929	79.2328	89.5696	0	63.2466	71.3184	77.3248	91.2216	0	2.4632	0.644082	1.03783	2.59243	9
IQRTPKIQV	309	317	3	0	68.9425	73.5523	80.8352	86.4989	0	65.5327	72.8708	79.1063	89.8843	0	63.5298	71.9736	77.4791	91.847	0	2.73664	0.791779	1.6783	2.70543	9
IQRTPKIQVYSRHPAENGKSNF	309	330	2	0	55.6593	62.0484	69.2158	79.3823	0	54.9309	62.1494	69.9972	85.5594	0	49.8908	59.8959	70.8651	80.0377	0	3.14135	1.27292	0.825028	3.39301	22
IQRTPKIQVYSRHPAENGKSNF	309	330	3	0	52.8735	61.3611	69.9291	77.8687	0	54.1999	63.4632	71.9111	83.1629	0	51.6696	61.6178	69.2696	83.5215	0	1.26562	1.14673	1.37479	3.1652	22
IQRTPKIQVYSRHPAENGKSNF	309	330	4	0	53.6962	61.6846	69.7864	77.6925	0	56.6696	64.8153	72.4214	83.4598	0	51.8253	62.8454	71.613	84.0663	0	2.44298	1.58268	1.34989	3.51791	22
IQRTPKIQVYSRHPAENGKSNF	309	330	5	0	54.8106	62.2684	69.528	78.008	0	55.5668	66.3213	74.5459	84.079	0	54.0496	62.5246	76.7993	84.3727	0	0.758616	2.26961	3.72219	3.59285	22
IQRTPKIQVYSRHPAENGKSNFLNC	309	333	3						0	54.8735	63.5286	72.1543	82.57	0	51.8616	61.5679	70.0054	84.6262	0	2.12978	1.38647	1.51957	1.45395	25
IQRTPKIQVYSRHPAENGKSNFLNC	309	333	4						0	59.2041	65.721	76.3252	84.1487	0	52.7656	60.7147	72.22	83.0301	0	4.55269	3.54003	2.90278	0.791034	25
TPKIQV	312	317	2	0	89.7289	92.1886	94.8121	94.4053						0	-315.512	1.91e-05	-315.512	49.1363	0	286.549	65.1872	290.143	32.01	6
YSRHPAE	318	324	2	0	49.9013	67.3164	72.4225	76.1375						0	54.3435	67.4862	11.3782	81.622	0	3.14105	0.120025	43.1649	3.87818	7
YSRHPAENGKSNF	318	330	2	0	51.648	62.092	70.3507	76.4604	0	55.4256	65.9601	74.1884	83.4433	0	50.3305	61.6564	68.9455	81.9924	0	2.64463	2.36902	2.71385	3.68485	13
YSRHPAENGKSNF	318	330	3	0	51.6287	62.1271	70.435	76.4257	0	56.0296	66.0928	74.5414	83.6586	0	50.5179	61.9677	69.3189	82.4477	0	2.91493	2.33698	2.75024	3.87398	13
YSRHPAENGKSNFLNC	318	333	2						0	53.6469	64.3187	71.8128	81.9778	0	48.1738	60.9481	68.1385	80.8039	0	3.87005	2.38334	2.59812	0.830109	16
YSRHPAENGKSNFLNC	318	333	3						0	54.0467	64.4914	72.9839	82.6676	0	47.2394	59.6113	67.6755	80.9112	0	4.81348	3.45076	3.75362	1.24202	16
LNCYVSGFHPSDIE	331	344	2						0	-17.6299	3.06903	28.9781	34.43	0	-5.70038	19.0388	115.252	79.5088	0	8.43546	11.2923	61.005	31.8755	14
YVSGFHPSDIE	334	344	1	0	19.4159	34.4133	49.6537	68.925	0	18.555	26.552	47.7687	68.9967	0	11.8766	25.9547	44.9275	68.0279	0	4.12678	4.7206	2.37917	0.539824	11
YVSGFHPSDIE	334	344	2	0	16.3672	31.0726	47.6446	65.785	0	22.7306	33.8279	51.2614	72.7406	0	17.8217	29.894	45.8784	72.5163	0	3.3343	2.01893	2.74399	3.95262	11
YVSGFHPSDIEVD	334	346	2	0	19.9056	31.7875	50.4008	68.166	0	-0.777836	12.6595	38.0898	66.5082	0	3.93426	16.1014	39.329	74.2244	0	10.8404	10.1962	6.77842	4.06187	13
YVSGFHPSDIEVDL	334	347	2	0	21.7487	36.0925	49.3596	63.4988	0	25.5096	35.9466	53.1034	72.7453	0	18.2941	30.2197	46.5297	71.3405	0	3.60883	3.34931	3.2974	4.98271	14
YVSGFHPSDIEVDLLKNGERIEKVEHSDLSF	334	364	4	0	44.6522	53.8898	62.7697	71.8069	0	51.4882	59.1308	67.5479	77.7866	0	45.4174	54.1881	63.3153	78.0892	0	3.74549	2.94356	2.61546	3.54297	31
IEVDLL	343	348	1	0	12.826	28.7625	48.9488	64.7775	0	15.6248	29.3828	59.9266	75.8335	0	18.3293	28.7383	59.5458	81.921	0	2.75179	0.365301	6.23101	8.69093	6
IEVDLLKNGERIEKVEHSDL	343	362	2	0	58.1333	59.8864	73.805	63.9263	0	57.1006	63.2789	72.6788	81.9281	0	55.6807	56.1667	64.781	81.2314	0	1.23141	3.55736	4.91724	10.1981	20
IEVDLLKNGERIEKVEHSDL	343	362	3	0	78.5201	92.7572	102.964	106.326	0	65.5064	70.8421	75.5794	77.3636	0	70.5039	78.3635	88.0421	81.9781	0	6.56491	11.1357	13.7107	15.5612	20
IEVDLLKNGERIEKVEHSDLS	343	363	2	0	53.7696	65.2407	73.218	79.7302	0	57.8485	66.3148	74.6567	83.7997	0	53.4275	63.5113	70.594	84.7815	0	2.45967	1.41444	2.05996	2.67834	21
IEVDLLKNGERIEKVEHSDLS	343	363	3	0	53.5895	65.6392	74.0525	80.8209	0	56.1029	65.2283	72.7275	84.5146	0	50.4262	61.8607	69.6447	84.8697	0	2.84455	2.07313	2.26154	2.24213	21
IEVDLLKNGERIEKVEHSDLSF	343	364	2	0	54.7349	63.6341	71.4394	77.568	0	56.7943	65.0115	73.3483	81.652	0	52.4363	62.4595	69.4956	83.2077	0	2.18012	1.27735	1.92637	2.91277	22
IEVDLLKNGERIEKVEHSDLSF	343	364	3	0	51.0495	62.6267	70.9724	78.1253	0	55.6035	63.644	72.2035	83.3585	0	53.9053	62.3152	69.8393	83.6028	0	2.30137	0.694925	1.18242	3.09436	22
IEVDLLKNGERIEKVEHSDLSF	343	364	5	0	52.7661	63.957	71.1509	81.0309	0	55.8297	68.2123	73.5431	83.9418						0	2.16633	3.00895	1.69151	2.05833	22
IEVDLLKNGERIEKVEHSDLSFSKDWSF	343	370	4	0	54.0302	59.4626	66.4269	73.4748	0	59.1587	74.1467	71.6185	90.2145	0	61.6377	61.7608	66.5801	81.2	0	3.87985	7.89846	2.95416	8.37813	28
VDLLKNGERIEKVEHSDL	345	362	2	0	62.6601	70.3074	75.1593	79.5896	0	63.9222	72.075	76.6324	83.6741	0	60.2692	68.8212	74.2164	84.623	0	1.85534	1.62892	1.21765	2.67452	18
VDLLKNGERIEKVEHSDL	345	362	3	0	62.6795	70.7253	75.6596	79.81	0	65.2948	73.5477	78.2284	84.256	0	60.928	69.5142	74.5877	84.5643	0	2.19761	2.0697	1.8709	2.66036	18
VDLLKNGERIEKVEHSDL	345	362	4	0	63.7417	71.0184	76.3198	80.0926	0	64.0859	71.7194	77.2106	83.2006	0	60.233	68.4622	72.7743	83.941	0	2.13211	1.7144	2.34679	2.04197	18
VDLLKNGERIEKVEHSDLS	345	363	2	0	58.4664	66.7649	72.3476	77.6846	0	61.8922	69.4265	74.9258	82.157	0	57.3776	66.3511	71.7046	83.2442	0	2.35596	1.66901	1.70473	2.94659	19
VDLLKNGERIEKVEHSDLS	345	363	3	0	60.6881	68.4265	73.338	77.901	0	63.6521	71.6551	76.087	83.4639	0	58.2288	66.9027	71.9261	84.0896	0	2.71553	2.4266	2.11594	3.40675	19
VDLLKNGERIEKVEHSDLSF	345	364	2	0	79.387	70.615	72.7896	77.5854	0	47.8693	54.6556	63.5831	72.8469	0	54.4852	67.6355	77.8904	85.4285	0	16.6194	8.48588	7.25119	6.35434	20
VDLLKNGERIEKVEHSDLSF	345	364	3	0	63.1673	72.941	76.6895	81.9639	0	45.4909	53.9392	64.2667	74.5235	0	48.2064	63.9535	76.2321	85.7383	0	9.51891	9.50556	7.04397	5.70638	20
DLLKNGERIEKVEHSDL	346	362	3	0	65.2851	75.8535	80.7915	84.9742	0	64.7924	75.0957	78.5258	85.4984	0	60.4925	70.3569	75.8982	85.8964	0	2.63631	2.97891	2.44887	0.462501	17
DLLKNGERIEKVEHSDLS	346	363	2	0	64.44	72.0194	76.9986	82.5724	0	63.8653	72.3592	75.9794	84.285	0	59.7843	68.778	73.6873	85.6703	0	2.53839	1.97681	1.69599	1.55183	18
DLLKNGERIEKVEHSDLSF	346	364	3	0	61.3062	69.0407	74.3423	79.6796	0	62.2705	70.1147	75.9955	83.8106	0	57.3272	66.651	72.1522	84.9458	0	2.62036	1.77301	1.92786	2.77146	19
LLKNGERIEKVEHSDL	347	362	2	0	65.6525	74.294	80.8935	84.444	0	67.7491	76.1095	80.0088	86.5548	0	63.249	75.3062	77.245	88.1747	0	2.2518	0.909717	1.90319	1.87073	16
LLKNGERIEKVEHSDL	347	362	3	0	68.5503	74.5418	85.597	86.7988	0	67.542	75.7985	80.403	87.2687	0	62.3363	72.1539	75.9418	88.3357	0	3.33492	1.8513	4.83226	0.787505	16
LLKNGERIEKVEHSDL	347	362	4	0	69.3532	77.8483	80.5573	84.5113						0	3.56733	78.1563	79.2329	89.0809	0	46.5176	0.217814	0.936454	3.23119	16
LLKNGERIEKVEHSDLS	347	363	2	0	65.3454	72.705	77.1482	82.0574	0	64.4378	72.6021	77.2778	85.2853	0	60.3946	69.3017	73.7304	86.1333	0	2.63572	1.93589	2.01175	2.15065	17
LLKNGERIEKVEHSDLS	347	363	3	0	65.0404	73.3376	77.9061	82.0921						0	58.5669	67.8968	71.5289	83.3177	0	4.57743	3.84724	4.5094	0.866602	17
LLKNGERIEKVEHSDLSF	347	364	2	0	64.1309	71.5025	75.4786	81.685	0	60.2556	69.3704	74.5585	82.4251	0	59.5283	65.2163	74.3242	81.9438	0	2.47426	3.19685	0.610215	0.375564	18
LLKNGERIEKVEHSDLSF	347	364	3	0	60.7355	69.3377	74.4512	80.0101	0	61.2365	69.5383	75.2356	84.113	0	57.0047	64.8347	71.7386	87.6745	0	2.31223	2.65963	1.83499	3.83539	18
LKNGERIEKVEHSDL	348	362	2	0	68.71	78.3114	83.2977	86.7057	0	69.2377	77.5589	81.7376	87.9579	0	63.1094	72.9125	76.9709	88.0527	0	3.39608	2.92413	3.29603	0.751795	15
LKNGERIEKVEHSDL	348	362	3	0	68.4476	77.3556	82.9278	86.3449	0	68.9493	77.2871	81.2999	87.6321	0	63.5811	71.9179	76.0997	86.8196	0	2.96517	3.11989	3.56637	0.650925	15
LKNGERIEKVEHSDL	348	362	4	0	69.7077	77.5992	83.6785	86.2392	0	71.4256	78.9097	82.5152	88.9892	0	64.2718	72.9669	75.8394	88.0726	0	3.73445	3.12228	4.2303	1.40027	15
LKNGERIEKVEHSDLS	348	363	2	0	64.511	73.9828	79.6129	83.6193	0	65.9346	74.1355	78.603	85.56	0	60.2332	70.028	73.9602	87.2024	0	2.96738	2.32863	3.01466	1.79363	16
LKNGERIEKVEHSDLSF	348	364	2	0	62.3564	71.3085	76.2337	81.3609	0	63.3274	71.765	76.9731	84.6669	0	58.6837	67.8486	73.345	85.1816	0	2.44933	2.14155	1.91724	2.07334	17
LKNGERIEKVEHSDLSF	348	364	3	0	62.9567	71.2103	76.3002	81.3084	0	63.3967	71.8225	77.1498	84.927	0	58.5521	67.7912	73.2433	85.2724	0	2.67906	2.17242	2.05459	2.1957	17
LKNGERIEKVEHSDLSFSKD	348	367	3	0	66.4692	76.6529	74.703	76.2734	0	60.9044	70.285	74.6425	83.8235	0	61.929	67.8916	73.9292	87.9527	0	2.96173	4.52838	0.430349	5.92257	20
LKNGERIEKVEHSDLSFSKDWSF	348	370	3						0	58.6372	64.814	72.0556	82.6153	0	53.5487	61.8553	64.8055	79.1227	0	3.59811	2.09208	5.12662	2.4696	23
KNGERIEKVEHSDL	349	362	2	0	80.1875	83.7762	91.6516	91.501	0	78.8179	83.9132	83.3845	89.6953						0	0.968458	0.0968841	5.8457	1.27687	14
KNGERIEKVEHSDL	349	362	3	0	74.9491	83.4867	88.4369	91.3332	0	77.3031	82.4251	84.4785	89.0753	0	71.2998	76.3804	81.0855	90.9854	0	3.02487	3.83328	3.67932	1.21572	14
RIEKVEHSDL	353	362	2	0	71.6478	81.9276	86.9408	90.2534	0	69.6897	78.8257	83.6749	89.1685	0	64.514	73.3587	76.3648	89.2237	0	3.68585	4.33849	5.41536	0.611054	10
RIEKVEHSDLSF	353	364	2	0	235.041	250.187	258.3	85.6281						0	-56.0761	-50.3138	-24.3574	-32.6958	0	205.851	212.486	199.869	83.6676	12
SFSKDWSF	363	370	1	0	44.9997	47.9286	54.2093	62.2614	0	42.3751	48.5727	55.7343	70.0114	0	38.3312	44.6205	50.8411	69.2703	0	3.35934	2.12047	2.50376	4.2766	8
SFSKDWSF	363	370	2	0	40.1498	45.4084	51.9953	60.8689	0	42.3467	48.3083	56.0835	70.4684	0	38.6787	45.0989	51.9132	69.3657	0	1.84593	1.77038	2.38439	5.25298	8
FSKDWSF	364	370	2	0	42.3157	46.38	51.9067	60.2987	0	43.3188	49.4269	56.1771	70.0357	0	40.3081	46.017	51.3583	68.8681	0	1.53302	1.87272	2.63813	5.31677	7
SKDWSF	365	370	1	0	30.0212	36.0307	41.8808	52.5762	0	27.245	34.3967	44.6739	64.534	0	23.8948	29.3204	35.7603	61.2672	0	3.0677	3.49924	4.55915	6.18055	6
SKDWSF	365	370	2	0	23.9794	28.8943	35.4344	46.5021	0	26.2379	32.3769	41.5131	60.8673	0	21.7182	27.6759	36.451	58.6168	0	2.25982	2.4397	3.25596	7.72648	6
YYTEFTPTEKDEY	374	386	2	0	47.7666	70.2895	90.7596	99.3718	0	52.8924	72.1666	88.8555	94.0134	0	49.8162	71.7003	85.6355	98.2802	0	2.57998	0.977367	2.59006	2.83167	13
YYTEFTPTEKDEYA	374	387	2	0	49.1568	71.6663	90.9973	100.1	0	53.4616	63.6793	72.8925	82.8046	0	50.5708	61.8872	67.6838	83.4209	0	2.19421	5.20631	12.2368	9.81224	14
YYTEFTPTEKDEYAC	374	388	2						0	119.734	82.2124	90.5832	102.351	0	138.105	106.01	89.8005	100.97	0	12.9904	16.8277	0.553489	0.976582	15
YYTEFTPTEKDEYACRVNHVTLSQPKIVKWDRDM	374	407	4						0	56.3465	71.3737	82.8181	88.9241	0	51.2809	69.2176	78.736	92.1718	0	3.58192	1.52457	2.88652	2.29646	34
YTEFTPTEKDEY	375	386	2	0	54.2779	72.4809	92.2639	100.325	0	65.2552	79.724	93.3594	98.3494	0	-29.7729	-29.7729	92.6993	103.373	0	51.9862	61.2343	0.551606	2.531	12
YTEFTPTEKDEYA	375	387	2	0	49.8613	71.3938	91.7757	100.232	0	55.4083	73.4024	88.7809	94.6285	0	51.124	70.877	85.5694	97.1657	0	2.90744	1.33413	3.10378	2.80593	13
YTEFTPTEKDEYAC	375	388	2						0	54.2952	73.1075	88.4392	94.7931	0	49.7878	69.703	84.7549	97.0011	0	3.18724	2.40733	2.60521	1.5613	14
YTEFTPTEKDEYACRVNHVTLSQPKIVKWDRDM	375	407	4						0	55.1666	70.5314	81.7145	88.0861	0	49.1926	67.8453	78.1169	89.9419	0	4.22427	1.89935	2.54393	1.31224	33
YTEFTPTEKDEYACRVNHVTLSQPKIVKWDRDM	375	407	5						0	-497.933	-304.464	-152.389	-64.2247	0	-149.25	-65.8181	-9.99067	53.6915	0	246.556	168.748	100.691	83.3794	33
TEFTPTEKDE	376	385	2	0	65.7637	77.2203	93.2092	100.816	0	58.5972	74.3296	88.8609	93.8022	0	54.0096	70.182	85.314	97.4512	0	5.92404	3.53784	3.95434	3.50761	10
TEFTPTEKDEY	376	386	2	0	57.708	74.3013	92.4097	99.1083	0	62.1238	74.9769	88.8671	95.0853	0	54.5049	73.3227	86.7908	96.7384	0	3.82552	0.831717	2.84118	2.02215	11
TEFTPTEKDEYA	376	387	2	0	49.4254	70.2112	89.8636	100.453	0	54.6281	69.6708	84.9292	91.3626	0	48.9066	67.0674	79.3658	91.7017	0	3.16419	1.68095	5.25203	5.15344	12
TEFTPTEKDEYACRVNHVTLSQPKIVKWDRDM	376	407	3						0	56.9649	71.2421	81.9113	88.6384	0	51.7018	67.0781	77.7264	91.5766	0	3.72161	2.94439	2.95919	2.07767	32
TEFTPTEKDEYACRVNHVTLSQPKIVKWDRDM	376	407	4						0	53.3425	69.3436	80.5748	88.1939	0	50.8139	66.6497	77.3653	89.7999	0	1.78797	1.90488	2.26952	1.13561	32
TPTEKDEYACRVNHVTLSQPKIVKWDRDM	379	407	3						0	39.3391	48.4277	56.5265	66.0399	0	35.9312	46.3362	53.3556	66.0806	0	2.40976	1.4789	2.24216	0.0287795	29
ACRVNHVTLSQPKIVKWDRDM	387	407	2						0	56.2637	70.915	78.8736	85.0499	0	49.5511	68.6872	74.412	87.2035	0	4.74649	1.57529	3.15489	1.52289	21
ACRVNHVTLSQPKIVKWDRDM	387	407	3						0	62.447	75.0217	79.1531	85.1391	0	78.2077	88.6251	71.9771	85.8421	0	11.1445	9.61904	5.07418	0.497141	21
ACRVNHVTLSQPKIVKWDRDM	387	407	4						0	67.4247	79.4042	80.872	88.2665	0	60.1853	72.9138	70.6484	86.6473	0	5.11902	4.5894	7.22923	1.14491	21
CRVNHVTLSQPKIVKWDRDM	388	407	2						0	58.1405	70.8215	74.3786	85.6638	0	49.7554	68.7923	75.7949	85.7586	0	5.92916	1.4349	1.00148	0.0670071	20
CRVNHVTLSQPKIVKWDRDM	388	407	3						0	57.8437	70.7452	78.5852	84.7109	0	51.2149	67.6071	74.6213	85.6388	0	4.68724	2.21892	2.8029	0.656112	20
CRVNHVTLSQPKIVKWDRDM	388	407	4						0	58.5083	72.1291	78.0523	85.5689	0	52.5436	67.6567	74.1882	86.3376	0	4.21764	3.16242	2.73229	0.54359	20
CRVNHVTLSQPKIVKWDRDM	388	407	5						0	49.514	63.3819	73.7829	81.1033	0	42.1802	61.5334	69.2478	82.4319	0	5.18575	1.30709	3.20679	0.93948	20
RVNHVTLSQPKIVKWDRDM	389	407	3	0	46.335	66.1508	77.9456	82.9758	0	57.0306	70.5193	77.8307	84.4447	0	52.4325	68.6709	76.6786	87.6984	0	5.36528	2.19286	0.700706	2.41686	19
SQPKIVKWDRDM	396	407	2	0	47.1355	65.6349	80.5883	85.8864	0	41.2927	55.0431	62.114	80.6504	0	48.4172	69.2535	79.3057	91.1941	0	3.79782	7.38483	10.3158	5.2719	12
VKWDRDM	401	407	2	0	56.9627	72.4831	82.052	87.8783	0	59.7705	74.4779	80.6072	89.9943	0	51.8566	67.0071	73.8528	88.6561	0	4.01219	3.86824	4.37677	1.07025	7
																			Average	8.38658	6.65519	9.3785	5.23557	5325	SUM
																								15.8482	Average

## Sheet: Q61K
				% Deuterium Uptake																				Peptide Length
				Q61K_Replicate1					Q61K_Replicate2					Q61K_Replicate3					Q61K_SD of % Deuterium Uptake
Sequence	START	END	Charge	0s	20s	60s	180s	600s	0s	20s	60s	180s	600s	0s	20s	60s	180s	600s	0s	20s	60s	180s	600s
ASGSHSMRY	2	10	2	0	65.3152	71.99	77.2559	81.4842	0	71.1386	81.9009	86.6701	82.8396	0	79.1296	81.7834	82.1412	83.3837	0	6.93549	5.68845	4.70826	0.978225	9
ASGSHSMRY	2	10	3	0	65.3321	73.3971	77.9115	82.5473	0	69.6552	81.7786	85.7439	82.7644	0	77.6519	81.5541	82.3179	83.008	0	6.25054	4.77558	3.92643	0.230474	9
ASGSHSMRYF	2	11	1	0	63.3902	65.3087	80.1437	81.6399	0	92.2475	131.604	128.133	123.141	0	75.6221	73.6036	76.909	71.4391	0	14.4843	36.1197	28.6863	27.3844	10
ASGSHSMRYF	2	11	2	0	56.7025	65.7677	70.4032	73.9269	0	67.9314	79.0442	85.4279	80.2028	0	74.1206	76.3956	76.5016	77.9235	0	8.82978	7.02651	7.55655	3.17684	10
ASGSHSMRYF	2	11	3	0	57.6911	66.0947	70.2011	74.508	0	71.6044	80.4451	88.484	83.8132	0	76.9914	78.5317	79.0049	81.7912	0	9.95912	7.79181	9.14352	4.89421	10
ASGSHSMRYFF	2	12	2	0	49.9355	58.8354	62.9863	66.5046	0	64.8556	75.865	80.8759	76.2369	0	75.1618	77.793	76.1956	77.4566	0	12.6833	10.4332	9.27747	6.00211	11
ASGSHSMRYFF	2	12	3	0	51.7128	63.3255	65.8233	68.7912	0	69.591	82.3995	88.4302	82.1548	0	79.888	83.3573	81.2076	80.6396	0	14.2566	11.299	11.5464	7.3174	11
ASGSHSMRYFFTSVSRPGRGEPRF	2	25	3	0	65.4906	71.6511	72.7597	75.0707	0	67.4508	72.8725	76.556	75.2805	0	70.4458	73.0513	73.9569	77.3942	0	2.49554	0.762062	1.94084	1.2852	24
ASGSHSMRYFFTSVSRPGRGEPRF	2	25	4	0	65.0424	71.0098	72.1578	74.6568	0	67.8398	72.875	76.8346	75.37	0	71.0749	73.5362	74.6412	77.9121	0	3.01889	1.31016	2.3399	1.71113	24
SGSHSMRYF	3	11	2	0	96.1323	91.3936	98.7122	99.5953	0	91.7882	94.5464	95.7358	97.1763	0	78.6826	94.6584	96.544	121.531	0	9.08402	1.85347	1.53911	13.4173	9
RYFFTSVSRPGRGEPRF	9	25	3						0	72.0336	75.7056	80.4326	76.1243	0	64.1156	66.109	66.1935	71.5978	0	5.59886	6.78585	10.0685	3.2007	17
FFTSVSRPGRGEPR	11	24	4	0	70.4535	76.9779	76.3717	79.0987	0	71.3467	75.684	79.3899	77.9228	0	73.8998	75.3197	76.6907	80.428	0	1.78854	0.87145	1.65816	1.25338	14
FFTSVSRPGRGEPRF	11	25	2	0	70.4979	76.9114	76.2772	78.3562						0	71.6179	72.5289	73.9767	80.5514	0	0.791987	3.0989	1.6267	1.55223	15
FFTSVSRPGRGEPRF	11	25	3	0	68.6949	75.5532	75.0704	77.3656	0	70.4592	74.4758	78.3487	77.2802	0	74.3063	76.0608	77.1037	80.8277	0	2.86941	0.809363	1.65488	2.02397	15
FFTSVSRPGRGEPRF	11	25	4	0	68.9909	75.4975	75.1973	77.6788	0	70.4631	74.2309	78.5237	77.0871	0	72.9909	74.6309	75.3548	79.4212	0	2.02312	0.647463	1.87668	1.21341	15
FTSVSRPGRGEPRF	12	25	2	0	70.3219	76.8509	76.5495	79.0225	0	70.7868	74.7037	78.8093	77.6238	0	72.9268	74.6059	75.968	79.5912	0	1.3893	1.26886	1.50097	1.01244	14
FTSVSRPGRGEPRF	12	25	3	0	69.3405	75.8677	75.8031	78.3768	0	70.8506	74.883	78.8405	77.8485	0	73.8087	75.219	76.2508	79.8929	0	2.27285	0.500558	1.63979	1.06119	14
TSVSRPGRGEPRF	13	25	2	0	53.9503	55.1931	58.5672	60.414	0	66.6736	71.0222	76.6446	74.8235	0	72.7643	75.4649	77.4474	79.2753	0	9.59986	10.6555	10.6763	9.85901	13
TSVSRPGRGEPRF	13	25	3	0	71.2457	78.0842	77.7732	80.3045	0	71.3089	75.3697	79.8368	78.3275	0	73.8924	75.4205	76.3006	80.5136	0	1.51013	1.55276	1.77628	1.20634	13
TSVSRPGRGEPRF	13	25	4	0	75.6251	81.1513	79.0525	82.2582	0	72.9252	75.5062	81.2074	79.0837	0	72.5061	72.6859	75.0739	80.3564	0	1.69281	4.31053	3.11158	1.5976	13
SVSRPGRGEPRF	14	25	2	0	78.7826	82.5153	80.9601	85.0995	0	74.8758	76.7759	81.0473	76.5928	0	74.9804	76.5851	75.9217	82.7374	0	2.22598	3.37007	2.93443	4.39126	12
SVSRPGRGEPRF	14	25	3	0	75.8481	80.808	79.8021	83.2214	0	72.5582	76.6177	80.3525	81.667	0	75.8671	74.793	77.579	81.7395	0	1.90496	3.08403	1.4684	0.87726	12
VSRPGRGEPRF	15	25	2	0	78.9024	84.2679	82.301	84.7487	0	71.3939	76.7316	82.1888	79.5938	0	74.6737	75.8692	79.0253	83.276	0	3.76419	4.62021	1.85969	2.65523	11
IAVGYVD	26	32	1	0	29.2946	24.3518	45.0706	57.6884	0	88.4342	126.532	-0.114775	113.024	0	40.0646	35.1698	61.5257	54.5254	0	31.499	56.1323	31.9167	32.8989	7
IAVGYVDDTQ	26	35	1	0	23.8174	34.1656	51.8343	62.7078	0	33.8697	54.0585	65.7316	70.4282	0	41.923	57.6811	66.0685	73.7456	0	9.07115	12.6611	8.12261	5.66337	10
IAVGYVDDTQ	26	35	2	0	23.8491	30.4391	46.105	56.9112	0	33.6058	50.768	60.2627	66.2618						0	6.89903	14.3747	10.011	6.61185	10
IAVGYVDDTQF	26	36	1	0	22.9018	33.3215	51.1789	61.828	0	34.4222	54.5839	65.2659	69.6511	0	42.4571	57.5899	65.1165	73.2651	0	9.82931	13.2293	8.09038	5.84623	11
IAVGYVDDTQF	26	36	2	0	22.5832	30.3904	44.9506	54.434	0	33.5478	49.6301	57.4766	62.9144	0	41.5622	52.8537	58.8202	66.8803	0	9.52762	12.146	7.64931	6.3581	11
YVDDTQ	30	35	1	0	28.2519	42.2255	64.4101	79.94	0	27.0428	55.2762	68.9437	76.713	0	37.9948	60.2258	71.2862	83.8221	0	6.0046	9.29903	3.49571	3.55957	6
YVDDTQF	30	36	1	0	30.5471	45.004	69.1775	76.1121	0	35.6406	60.3498	75.298	80.5933	0	47.4384	65.4098	76.6539	86.6916	0	8.66458	10.6261	3.98321	5.31029	7
FVRFDSDA	36	43	1	0	73.7777	11.6165	122.017	44.4222	0	30.3774	49.4293	37.1062	52.9283	0	1.65488	24.6184	3.90648	26.9741	0	36.3095	19.2112	60.9125	13.2313	8
FVRFDSDA	36	43	2	0	98.3824	93.2788	129.248	153.144	0	38.7776	55.3762	62.0558	63.7764	0	77.5172	69.2676	61.5478	71.4945	0	30.2458	19.1752	38.9411	49.5192	8
FVRFDSDAASQ	36	46	2	0	54.6977	56.3564	59.743	69.8875	0	40.3971	53.351	51.4028	65.7441						0	10.1121	2.12511	5.89747	2.92985	11
FVRFDSDAASQKMEPRAPWIEQ	36	57	3	0	47.3419	49.191	56.9294	68.333	0	-142.559	-142.559	-142.559	28.1307						0	134.281	135.588	141.06	28.4273	22
FVRFDSDAASQKMEPRAPWIEQEGPEY	36	62	2	0	40.8181	49.5451	57.6414	70.1145	0	39.4337	49.7418	60.8152	72.2334	0	41.1963	51.2236	61.6343	76.7367	0	0.927935	0.917576	2.10902	3.38188	27
FVRFDSDAASQKMEPRAPWIEQEGPEY	36	62	3	0	40.1512	48.5027	57.104	69.115	0	39.6742	50.1754	61.3606	72.5693	0	41.7423	51.3932	61.5607	76.9413	0	1.08293	1.45124	2.51729	3.92209	27
FVRFDSDAASQKMEPRAPWIEQEGPEY	36	62	4	0	40.2685	48.4096	57.1344	69.4261	0	38.9684	50.1907	61.0244	72.8415	0	41.4691	51.5238	61.3958	77.2849	0	1.25069	1.56246	2.3604	3.94057	27
FVRFDSDAASQKMEPRAPWIEQEGPEYW	36	63	3	0	42.306	49.6246	59.4385	68.5935	0	38.4055	48.9715	59.7142	70.9004	0	41.2385	49.9008	59.5206	74.6867	0	2.01571	0.47721	0.141533	3.07637	28
FVRFDSDAASQKMEPRAPWIEQEGPEYW	36	63	4	0	41.0126	48.7866	57.9131	68.1781	0	37.0057	48.0057	59.2555	70.5169	0	39.3083	48.5804	58.8159	74.464	0	2.01091	0.404696	0.684363	3.17701	28
VRFDSD	37	42	2	0	18.0248	19.0691	27.2235	41.3395	0	16.7831	26.4519	31.4123	42.9038	0	26.5044	27.5398	33.3141	45.5617	0	5.29074	4.60873	3.11604	2.13456	6
VRFDSDAASQ	37	46	1	0	59.0796	41.905	64.634	74.8584	0	50.375	59.768	62.3404	70.8596	0	52.1092	57.0798	59.0567	69.1439	0	4.60732	9.63141	2.80327	2.9323	10
VRFDSDAASQ	37	46	2	0	53.9566	56.1	61.7256	71.3646	0	51.9375	58.0543	62.5984	71.146	0	56.0734	59.0736	63.1107	76.0194	0	2.06818	1.5111	0.700328	2.75274	10
VRFDSDAASQKMEPRAPWIEQEGPEY	37	62	2	0	42.0324	49.0341	58.8891	71.2741	0	39.4324	50.316	61.6862	72.45	0	41.8083	51.6392	61.9869	77.069	0	1.4408	1.30261	1.70833	3.06321	26
VRFDSDAASQKMEPRAPWIEQEGPEY	37	62	3	0	43.0905	49.7288	60.3532	72.8567	0	39.9263	50.6674	62.0923	73.1418	0	42.0727	51.6759	61.9227	77.2799	0	1.61529	0.973745	0.958853	2.47556	26
VRFDSDAASQKMEPRAPWIEQEGPEY	37	62	4	0	41.3673	49.842	58.3072	70.234	0	39.9296	50.8314	62.1897	73.3619	0	42.3386	51.749	61.9215	77.3672	0	1.21201	0.953731	2.16828	3.57555	26
VRFDSDAASQKMEPRAPWIEQEGPEYW	37	63	3	0	43.069	49.9467	59.4989	70.9379	0	38.8764	49.8221	60.895	71.7759	0	39.0634	49.2235	60.3152	75.3487	0	2.36845	0.386621	0.701405	2.34248	27
VRFDSDAASQKMEPRAPWIEQEGPEYW	37	63	4	0	41.2207	49.4421	58.1291	69.9478	0	38.2165	48.5981	59.7688	70.8399	0	40.3902	49.8487	59.7032	75.4739	0	1.55136	0.637904	0.928314	2.96669	27
DSDAASQKMEPRAPWIEQEGPEY	40	62	2	0	42.2958	51.6532	60.5577	72.5779	0	40.8193	51.8162	64.0844	75.0788	0	42.8605	52.9874	63.8173	79.1292	0	1.05404	0.727825	1.96358	3.30604	23
DSDAASQKMEPRAPWIEQEGPEY	40	62	3	0	42.3825	51.3619	60.3363	72.5685	0	41.1438	52.0056	64.0544	75.1642	0	43.2861	53.4925	64.1053	79.4304	0	1.07552	1.09276	2.16148	3.4647	23
DSDAASQKMEPRAPWIEQEGPEYW	40	63	2						0	38.933	49.6649	61.6346	72.7769	0	40.8923	50.7282	61.3813	76.8837	0	1.3854	0.751868	0.179106	2.90396	24
DSDAASQKMEPRAPWIEQEGPEYW	40	63	3	0	41.3374	50.5286	59.031	71.0367	0	39.2443	49.8117	61.3615	72.5753	0	41.0004	50.774	61.3075	76.6905	0	1.12387	0.500021	1.33022	2.92311	24
DSDAASQKMEPRAPWIEQEGPEYWDQETRNMKAHSQTDRANL	40	81	5	0	34.2692	42.8849	49.4828	62.7368	0	23.8932	35.254	44.4706	56.8174						0	7.33688	5.39587	3.54413	4.18564	42
AASQKMEPRAPWIEQEGPEY	43	62	2	0	42.0355	52.6918	61.0807	70.5936	0	39.0525	51.2696	65.0055	75.5918						0	2.10934	1.00563	2.77527	3.53429	20
AASQKMEPRAPWIEQEGPEY	43	62	3	0	43.9103	54.5333	63.8883	76.0992	0	14.8201	20.4977	24.4956	33.5615	0	19.4133	18.4528	24.946	34.2965	0	15.6388	20.2665	22.6145	24.3498	20
AASQKMEPRAPWIEQEGPEYW	43	63	3	0	51.9093	62.935	66.8796	76.5346	0	38.2986	49.9741	62.6576	73.2239	0	39.4863	50.7844	61.6591	76.7917	0	7.53871	7.26038	2.77117	1.98982	21
ASQKMEPRAPWIEQEGPEY	44	62	2	0	37.1589	48.5438	57.8089	69.6592	0	35.5084	48.9857	61.9345	75.5834	0	39.7807	50.2623	64.1995	79.4942	0	2.15449	0.892422	3.24014	4.95172	19
ASQKMEPRAPWIEQEGPEY	44	62	3	0	41.9875	50.5991	59.1796	71.2079	0	35.1885	48.7364	61.6715	73.8582	0	38.1663	49.7072	62.1144	78.103	0	3.40825	0.931625	1.58215	3.47819	19
ASQKMEPRAPWIEQEGPEYW	44	63	3	0	40.8166	49.7328	61.1077	72.498	0	34.664	46.7365	59.2363	71.538	0	36.9113	47.8976	58.9798	74.9388	0	3.11333	1.51075	1.16162	1.75331	20
QKMEPRAPWIEQEGPEY	46	62	2	0	67.2698	57.299	69.3926	84.281	0	32.6236	43.0342	49.8637	60.577	0	30.9645	-11.9033	50.8165	53.7156	0	20.4987	36.5389	11.0103	16.0375	17
KMEPRAPWIEQEGPEY	47	62	2	0	37.6044	52.1769	59.6248	70.8726	0	35.6879	46.4948	59.1895	70.678	0	36.3314	46.8382	58.3082	73.656	0	0.975332	3.18604	0.670799	1.66601	16
KMEPRAPWIEQEGPEY	47	62	3	0	36.8472	48.9292	58.228	70.2454	0	35.6084	46.9859	59.9107	70.99	0	37.5678	48.0489	59.2658	75.1056	0	0.991066	0.973066	0.848996	2.61771	16
KMEPRAPWIEQEGPEYW	47	63	3	0	35.7246	47.639	56.4266	68.9669	0	33.1388	44.1597	55.9351	67.4015	0	34.8192	44.3281	55.1429	71.4682	0	1.31212	1.96198	0.647696	2.05126	17
WDQETRN	63	69	2	0	22.3524	26.4612	31.9048	46.2958	0	16.6253	22.7661	27.5409	37.529	0	21.9701	23.0303	28.1997	40.425	0	3.20192	2.0613	2.35252	4.46674	7
WDQETRNMKA	63	72	2	0	15.4702	17.9336	24.6768	35.8181	0	19.5635	24.6512	27.2966	33.9308	0	23.9397	25.6818	27.8105	37.5326	0	4.23555	4.20759	1.68061	1.80159	10
WDQETRNMKA	63	72	3	0	21.5348	123.094	29.901	37.2725	0	15.3267	19.7646	22.7596	29.0564	0	18.4443	20.1936	24.1451	32.8596	0	3.10408	59.5341	3.78703	4.1118	10
WDQETRNMKAHSQT	63	76	2	0	67.779	61.9254	71.8856	80.1176	0	116.72	14.6352	74.5039	73.6826	0	30.6017	177.493	179.054	193.879	0	43.1931	83.7806	61.1319	67.6146	14
WDQETRNMKAHSQT	63	76	3	0	181.741	175.614	191.856	209.749	0	108.982	70.3461	72.578	73.7542	0	99.607	105.883	107.718	116.767	0	44.9588	53.5516	61.2932	69.5107	14
WDQETRNMKAHSQTD	63	77	2	0	15.4902	13.6135	23.4244	35.6131	0	-7.92159	0.287812	7.3322	20.9941	0	-99.9481	-96.4208	-85.3334	-48.2301	0	61.0232	60.0523	58.7	44.7873	15
WDQETRNMKAHSQTDRA	63	79	3	0	12.6657	13.8218	18.7479	27.5057	0	13.0806	19.1954	20.494	35.5318	0	17.5465	17.0547	48.1957	36.5055	0	2.70613	2.70525	16.5207	4.93899	17
WDQETRNMKAHSQTDRANL	63	81	2	0	14.7942	17.1686	22.4343	32.6021	0	13.9976	19.4498	22.2331	31.1671	0	18.3188	19.7529	23.4101	35.27	0	2.29965	1.41269	0.629569	2.08209	19
WDQETRNMKAHSQTDRANL	63	81	3	0	14.2196	17.1759	22.4479	32.7785	0	15.5801	21.0656	23.9549	32.1922	0	19.933	21.3383	24.5256	35.9749	0	2.98448	2.32843	1.07341	2.03592	19
WDQETRNMKAHSQTDRANL	63	81	4	0	14.3848	17.3749	21.7402	32.2697	0	14.8862	20.2695	23.2932	31.9655	0	19.3557	20.9032	24.2406	36.0791	0	2.73669	1.88104	1.26235	2.29225	19
WDQETRNMKAHSQTDRANLGT	63	83	3	0	16.2423	22.0828	31.6503	44.6662	0	7.30268	15.0344	22.1583	34.0177	0	10.175	15.6011	20.6535	36.0186	0	4.56398	3.91606	5.96223	5.65944	21
WDQETRNMKAHSQTDRANLGTL	63	84	2	0	18.612	19.8986	31.5419	45.6969	0	15.3954	21.6275	28.3629	38.92	0	18.5246	21.8011	28.9962	43.0439	0	1.83236	1.0519	1.68265	3.41495	22
WDQETRNMKAHSQTDRANLGTL	63	84	3	0	15.066	19.8771	29.3309	42.0928	0	15.0627	22.3111	28.4112	38.6864	0	18.822	23.0807	29.2838	42.7047	0	2.16948	1.6723	0.51796	2.16506	22
WDQETRNMKAHSQTDRANLGTL	63	84	4	0	15.6929	21.5509	30.3897	43.1106	0	14.5284	22.5719	28.8759	39.4798	0	18.6793	22.9051	29.6893	42.6352	0	2.14104	0.705612	0.757596	1.97337	22
WDQETRNMKAHSQTDRANLGTLRG	63	86	2	0	18.2481	22.7921	30.6388	44.0018	0	14.5307	22.0043	28.0509	38.8419	0	18.3536	22.9057	29.392	42.8906	0	2.17737	0.490899	1.29427	2.71576	24
WDQETRNMKAHSQTDRANLGTLRG	63	86	3	0	18.4767	20.9832	29.0071	40.7073	0	14.4095	21.4222	27.5796	38.0274	0	18.3298	22.2937	28.4799	41.8104	0	2.30691	0.667042	0.721798	1.94552	24
WDQETRNMKAHSQTDRANLGTLRG	63	86	4	0	17.2306	21.6466	30.6096	42.7756	0	15.8991	23.3481	29.1389	39.3078						0	0.941505	1.20311	1.03993	2.4521	24
WDQETRNMKAHSQTDRANLGTLRG	63	86	5	0	17.7256	21.9258	30.2487	42.4655	0	16.0034	24.2263	29.0622	39.1763	0	20.3996	23.6527	30.592	42.8533	0	2.21518	1.19745	0.802686	2.02033	24
WDQETRNMKAHSQTDRANLGTLRGY	63	87	3	0	12.049	15.3631	21.2181	30.6408	0	14.44	22.4073	27.7407	37.1808	0	18.2419	22.0033	29.2483	41.494	0	3.12313	3.95551	4.26814	5.46456	25
DQETRNMKA	64	72	2	0	19.0866	21.7325	26.7067	31.6755	0	13.2924	18.1644	17.8029	20.7581	0	15.4452	13.5087	20.3135	20.9634	0	2.92881	4.12385	4.59081	6.24476	9
DQETRNMKAHSQT	64	76	2	0	12.0943	13.9068	18.8144	31.0466	0	10.9012	17.3316	19.067	29.0926	0	16.3443	16.3646	21.6342	32.8672	0	2.86106	1.76564	1.56025	1.88771	13
DQETRNMKAHSQTDRANL	64	81	2	0	15.0464	16.8537	22.5125	31.8345	0	14.7332	20.0605	21.9005	30.3927	0	19.0119	19.9069	22.9117	32.9933	0	2.38507	1.80877	0.509332	1.30288	18
DQETRNMKAHSQTDRANL	64	81	3	0	15.0788	17.5492	22.2133	31.2593	0	15.2826	20.6523	22.8051	30.3873	0	19.6551	20.9212	23.2347	33.6813	0	2.58532	1.87405	0.51282	1.70668	18
DQETRNMKAHSQTDRANL	64	81	4	0	41.4302	50.893	44.9021	51.0348	0	13.8995	18.9229	21.3159	29.1756	0	18.5402	19.9522	22.3736	32.9786	0	14.739	18.1681	13.3227	11.6784	18
DQETRNMKAHSQTDRANLGT	64	83	3	0	15.631	20.8149	32.714	44.7769	0	13.6244	22.654	26.5485	38.948	0	17.1829	22.2367	29.0193	41.7159	0	1.78411	0.964217	3.10289	2.91565	20
DQETRNMKAHSQTDRANLGTL	64	84	3	0	17.1376	21.6376	30.5936	42.5451	0	13.8592	21.6495	27.3639	37.4858	0	17.8743	21.4592	28.9409	41.9604	0	2.13741	0.106608	1.615	2.76767	21
DQETRNMKAHSQTDRANLGTLRG	64	86	3	0	17.7614	22.4901	30.2592	41.9647	0	15.4422	22.3326	28.6308	38.291	0	19.0625	22.9049	29.1694	41.2817	0	1.83383	0.295612	0.829589	1.95391	23
DQETRNMKAHSQTDRANLGTLRG	64	86	4	0	18.3429	24.3773	31.8861	43.4046	0	-13.0222	-1.98174	-5.06576	9.00176	0	-2.24865	5.82249	14.7567	32.4483	0	15.9366	13.54	18.4923	17.5752	23
ETRNMKAHSQTDRANL	66	81	2	0	18.396	17.1393	24.0394	34.6489	0	13.835	21.5591	24.1825	31.2675	0	20.2869	17.5269	22.2838	32.7898	0	3.31674	2.44756	1.05731	1.69351	16
ETRNMKAHSQTDRANL	66	81	3	0	17.1618	18.9423	23.5097	33.3676	0	13.959	20.2549	23.6629	31.6361	0	19.5616	20.6927	24.3429	35.3231	0	2.81085	0.910934	0.443516	1.84462	16
ETRNMKAHSQTDRANLGTLRG	66	86	3	0	20.7597	24.8619	32.8119	45.069	0	17.7796	23.7575	30.3374	40.677	0	20.4993	24.7346	31.3531	44.9598	0	1.65055	0.604233	1.24385	2.50483	21
TRNMKAHSQTDRANL	67	81	2	0	16.8204	19.4077	24.0429	34.4047	0	16.5963	22.1913	25.2214	34.089	0	20.0051	21.364	25.0658	36.6689	0	1.90665	1.42949	0.640238	1.40723	15
TRNMKAHSQTDRANL	67	81	3	0	17.9678	20.7732	25.8603	34.6869	0	18.9568	24.4916	26.7709	35.5265	0	22.6544	24.0489	27.097	38.2962	0	2.4703	2.0311	0.640953	1.88874	15
TRNMKAHSQTDRANLGTL	67	84	3	0	29.3179	28.2861	39.2991	51.6759	0	18.4732	29.0563	33.6833	43.0517	0	23.5345	28.5739	34.996	48.7029	0	5.42634	0.389177	2.93759	4.38085	18
TRNMKAHSQTDRANLGTLRG	67	86	2	0	18.5876	21.6729	32.3081	45.155	0	18.4781	24.6882	32.1147	43.2001	0	20.4342	25.0221	31.9297	46.7662	0	1.09907	1.84486	0.189237	1.7858	20
TRNMKAHSQTDRANLGTLRG	67	86	3	0	17.9847	23.3106	31.7593	43.9295	0	17.4392	24.8456	32.3464	43.0508	0	21.3884	25.5807	32.9374	46.6521	0	2.14002	1.15828	0.589057	1.87771	20
TRNMKAHSQTDRANLGTLRG	67	86	4	0	29.6526	33.3961	39.9768	51.5217	0	21.949	31.6933	41.3978	47.3137	0	30.0533	35.2982	37.1923	50.1913	0	4.56772	1.80337	2.13931	2.15085	20
MKAHSQTDRANL	70	81	2	0	16.3632	19.0604	23.4798	34.5179	0	19.2791	25.1796	27.9201	36.6843	0	22.4641	23.6238	27.2025	40.332	0	3.05141	3.1804	2.3836	2.93836	12
MKAHSQTDRANL	70	81	3	0	15.8845	17.4929	23.0296	33.8048	0	19.0737	24.928	27.4154	36.6457	0	22.3694	22.8225	28.4173	40.4716	0	3.24262	3.83226	2.86546	3.34551	12
KAHSQTDRANL	71	81	2	0	17.3286	17.3453	23.4333	33.8722	0	17.2274	21.9504	25.7039	35.3212	0	23.1532	23.8388	30.4981	44.1739	0	3.39239	3.34014	3.60672	5.57666	11
HSQTDRANL	73	81	2	0	19.2259	21.1531	26.1372	36.7104	0	21.2046	26.0213	29.847	38.2254	0	25.4519	26.5912	30.6173	43.5627	0	3.18113	2.98879	2.39539	3.59947	9
HSQTDRANLGTLRG	73	86	2	0	65.2047	65.818	69.6563	90.3459	0	40.343	33.5339	41.4226	32.132						0	17.5799	22.8283	19.9642	41.1635	14
DRANLGTLRG	77	86	2	0	25.7576	33.6665	45.1984	59.5479	0	22.3723	31.5516	41.9891	52.5551	0	25.5789	34.588	42.687	56.3025	0	1.90499	1.55677	1.68786	3.4994	10
RANLGTLRG	78	86	2	0	24.112	34.0242	48.0954	64.6161	0	23.487	33.6238	44.7502	58.011	0	26.99	35.1393	45.3614	63.2425	0	1.86832	0.785321	1.78137	3.48525	9
GTLRGY	82	87	1	0	21.9041	26.082	31.1431	44.1094	0	21.4357	25.1764	27.8987	34.2981	0	27.2048	27.6364	30.1046	39.5006	0	3.20412	1.24417	1.65682	4.90865	6
GTLRGY	82	87	2	0	22.4564	32.2735	29.7686	40.8575	0	21.5526	25.7622	28.7476	34.8547	0	25.6902	25.0052	27.0923	37.3209	0	2.17539	3.99581	1.35058	3.01727	6
GTLRGYYNQSEDGSHT	82	97	2	0	55.5598	62.3806	69.901	76.0676	0	52.6116	60.8869	69.4359	70.282	0	54.2718	61.1101	66.9316	72.7976	0	1.47798	0.805759	1.59712	2.90102	16
GTLRGYYNQSEDGSHT	82	97	3	0	56.4915	65.137	71.3613	76.6795	0	43.4429	60.6505	65.6518	72.4329						0	9.22674	3.17247	4.03723	3.00278	16
GTLRGYYNQSEDGSHTIQ	82	99	2	0	51.4394	59.9033	67.3021	73.109	0	51.902	60.9131	68.4853	70.1519	0	54.2557	61.0671	66.668	72.3343	0	1.51026	0.632138	0.922417	1.53336	18
GTLRGYYNQSEDGSHTIQ	82	99	3	0	51.2527	59.2533	66.4484	72.2226	0	52.1082	61.1684	68.689	70.4759	0	54.5833	61.3976	66.7477	72.4114	0	1.72969	1.17744	1.21642	1.06715	18
GTLRGYYNQSEDGSHTIQIM	82	101	2	0	56.8627	63.3517	66.829	70.8976	0	47.77	58.3513	67.9846	69.5432	0	51.7294	59.4976	66.0994	72.3216	0	4.55893	2.61954	0.950552	1.38938	20
GTLRGYYNQSEDGSHTIQIM	82	101	3	0	51.1106	57.9884	65.1373	70.5819	0	49.0087	59.3142	66.9462	69.2691	0	51.1555	59.2047	65.2751	71.8433	0	1.22669	0.735882	1.00697	1.28719	20
RGYYNQSEDGSHT	85	97	2	0	65.9301	72.2476	80.455	86.409	0	59.7757	70.7955	79.564	78.4239	0	61.7896	69.8755	74.9298	79.8766	0	3.13786	1.19597	2.9664	4.25334	13
RGYYNQSEDGSHTIQ	85	99	2	0	57.8805	65.5799	75.1336	79.858	0	62.2919	71.1936	79.4252	78.4757						0	3.11935	3.96945	3.03466	0.977445	15
RGYYNQSEDGSHTIQ	85	99	3	0	58.9939	67.9031	75.9139	80.6111	0	58.8779	68.405	77.3886	77.0631	0	61.8403	69.2025	74.7682	78.879	0	1.67785	0.65524	1.31368	1.77421	15
RGYYNQSEDGSHTIQIM	85	101	2	0	57.9196	66.4004	73.5964	79.2702	0	121.059	118.138	115.431	108.17	0	116.819	115.147	112.655	110.237	0	35.2931	29.046	23.3932	17.3128	17
YYNQSEDGSHT	87	97	1	0	73.9676		90.0569	95.0912	0	67.5624	78.5392	87.7315	88.0269	0	69.6909	76.42	83.4873	89.0237	0	3.2621	1.49845	3.33114	3.82341	11
YYNQSEDGSHT	87	97	2	0	71.9696	80.5014	88.838	94.1413						0	69.6239	78.3818	84.7108	89.7337	0	1.6587	1.49877	2.91842	3.11663	11
YYNQSEDGSHTIQ	87	99	1	0	88.4683	80.7687	91.105	99.1745	0	68.5781	74.8704	94.326	83.5247	0	37.9036	50.5753	79.7668	66.1561	0	25.4733	16.0036	7.64743	16.5166	13
YYNQSEDGSHTIQ	87	99	2	0	69.2685	77.8433	85.4371	89.6103	0	66.2096	76.4155	87.0828	86.3124	0	65.9245	75.7114	81.6064	87.4235	0	1.85385	1.08626	2.8099	1.67796	13
YYNQSEDGSHTIQIM	87	101	2	0	65.5669	75.5456	81.255	85.5475	0	63.2083	73.8095	84.4309	83.2167	0	65.0515	74.9528	82.0606	85.7115	0	1.24	0.882475	1.65094	1.39545	15
YNQSEDGSHT	88	97	2	0	85.5782	84.6318	93.4149	101.577						0	4.79998	4.79998	4.79998	95.8287	0	57.1188	56.4496	62.6602	4.06487	10
YNQSEDGSHTIQ	88	99	2	0	70.7061	78.0165	83.7204	88.8161	0	70.049	77.6988	85.5892	85.1331	0	71.9999	77.7315	82.4931	87.4945	0	0.992574	0.174791	1.55908	1.8658	12
YNQSEDGSHTIQIM	88	101	2	0	70.2215	71.5188	80.4517	80.4854	0	69.6165	76.4883	85.5334	83.4526	0	73.0215	79.0665	83.1871	87.865	0	1.81658	3.83647	2.54332	3.7133	14
IMYGCD	100	105	1						0	41.0781	54.4564	56.9621	56.6438	0	56.5895	58.6447	56.2412	53.1025	0	10.9682	2.96156	0.509765	2.50407	6
CDVGPDGRF	104	112	2						0	36.0749	49.0153	58.9071	71.597	0	42.3038	47.6535	56.0125	80.0462	0	4.40454	0.963003	2.04678	5.97449	9
VGPDGRF	106	112	2	0	36.6861	47.7534	58.3786	73.8229	0	44.3785	51.3747	59.63	85.4132	0	37.8213	44.8371	61.8541	74.1095	0	4.15249	3.27513	1.76027	6.61047	7
VGPDGRFLRG	106	115	2	0	31.492	43.3593	51.8789	64.5307	0	38.1543	45.8301	53.9043	64.8827	0	41.2125	46.6408	53.0429	68.9428	0	4.97034	1.70928	1.01649	2.45203	10
VGPDGRFLRG	106	115	3	0	30.9822	43.3753	51.7153	64.1896	0	36.4671	45.0581	52.6015	63.8787	0	39.0316	44.3985	52.7542	69.0996	0	4.11205	0.847928	0.560952	2.92869	10
VGPDGRFLRGYRQDAYDGKD	106	125	4	0	27.4645	46.9846	56.0596	68.1074	0	38.6802	47.9286	54.2886	61.782	0	40.5745	47.7024	52.976	66.3419	0	7.0858	0.492836	1.54747	3.26398	20
LRGYRQDAYDGKD	113	125	2	0	17.9025	23.094	34.272	44.4243	0	29.0874	41.1576	45.777	49.0648	0	37.9486	42.3664	44.5311	50.4261	0	10.0455	10.7949	6.31358	3.14664	13
LRGYRQDAYDGKD	113	125	3	0	18.608	23.9721	34.7988	44.7819	0	28.0538	40.5803	45.0604	48.145	0	37.3471	42.8359	44.9591	50.3754	0	9.36965	10.3018	5.89554	2.8158	13
LRGYRQDAYDGKD	113	125	4	0	18.7584	24.2407	35.3156	44.0245	0	49.7284	144.786	81.8807	124.864						0	21.8991	85.2387	32.9265	57.1621	13
LRGYRQDAYDGKDY	113	126	2	0	20.7309	24.5734	35.5409	45.2734	0	27.603	39.4729	44.9773	48.2679	0	37.0711	41.1339	44.7585	49.1915	0	8.20439	9.11959	5.38606	2.04823	14
LRGYRQDAYDGKDYIAL	113	129	2	0	50.3025	53.1484	65.411	71.1718	0	73.758	79.4519	87.5078	89.2018	0	78.2952	82.3994	88.7196	96.3137	0	15.0241	16.1048	13.1214	12.96	17
LRGYRQDAYDGKDYIAL	113	129	3	0	44.5913	46.7027	62.3684	72.9345	0	18.7056	43.2661	45.558	51.6688	0	44.4332	35.6812	25.777	35.7933	0	14.8997	5.63932	18.3158	18.6357	17
YRQDAY	116	121	2	0	38.5669	77.8359	52.1184	76.18	0	92.5582	141.446	74.3422	77.8471	0	50.7376	54.2804	52.0706	24.2198	0	28.32	45.0905	12.8448	30.4919	6
YRQDAYDGKD	116	125	2	0	28.9804	36.6726	53.0683	63.5595	0	42.2696	61.8239	69.7863	71.8961	0	55.5438	63.8479	70.3825	73.5314	0	13.2817	15.1393	9.82879	5.34805	10
YRQDAYDGKD	116	125	3	0	29.0475	35.4308	52.81	63.9931	0	41.1764	60.4748	69.7789	71.1625	0	54.1424	61.2094	68.1091	71.7973	0	12.5498	14.6759	9.35231	4.33414	10
YRQDAYDGKDY	116	126	1	0	126.465	37.2052	124.194	59.1568	0	56.0374	78.5329	55.6795	85.0972	0	311.66	288.594	283.746	572.447	0	132.036	134.802	117.022	289.151	11
YRQDAYDGKDY	116	126	2	0	37.4056	33.9883	46.3668	50.8553	0	110.346	101.687	104.847	111.747	0	130.058	135.911	143.877	144.657	0	48.8078	51.8693	49.0772	47.5913	11
YRQDAYDGKDY	116	126	3	0	97.161	51.3115	88.6086	86.921	0	41.7649	62.2026	72.2151	67.5763	0	63.1215	62.2956	52.5839	53.2693	0	27.939	6.31502	18.0366	16.8886	11
YRQDAYDGKDYIAL	116	129	2	0	24.9478	29.5136	40.6955	47.5564	0	36.2607	52.8624	56.5756	57.1076	0	-43.3727	-41.3955	-35.9721	-26.7362	0	43.0835	49.088	49.4893	45.8992	14
YRQDAYDGKDYIAL	116	129	3	0	25.2754	31.0235	41.8855	48.9894	0	39.3503	54.5616	58.021	60.632	0	47.5232	54.3072	57.0551	59.458	0	11.2536	13.5169	9.0499	6.4099	14
YRQDAYDGKDYIALNE	116	131	3						0	77.2455	99.8056	91.9077	134.815	0	357.044	616.046	-174.125	759.356	0	197.848	365.037	188.113	441.617	16
RQDAYDGKD	117	125	2	0	40.1872	53.2524	64.7388	81.1316	0	41.5614	66.3069	75.2035	77.0491	0	56.5555	61.5529	87.8322	85.1377	0	9.07959	6.60701	11.5636	4.04439	9
YIALNE	126	131	1	0	69.6132	71.0313	74.1904	77.6177	0	66.7442	70.9072	76.4227	73.8608	0	72.0316	74.3916	74.5314	76.636	0	2.64692	1.97691	1.20251	1.94848	6
IALNEDL	127	133	1	0	53.1908	60.7346	62.3748	64.8639	0	68.5935	77.9352	82.2553	82.1318	0	68.605	72.7115	76.2195	77.8279	0	8.89606	8.81849	10.1926	8.9886	7
NEDLRS	130	135	1	0	23.7439	29.383	34.4932	44.2766	0	24.2356	30.3887	35.9937	40.5261	0	28.8431	31.5282	34.3125	44.3773	0	2.81286	1.0733	0.922909	2.195	6
NEDLRS	130	135	2	0	24.006	31.6442	34.1092	44.1072	0	27.5234	29.7041	35.4905	40.1285	0	25.8179	28.9048	32.9495	42.2834	0	1.75901	1.40872	1.27212	1.99162	6
NEDLRSWTAAD	130	140	2						0	122.269	74.9645	85.2408	158.911	0	-346.402	-346.402	122.076	45.7262	0	331.401	297.951	26.0462	80.0336	11
NEDLRSWTAADM	130	141	2	0	42.7135	52.8051	61.8309	73.9876	0	44.0667	54.658	65.1225	74.0637	0	46.0052	55.8433	65.2136	77.9892	0	1.65448	1.53125	1.92725	2.28868	12
DLRSWTAAD	132	140	2	0	72.5643	80.9324	100.912	104.325	0	54.6922	58.4919	67.8425	89.1686	0	42.4965	60.9236	62.8523	77.8636	0	15.1229	12.3143	20.6842	13.2773	9
LRSWTAADM	133	141	2	0	50.3153	61.8799	72.3216	85.9555	0	51.0119	62.7022	74.907	84.4563	0	52.751	63.3687	73.5122	88.8038	0	1.25448	0.745761	1.29406	2.20834	9
RSWTAAD	134	140	2	0	41.5577	54.1746	69.5214	91.077	0	42.2235	54.377	70.6493	84.6978	0	42.8829	52.8154	67.0771	87.3134	0	0.662607	0.849196	1.82606	3.20681	7
RSWTAADM	134	141	1	0	55.9749	67.4514	79.4576	92.7777	0	57.0286	69.7517	82.6646	91.5016	0	58.2049	69.914	81.1703	94.8309	0	1.11554	1.37731	1.60474	1.67966	8
RSWTAADM	134	141	2	0	55.9221	67.7258	79.5566	92.5887	0	55.9682	68.5991	82.3118	91.3122	0	57.8227	69.9158	81.5865	94.8537	0	1.08427	1.10244	1.42815	1.79359	8
RSWTAADMAA	134	143	2	0	58.7467	73.4866	82.4377	92.8407	0	58.8736	76.1495	87.0244	92.7578	0	58.703	75.2503	83.8108	95.0498	0	0.0885933	1.35465	2.35409	1.30005	10
WTAADM	136	141	1	0	66.6964	77.6294	85.5899	94.8344	0	66.881	78.6879	87.805	92.7067	0	67.9469	79.1213	86.2189	95.6872	0	0.675026	0.767497	1.1415	1.53503	6
AAQITKRKWEAVHAAE	142	157	2	0	29.8415	39.7334	49.0566	60.6014	0	22.066	30.7361	39.8504	53.9556	0	23.7414	31.1131	40.7646	58.2111	0	4.09224	5.08922	5.07192	3.36624	16
AAQITKRKWEAVHAAE	142	157	3	0	29.5852	39.5596	48.5539	60.0954	0	20.6225	28.3603	41.064	54.4297	0	27.662	32.2863	39.5873	58.8537	0	4.71847	5.68244	4.80761	2.97806	16
AAQITKRKWEAVHAAE	142	157	4	0	29.8941	39.2302	49.6576	61.2545	0	23.249	30.813	42.221	55.14	0	24.8952	33.4861	42.7892	62.6593	0	3.46062	4.30095	4.13923	3.99793	16
AAQITKRKWEAVHAAEQ	142	158	3	0	33.6786	43.1661	52.0062	63.9356	0	20.7394	30.0351	40.9015	57.3276	0	22.5638	30.6624	41.98	62.0979	0	7.0035	7.40672	6.12377	3.41076	17
AAQITKRKWEAVHAAEQ	142	158	4	0	34.9188	43.7652	52.9526	64.4656	0	8.78924	22.1891	32.597	52.0866	0	21.0532	33.6402	43.9618	63.3829	0	13.073	10.7948	10.2008	6.85588	17
AAQITKRKWEAVHAAEQRRVY	142	162	3	0	34.7522	45.6838	55.8974	69.0588	0	21.3985	29.8674	39.8248	54.1568	0	23.167	30.1969	40.9449	58.321	0	7.2533	9.03797	8.97366	7.68886	21
AAQITKRKWEAVHAAEQRRVYL	142	163	3	0	40.3316	52.5039	63.9169	79.4421	0	28.0641	39.3605	53.2005	73.3384	0	30.7918	39.9153	54.2962	78.5001	0	6.44129	7.43337	5.89631	3.28597	22
AAQITKRKWEAVHAAEQRRVYL	142	163	4	0	34.3297	44.6519	54.4809	67.2432	0	20.9865	29.803	39.7892	54.842						0	9.43505	10.4997	10.3886	8.76895	22
AAQITKRKWEAVHAAEQRRVYL	142	163	5	0	34.3209	45.3912	55.3571	67.8352	0	19.7438	29.4747	41.3731	55.9941						0	10.3076	11.2547	9.88818	8.37291	22
AAQITKRKWEAVHAAEQRRVYLE	142	164	3	0	34.1786	45.9727	52.8576	65.5551	0	33.7143	44.373	50.825	63.1693	0	35.7045	45.006	53.0243	68.2188	0	1.04119	0.805599	1.22449	2.52602	23
QITKRKWEAVHAAE	144	157	2	0	39.0081	43.6282	57.5818	70.1291						0	30.8387	41.1653	48.3589	68.2118	0	5.77666	1.74152	6.52158	1.35569	14
ITKRKWEAVHAAE	145	157	3	0	38.661	47.6209	59.1468	68.2158	0	-0.461961	39.9932	16.2883	46.3565	0	8.79198	43.8207	52.9841	78.9222	0	20.4467	3.81384	23.1711	16.5981	13
ITKRKWEAVHAAEQ	145	158	3	0	40.5838	51.2184	60.8062	70.9624	0	19.3521	35.0785	60.692	57.6649	0	32.8796	43.9934	60.3531	63.44	0	10.7482	8.08467	0.235658	6.6679	14
QRRVYLEGRCVDGL	158	171	3						0	46.9575	61.6733	74.7735	67.3889	0	62.7844	68.5899	67.1707	71.8351	0	11.1913	4.89081	5.37602	3.14394	14
RRVYLEGRCVDGL	159	171	3						0	56.1445	67.6419	70.1664	66.083	0	56.0405	61.433	54.7433	64.6784	0	0.0735482	4.3904	10.9058	0.993217	13
LEGRCVDGL	163	171	2						0	61.5563	77.3095	88.4631	76.7873	0	73.6716	80.1161	78.8278	80.0162	0	8.5668	1.9846	6.81317	2.28314	9
EGRCVDGL	164	171	2						0	57.0331	80.332	88.7298	77.6669	0	88.0967	89.8276	91.1492	88.2818	0	21.9653	6.71437	1.71077	7.50592	8
EGRCVDGLRRYLENGKETL	164	182	3						0	36.4789	46.7331	54.3023	65.3466	0	70.9553	72.5594	74.3626	78.3718	0	24.3785	18.2619	14.1847	9.21016	19
RCVDGL	166	171	1						0	22.3548	26.2074	30.2093	37.2369	0	29.9939	-112.77	30.2072	38.4897	0	5.40168	98.2722	0.00144028	0.885889	6
RCVDGLRRYLENGKETL	166	182	4						0	35.0549	43.3951	52.7945	64.1882	0	37.1376	50.4271	53.978	71.8174	0	1.47269	4.97234	0.836894	5.39469	17
LRRYLENGKE	171	180	2	0	34.6933	35.7638	46.1341	60.4747	0	34.47	40.1621	51.029	64.3697	0	35.2143	38.8573	55.1881	70.5319	0	0.381938	2.25892	4.53199	5.07102	10
LRRYLENGKE	171	180	3	0	34.4871	40.7494	49.7947	65.5524	0	31.4826	40.4908	52.2381	65.9759	0	28.4371	48.3582	41.5327	56.5868	0	3.02503	4.4695	5.61007	5.30281	10
LRRYLENGKETL	171	182	2	0	31.2367	38.967	47.3864	58.8221	0	33.4339	42.4984	51.5434	61.864	0	36.0725	43.3425	51.335	66.0937	0	2.42128	2.32119	2.34219	3.65191	12
LRRYLENGKETL	171	182	3	0	31.6997	40.2213	48.1636	59.3056	0	33.9301	43.7007	52.4801	62.8824	0	37.0253	44.1249	51.8483	67.0678	0	2.67449	2.14185	2.33126	3.88507	12
RRYLENGKE	172	180	2	0	35.4559	38.507	48.5824	65.3045	0	34.8522	42.9809	54.7972	73.151	0	36.5702	41.9867	54.0669	74.1997	0	0.871557	2.34919	3.39696	4.86128	9
RRYLENGKETL	172	182	1	0	37.3582		50.4228	64.7272	0	34.2839	42.8585	51.6136	64.031	0	38.9247	42.525	50.6373	62.391	0	2.36085	0.23581	0.634715	1.19946	11
RRYLENGKETL	172	182	2	0	31.2984	40.2692	48.5384	59.5854	0	33.8095	43.29	51.9604	62.8129	0	36.3663	44.0317	51.6209	66.8662	0	2.53398	1.99295	1.88536	3.64821	11
RRYLENGKETL	172	182	3	0	31.3974	40.5338	48.7532	60.2426	0	34.3849	43.7007	52.6092	63.7202	0	36.773	44.7403	52.9034	67.983	0	2.69338	2.1911	2.31585	3.87684	11
TLQRTDPPKTHMTHHPISDHEAT	181	203	3	0	45.0057	54.3561	63.8727	74.8646	0	47.9267	56.8193	66.8114	78.1193	0	49.7161	58.6754	67.6528	80.1507	0	2.37773	2.16673	1.98465	2.66653	23
QRTDPPKTHM	183	192	2						0	67.9448	83.3495	84.2455	82.3964	0	69.8872	5.17901	73.6865	81.6723	0	1.37342	55.2749	7.46631	0.512035	10
QRTDPPKTHMTHHPISD	183	199	2	0	57.8897	67.6681	74.8783	82.5133	0	58.6513	68.1229	75.4586	79.5567	0	61.5329	68.898	71.9319	81.5141	0	1.92166	0.621874	1.89103	1.50397	17
QRTDPPKTHMTHHPISD	183	199	3	0	57.165	66.67	74.2448	81.5832	0	58.9985	68.8381	75.4768	79.2659	0	61.5257	68.4251	71.7895	81.5676	0	2.18953	1.15121	1.87715	1.33343	17
QRTDPPKTHMTHHPISD	183	199	4	0	57.4844	66.2689	74.2145	82.1292	0	59.3097	69.3147	76.5965	81.7907	0	62.4225	69.4626	72.2385	83.0601	0	2.49688	1.80273	2.18213	0.65731	17
QRTDPPKTHMTHHPISDHE	183	201	2	0	55.0131	65.1479	72.479	83.9321	0	55.4274	65.7344	74.3438	82.2545	0	57.7384	63.5983	70.3024	83.6163	0	1.46853	1.10366	2.02269	0.89151	19
QRTDPPKTHMTHHPISDHEAT	183	203	2	0	47.9699	56.63	65.6618	76.5613	0	49.3311	58.8967	67.3938	74.7752	0	52.3142	58.8104	64.3471	76.903	0	2.22206	1.2845	1.52811	1.14271	21
QRTDPPKTHMTHHPISDHEAT	183	203	3	0	48.2274	57.409	65.7609	76.3894	0	48.6621	58.5345	66.6251	74.2619	0	52.5761	58.5167	64.572	76.9559	0	2.39509	0.64473	1.03081	1.42036	21
QRTDPPKTHMTHHPISDHEATL	183	204	2	0	38.7332	53.2049	62.8889	74.3098	0	43.8092	55.6249	62.2265	71.4137	0	52.6961	59.1948	67.2739	78.0248	0	7.06758	3.01333	2.74294	3.31398	22
QRTDPPKTHMTHHPISDHEATL	183	204	3	0	41.488	55.0256	66.5618	77.2213	0	47.8997	57.9393	65.3801	73.2493	0	51.7792	58.1691	64.0424	76.9436	0	5.19725	1.75236	1.26049	2.21738	22
QRTDPPKTHMTHHPISDHEATL	183	204	4	0	38.9025	53.4707	65.0526	75.7682	0	53.8806	63.2542	65.7242	73.0797	0	46.0781	56.6765	62.7539	78.451	0	7.49122	4.98765	1.55763	2.68567	22
QRTDPPKTHMTHHPISDHEATLRC	183	206	2						0	46.4911	55.2108	64.8228	73.8519	0	50.1325	56.0809	62.31	73.3206	0	2.57488	0.615239	1.77682	0.375683	24
QRTDPPKTHMTHHPISDHEATLRC	183	206	3						0	46.7896	56.3632	64.7036	71.681	0	51.6984	58.1272	63.6045	74.9085	0	3.47111	1.24733	0.777167	2.2822	24
QRTDPPKTHMTHHPISDHEATLRC	183	206	4						0	47.1484	57.5087	64.5411	71.6228	0	51.4754	57.7268	62.8464	74.9816	0	3.05963	0.154155	1.19838	2.37501	24
QRTDPPKTHMTHHPISDHEATLRCWALGFYPAE	183	215	4						0	17.6288	51.5744	36.3604	46.4112	0	36.6397	48.2301	50.0354	57.1681	0	13.4427	2.36478	9.66966	7.60633	33
QRTDPPKTHMTHHPISDHEATLRCWALGFYPAEITL	183	218	4						0	22.2701	34.3832	50.557	61.3511	0	19.9113	39.3077	50.1044	67.9751	0	1.66798	3.48215	0.320043	4.68389	36
HEATLRC	200	206	2						0	23.1979	37.1058	42.4677	43.933	0	38.6156	41.3306	40.0686	41.6882	0	10.9019	2.98743	1.69642	1.58725	7
LRCWALGFYPAE	204	215	2						0	27.951	28.0259	22.2627	26.4305	0	2.3327	21.9672	18.6557	28.4621	0	18.1149	4.28413	2.55051	1.43653	12
RCWALGFYPAE	205	215	2						0	6.44757	11.3867	14.982	22.2466	0	10.4149	12.2059	14.0319	25.7736	0	2.80533	0.579254	0.671772	2.49399	11
RCWALGFYPAEIT	205	217	2						0	8.53416	13.6519	20.2519	39.0147	0	11.1549	14.0031	22.9621	46.1706	0	1.85311	0.248389	1.91638	5.05997	13
RCWALGFYPAEITL	205	218	2						0	10.1392	20.9138	32.9344	47.1918	0	12.309	22.5584	34.047	53.7295	0	1.53429	1.16285	0.786747	4.62288	14
WALGFYPAE	207	215	1	0	8.47481	21.1103	26.1155	33.0925	0	7.54925	10.8659	16.1132	22.6086	0	10.8449	12.0824	15.8237	26.994	0	1.69975	5.59659	5.86017	5.26523	9
WALGFYPAE	207	215	2	0	5.4065	20.0168	24.8741	33.064	0	22.5169	11.9605	17.8109	20.2189	0	8.63183	13.5817	26.3379	27.2257	0	9.09181	4.2611	4.55959	6.43141	9
WALGFYPAEIT	207	217	1	0	9.59982	19.1865	19.363	35.3972	0	5.32593	8.58658	16.8186	34.2483	0	10.8882	13.9406	22.2831	44.2282	0	2.91162	5.30006	2.7344	5.46057	11
WALGFYPAEIT	207	217	2	0	6.0582	8.83542	16.2311	32.8581	0	6.67685	10.6814	18.1187	34.7888	0	9.30025	13.3634	20.8345	43.123	0	1.72123	2.2768	2.31406	5.45516	11
WALGFYPAEITL	207	218	1	0	8.99561	15.3501	30.4712	45.3908	0	10.3097	21.2541	33.7716	48.047	0	12.5513	23.2275	35.5019	55.1704	0	1.79791	4.0989	2.55585	5.05701	12
WALGFYPAEITL	207	218	2	0	8.95073	16.8746	29.9585	45.2921	0	10.8321	21.418	33.8267	48.7075	0	12.7783	23.3363	35.7147	54.7904	0	1.9139	3.31853	2.93431	4.81114	12
WALGFYPAEITLT	207	219	2	0	10.7599	18.6004	31.0197	45.4182	0	11.4434	22.3419	34.9103	48.7633	0	14.0559	24.6979	36.569	55.0489	0	1.73956	3.07486	2.84848	4.88959	13
YPAEIT	212	217	1	0	13.4204	9.27551	18.0329	25.1135	0	35.6571	10.2776	27.4382	80.1727	0	7.48369	24.9502	66.3347	82.4218	0	14.8518	8.7748	25.6075	32.4572	6
ITLTWQRDGED	216	226	1	0	48.5597	47.3737	72.7445	86.3934	0	52.8524	38.2837	20.0185	44.1443	0	114.486	80.9473	75.5279	186.509	0	36.8856	22.4722	31.2759	73.1162	11
ITLTWQRDGEDQTQDTEL	216	233	2	0	46.8933	61.1941	75.2323	87.5818	0	52.1499	67.5605	80.553	87.8375	0	54.42	69.3218	79.9347	92.0802	0	3.86085	4.27573	2.90991	2.52654	18
ITLTWQRDGEDQTQDTEL	216	233	3	0	49.4264	64.085	79.7224	90.4386	0	51.4526	66.9475	81.2202	89.5289						0	1.43279	2.0241	1.05911	0.643195	18
LTWQRDGED	218	226	2	0	51.295	59.4074	67.5353	82.9257	0	49.3599	60.9784	71.271	84.0488	0	53.2195	59.9221	67.2919	83.895	0	1.92983	0.800899	2.23041	0.608866	9
LTWQRDGEDQTQD	218	230	2	0	66.9109	73.5377	80.232	90.6511	0	62.6563	72.8382	82.6464	88.0542	0	61.4318	74.6215	81.225	93.9435	0	2.87583	0.898537	1.21352	2.95146	13
LTWQRDGEDQTQDTE	218	232	2	0	64.0738	77.6252	86.31	93.8282	0	62.1623	75.591	86.7518	90.9766	0	62.8609	75.1385	83.2354	93.4932	0	0.967212	1.32452	1.91544	1.5587	15
LTWQRDGEDQTQDTEL	218	233	2	0	58.1517	70.7801	80.7911	91.6012	0	57.1319	70.0577	82.1683	88.9587	0	58.8886	71.2	80.8207	92.8694	0	0.882106	0.577793	0.786748	1.99519	16
TWQRDGED	219	226	2	0	64.9003	72.3529	79.235	88.6148	0	63.002	71.5801	81.5192	85.0384	0	63.0858	68.9479	72.1537	85.4993	0	1.07265	1.7851	4.88321	1.94549	8
TWQRDGEDQTQD	219	230	2	0	71.2616	75.5173	88.114	91.6784	0	70.5448	80.4593	89.569	91.0531	0	75.9957	81.7747	83.5831	92.0065	0	2.96191	3.29921	3.12185	0.484339	12
TWQRDGEDQTQDT	219	231	2	0	72.7619	83.5005	90.5511	96.1279	0	66.4537	78.9265	87.6234	92.7824	0	68.0565	76.4684	82.3021	90.8763	0	3.27881	3.5687	4.18203	2.65849	13
TWQRDGEDQTQDTE	219	232	2	0	64.3588	75.8515	85.2615	93.6912	0	62.2024	74.9283	86.4983	90.3742	0	63.5927	75.2316	83.8067	93.1251	0	1.09315	0.470551	1.34726	1.77439	14
TWQRDGEDQTQDTEL	219	233	2	0	64.0738	77.6252	86.31	93.8282	0	62.5016	75.9243	87.0452	91.0002	0	63.9991	76.2455	84.676	93.8789	0	0.88695	0.903653	1.21269	1.64756	15
WQRDGEDQTQDTE	220	232	2	0	65.9085	76.899	87.7736	96.2049	0	63.9908	78.1146	89.9932	92.1348	0	65.5174	77.5684	86.4168	94.3687	0	1.01333	0.608817	1.80546	2.03827	13
WQRDGEDQTQDTEL	220	233	2	0	64.1535	78.0821	87.6531	95.1609	0	63.7528	77.3887	89.1398	92.3632	0	65.8644	78.3822	85.9901	94.9537	0	1.12149	0.509526	1.57564	1.55888	14
QTQDTEL	227	233	1	0	61.2352	76.7401	89.9647	98.6981	0	61.9698	78.1108	92.3681	94.8443	0	64.003	79.2265	88.7988	97.7227	0	1.43377	1.24535	1.82007	2.00365	7
ELVETRPAGDGTFQKWAA	232	249	2	0	51.283	47.0311	69.3268	70.6045	0	34.0293	49.8077	60.803	69.2932	0	41.8121	51.8408	61.1045	73.0188	0	8.64059	2.41444	4.83656	1.8898	18
LVETRPAGDGT	233	243	2	0	47.8806	60.22	74.532	84.4964	0	48.796	68.7669	79.9467	82.7012	0	53.5924	68.9904	76.1195	85.1612	0	3.06775	5.00031	2.78346	1.27255	11
LVETRPAGDGTF	233	244	1	0	47.0674	58.3191	74.3692	84.0498	0	50.4922	66.5434	80.5294	83.1779	0	53.1171	64.5643	75.1847	82.0773	0	3.03366	4.29263	3.34614	0.988461	12
LVETRPAGDGTF	233	244	2	0	47.3834	59.8463	73.9321	82.0378	0	50.076	66.6232	79.0077	81.6435	0	54.6146	68.8588	76.7699	84.3444	0	3.65469	4.69309	2.54366	1.45891	12
LVETRPAGDGTFQKW	233	247	2	0	72.8696	75.9929	78.3795	92.9394	0	46.007	65.9096	71.5992	72.2889	0	64.7045	79.9855	79.9834	92.6428	0	13.7711	7.25421	4.45046	11.8378	15
LVETRPAGDGTFQKWAA	233	249	2	0	39.3666	51.4037	64.8212	75.5374	0	42.5228	57.0736	68.7545	74.7533	0	47.4598	60.2117	68.9283	79.5624	0	4.07907	4.46422	2.32271	2.58015	17
LVETRPAGDGTFQKWAA	233	249	3	0	39.3968	50.851	64.0888	74.9235	0	42.7216	57.2889	69.0725	74.9787	0	47.3714	60.281	68.747	79.2934	0	4.00562	4.8188	2.78812	2.50717	17
VETRPAGDGT	234	243	2	0	51.0676	61.9658	76.2721	85.0571	0	53.303	66.9091	79.7342	82.6564	0	57.7432	68.2893	76.3253	84.7315	0	3.39791	3.32485	1.98365	1.30224	10
VETRPAGDGTF	234	244	1	0	53.5286	61.8065	79.5679	83.4281	0	52.8222	67.2984	78.5006	81.5366	0	56.2191	69.1888	76.4754	85.6992	0	1.79243	3.83475	1.57079	2.0842	11
VETRPAGDGTF	234	244	2	0	51.5403	61.7913	74.3469	82.4753	0	53.1139	66.6612	77.2805	79.316	0	57.8242	68.9728	73.8152	81.5976	0	3.2698	3.66592	1.86628	1.63082	11
VETRPAGDGTFQKW	234	247	2	0	48.2794	57.9529	69.3311	77.1374	0	51.6424	63.9635	72.4811	75.5809	0	58.3961	69.623	74.1955	80.9189	0	5.15222	5.83596	2.46723	2.74522	14
VETRPAGDGTFQKWAA	234	249	2	0	70.3805	51.7648	86.4601	89.6151	0	55.6995	64.5628	71.9139	74.7597	0	65.8272	66.2277	67.4145	72.8735	0	7.51485	7.91346	9.95467	9.1699	16
VETRPAGDGTFQKWAA	234	249	3	0	71.8721	49.6036	86.3652	89.7729	0	53.4165	69.3386	62.5301	87.8075	0	56.5236	54.2556	54.7197	68.008	0	9.88125	10.3167	16.4851	12.0388	16
AAVVVPSGEEQRYTCHVQHEGLPKPLTL	248	275	3						0	31.1184	39.4308	48.189	57.3444	0	34.2098	40.4115	47.1237	61.4111	0	2.18595	0.693431	0.753267	2.87559	28
VVVPSGE	250	256	1	0	20.1607	29.6065	36.4964	43.7085	0	20.6738	30.855	35.4214	40.3838	0	23.0592	31.6024	33.8911	43.2736	0	1.54679	1.00838	1.30927	1.80706	7
VVVPSGEE	250	257	1	0	20.7643	33.8644	41.7914	49.5364	0	31.6427	40.4813	43.0365	47.704	0	29.6033	39.9731	43.4019	51.7106	0	5.78257	3.68237	0.844336	2.00569	8
VVVPSGEEQR	250	259	2	0	30.6922	40.9592	43.5745	52.057	0	28.7656	38.317	42.4769	44.2819	0	30.9671	38.0434	39.9147	51.8359	0	1.19959	1.61026	1.87809	4.4265	10
VVVPSGEEQRYTCHVQHEGLPKPLT	250	274	4						0	32.5906	47.1295	49.8981	59.2427	0	41.8958	48.9407	50.7241	69.404	0	6.57983	1.28073	0.584062	7.18509	25
VVVPSGEEQRYTCHVQHEGLPKPLTL	250	275	3						0	35.0729	43.2236	50.5884	60.0744	0	38.2691	44.2429	50.1884	64.3982	0	2.26011	0.720755	0.282892	3.0574	26
VVVPSGEEQRYTCHVQHEGLPKPLTL	250	275	4						0	34.9675	43.2973	51.0684	60.4511	0	37.9703	43.9949	50.164	64.3079	0	2.1233	0.493293	0.639553	2.72716	26
VVVPSGEEQRYTCHVQHEGLPKPLTL	250	275	5						0	44.7084	55.1978	57.9428	63.0815	0	40.0738	44.7491	53.9229	65.8526	0	3.27722	7.38839	2.84254	1.95944	26
VVVPSGEEQRYTCHVQHEGLPKPLTLRWEL	250	279	3						0	38.6704	48.373	56.4226	64.7934	0	41.1982	48.519	55.2847	69.6255	0	1.78742	0.103266	0.804674	3.41681	30
VVVPSGEEQRYTCHVQHEGLPKPLTLRWEL	250	279	4						0	46.1086	53.3006	68.6649	71.6528	0	39.0985	45.7742	52.6692	65.8216	0	4.95689	5.32192	11.3107	4.12328	30
VVVPSGEEQRYTCHVQHEGLPKPLTLRWEL	250	279	5						0	37.0972	45.4794	55.356	64.1754	0	39.6848	48.1032	54.7042	66.4673	0	1.8297	1.85528	0.460903	1.62064	30
HVQHEGLPKPLTL	263	275	2	0	30.1395	46.749	59.5593	74.5148	0	41.3022	47.9606	54.3852	72.476	0	45.7299	50.4861	60.2378	76.8271	0	8.03398	1.90666	3.20115	2.17695	13
HVQHEGLPKPLTL	263	275	3	0	30.2057	47.6227	58.9529	72.5282	0	46.9068	53.7346	66.4722	73.8346	0	44.4701	51.9131	62.806	81.7373	0	9.02165	3.13796	3.76004	4.98273	13
HVQHEGLPKPLTLRWEL	263	279	3	0	32.1355	51.3805	62.6489	73.7842	0	45.1626	55.467	68.0222	74.9806	0	49.3922	56.8936	63.7846	81.7604	0	8.99436	2.86149	2.83197	4.30151	17
RWELSSQPGSLH	276	287	3	0	95.9596	98.4333	98.6763	99.656						0	6.63187	19.3998	40.2024	9.52162	0	63.1642	55.8851	41.3472	63.7347	12
MIQRTPKIQV	308	317	1	0	75.0001	79.157	83.9591	92.6477	0	68.7946	74.2711	82.2964	87.0719	0	70.3333	74.533	80.5294	91.7019	0	3.2315	2.74839	1.71515	2.98389	10
MIQRTPKIQV	308	317	2	0	74.4848	79.316	83.3604	92.0286	0	69.4785	74.643	82.8802	88.1132	0	71.421	75.6029	81.1921	91.9321	0	2.52402	2.46794	1.13886	2.23324	10
MIQRTPKIQV	308	317	3	0	74.9403	79.8406	83.7404	92.5229	0	69.7735	74.3727	82.826	88.2115	0	70.8008	75.2521	80.9808	91.2739	0	2.73517	2.93617	1.40571	2.21833	10
MIQRTPKIQVYSRHPAENGKS	308	328	3	0	64.8162	71.2021	78.1901	88.8759	0	60.862	69.7242	79.3494	86.0714	0	63.9221	70.2486	77.5454	90.0017	0	2.07362	0.74929	0.914165	2.02401	21
MIQRTPKIQVYSRHPAENGKS	308	328	4	0	66.0913	73.658	78.1877	88.7629	0	57.5184	-37.0236	74.4147	83.3719	0	60.7599	66.377	76.3395	87.2492	0	4.3287	61.9073	1.88667	2.78049	21
MIQRTPKIQVYSRHPAENGKSNF	308	330	2	0	61.1346	67.6875	74.8855	85.6507	0	57.9926	65.9409	75.1288	81.2593	0	59.9907	66.5761	73.1387	84.8109	0	1.59023	0.884057	1.08558	2.33105	23
MIQRTPKIQVYSRHPAENGKSNF	308	330	3	0	60.4203	68.862	75.6659	86.2358	0	57.7609	66.1438	74.9607	81.447	0	59.7919	66.4471	73.49	84.7004	0	1.38998	1.48951	1.11016	2.44524	23
MIQRTPKIQVYSRHPAENGKSNF	308	330	4	0	60.3081	68.5511	75.5955	86.0774	0	57.7834	66.0922	75.1816	81.5578						0	1.78523	1.7387	0.292718	3.19584	23
MIQRTPKIQVYSRHPAENGKSNFLNC	308	333	3						0	58.148	66.6667	75.9382	81.8636	0	61.2959	67.4967	73.5891	85.031	0	2.22587	0.586888	1.66107	2.23971	26
MIQRTPKIQVYSRHPAENGKSNFLNC	308	333	4						0	57.1525	66.2773	74.9334	80.985	0	60.618	67.5288	73.4344	84.578	0	2.45046	0.884941	1.06002	2.54062	26
MIQRTPKIQVYSRHPAENGKSNFLNC	308	333	5						0	52.6554	62.3822	73.3467	79.6002	0	56.9523	64.7375	71.0401	83.7067	0	3.03834	1.66546	1.631	2.90373	26
IQRTPKIQV	309	317	2	0	71.7688	77.3103	81.9112	92.3045	0	67.1338	72.1297	81.3991	87.7838	0	68.8365	73.3731	79.6286	91.4391	0	2.34453	2.70448	1.19775	2.39952	9
IQRTPKIQV	309	317	3	0	70.7394	76.5706	81.4896	91.3373	0	67.7981	73.0745	82.1974	89.2461	0	68.3145	71.9639	78.3057	90.3205	0	1.57045	2.4041	2.073	1.04574	9
IQRTPKIQVYSRHPAENGKSNF	309	330	2	0	60.0558	68.4318	74.2411	86.1345	0	53.9387	63.0973	71.0082	78.3451	0	56.3823	61.4483	70.6615	83.6011	0	3.07909	3.65023	1.97423	3.9732	22
IQRTPKIQVYSRHPAENGKSNF	309	330	3	0	57.8773	66.7457	74.3691	85.3655	0	54.6335	63.3835	72.1359	79.5452	0	56.6573	63.3254	71.1695	83.0987	0	1.63841	1.95813	1.64108	2.93373	22
IQRTPKIQVYSRHPAENGKSNF	309	330	4	0	57.8563	66.5648	74.1344	85.5125	0	54.5543	63.8427	72.9694	81.0178	0	57.1395	64.5626	71.9933	84.1233	0	1.73687	1.41051	1.07196	2.30132	22
IQRTPKIQVYSRHPAENGKSNF	309	330	5	0	58.5601	67.5248	74.1116	84.5872	0	54.6097	62.7768	71.1998	79.8015	0	58.2189	65.566	72.2036	84.7373	0	2.18895	2.38605	1.47914	2.80738	22
IQRTPKIQVYSRHPAENGKSNFLNC	309	333	3						0	53.3552	63.4834	72.3312	79.9401	0	58.9859	65.348	71.9966	83.4434	0	3.98148	1.3185	0.236586	2.47721	25
IQRTPKIQVYSRHPAENGKSNFLNC	309	333	4						0	56.0551	64.3302	73.7497	81.7714	0	61.0167	67.6676	76.9177	87.9264	0	3.50834	2.35987	2.2401	4.35221	25
YSRHPAENGKSNF	318	330	2	0	56.6868	65.727	73.3102	82.2301	0	54.0175	64.3547	73.1239	77.7722	0	57.0871	65.2029	71.6996	80.6338	0	1.66871	0.692502	0.881055	2.25865	13
YSRHPAENGKSNF	318	330	3	0	56.5223	65.3233	73.2825	82.191	0	53.9079	64.5224	73.3535	77.7797	0	57.5233	65.2027	71.5717	80.7832	0	1.86673	0.431827	1.00885	2.25322	13
YSRHPAENGKSNFLNC	318	333	2						0	53.1101	63.885	72.4485	76.9791	0	56.6966	63.9461	69.3991	78.1536	0	2.536	0.0431796	2.15628	0.830516	16
YSRHPAENGKSNFLNC	318	333	3						0	51.4663	62.6768	71.8278	76.0698	0	56.4631	64.7133	70.2656	79.488	0	3.53324	1.43997	1.10462	2.41699	16
LNCYVSGFHPSDIE	331	344	2						0	-0.0986309	44.5363	53.0936	73.2101	0	3.5727	33.9863	51.7076	83.4236	0	2.59602	7.45998	0.980013	7.22205	14
YVSGFHPSD	334	342	2	0	17.6725	52.3154	67.3702	82.5969	0	25.0636	48.4509	61.6678	75.0538	0	32.2002	46.3121	61.6941	77.2996	0	7.2642	3.04269	3.28471	3.87302	9
YVSGFHPSDIE	334	344	1	0	18.9887	31.8006	52.3419	71.134	0	24.5733	38.6584	53.7825	74.2188	0	20.8819	36.9681	58.3854	74.6943	0	2.84014	3.5728	3.1566	1.93296	11
YVSGFHPSDIE	334	344	2	0	17.4064	32.1747	49.5312	71.6941	0	20.4128	35.1388	53.2362	71.6374	0	25.3105	37.4303	53.9915	76.8193	0	3.98954	2.63495	2.38715	2.97552	11
YVSGFHPSDIEVD	334	346	2	0	20.5237	29.0768	50.6176	77.189	0	19.1856	36.5806	59.3785	73.9496	0	21.2062	36.1512	60.3912	83.6894	0	1.02784	4.21383	5.37433	4.96006	13
YVSGFHPSDIEVDL	334	347	2	0	24.78	29.3901	47.3542	68.8161	0	19.139	31.6609	48.2564	65.0138	0	24.3441	34.4761	49.8478	71.1783	0	3.1386	2.54786	1.2626	3.11017	14
YVSGFHPSDIEVDLLKNGERIEKVEHSDL	334	362	4	0	47.1875	58.3467	68.2035	78.2798	0	49.7995	56.7097	66.9477	72.4912	0	52.2961	57.4143	63.9956	79.5982	0	2.55454	0.821105	2.16018	3.78055	29
HPSDIE	339	344	1	0	17.9108	25.1409	49.5944	80.1202	0	18.231	34.9852	60.5597	81.732	0	23.1905	33.7057	58.2224	83.6795	0	2.96016	5.35264	5.77557	1.78231	6
IEVDLL	343	348	1	0	15.3581	19.5215	42.8978	69.593	0	12.3737	27.5137	52.4464	69.3689	0	17.3034	27.5473	49.665	66.1001	0	2.48302	4.62401	4.91099	1.95514	6
IEVDLLKNGERIEKVEHSDL	343	362	2	0	70.8917	86.2911	95.8419	104.828	0	49.8543	59.1717	64.9575	70.1379	0	55.3732	60.0946	66.5053	78.9078	0	10.9076	15.3979	17.4015	18.0378	20
IEVDLLKNGERIEKVEHSDL	343	362	3	0	62.5663	72.6847	80.9663	89.9368	0	70.2589	77.6233	85.3314	79.2502	0	69.5867	76.8732	79.8739	72.9326	0	4.26054	2.66134	2.88767	8.59517	20
IEVDLLKNGERIEKVEHSDL	343	362	4	0	58.6647	66.205	73.5767	80.2837	0	55.0492	62.468	69.7905	74.9423	0	58.0652	64.2914	70.766	80.5374	0	1.93764	1.8687	1.96583	3.15962	20
IEVDLLKNGERIEKVEHSDLS	343	363	2	0	56.3871	65.8973	73.6561	82.6955	0	55.4273	64.3204	71.8307	76.6131	0	59.2355	65.181	70.3874	79.9516	0	1.98064	0.789549	1.63807	3.04603	21
IEVDLLKNGERIEKVEHSDLS	343	363	3	0	55.9615	66.0124	74.3457	82.5749	0	54.3585	63.3322	72.0065	75.4039						0	1.13348	1.89517	1.65407	5.07067	21
IEVDLLKNGERIEKVEHSDLS	343	363	4	0	55.7391	66.5099	73.9571	82.5573	0	55.7831	64.134	71.3906	76.4266	0	58.0384	65.2826	70.3422	80.4303	0	1.315	1.18816	1.85978	3.11288	21
IEVDLLKNGERIEKVEHSDLSF	343	364	2	0	61.1566	67.7465	74.1192	82.1265	0	54.9889	63.4435	70.7252	75.6855	0	57.333	63.976	69.3736	79.2053	0	3.11331	2.3458	2.44493	3.22515	22
IEVDLLKNGERIEKVEHSDLSF	343	364	3	0	55.4973	65.866	73.9753	81.6743	0	57.4337	63.8365	74.6039	79.691	0	56.1906	62.8595	70.7836	82.4099	0	0.9811	1.53362	2.04844	1.40637	22
IEVDLLKNGERIEKVEHSDLSFSKDWSF	343	370	3	0	62.0103	97.087	76.8811	78.8471	0	-2.13988	63.0511	103.602	71.4824						0	45.361	24.067	18.8946	5.20763	28
IEVDLLKNGERIEKVEHSDLSFSKDWSF	343	370	4	0	55.2235	65.4065	71.0419	75.248	0	66.6815	70.9032	78.954	82.6923						0	8.10201	3.88675	5.59473	5.26391	28
VDLLKNGE	345	352	2	0	58.2962	100.384	69.7271	87.7563	0	34.9809	-1.08783	42.9626	61.9509	0	67.3149	71.551	58.0068	59.2774	0	16.6855	52.2879	13.4166	15.7274	8
VDLLKNGERIEKVEHSD	345	361	3	0	67.6569	72.9722	75.7524	84.2429	0	58.207	68.7734	71.5257	74.7621	0	60.7314	61.4519	69.1086	75.0552	0	4.89275	5.83026	3.36271	5.39113	17
VDLLKNGERIEKVEHSDL	345	362	3	0	64.8207	71.9794	75.9823	82.4063	0	60.7319	67.3098	72.5007	75.9545	0	62.9185	67.5677	70.6787	79.4978	0	2.04603	2.6247	2.69473	3.23112	18
VDLLKNGERIEKVEHSDLS	345	363	2	0	61.4084	70.1893	72.8696	80.031	0	60.0831	66.8459	72.0048	75.6366	0	62.0845	66.7323	70.3892	78.4685	0	1.01811	1.96394	1.259	2.22752	19
VDLLKNGERIEKVEHSDLS	345	363	3	0	64.4261	71.4446	75.5218	81.3996	0	60.9076	67.4469	72.392	75.8876	0	62.9841	67.7473	71.1017	78.9544	0	1.76873	2.22645	2.27292	2.76182	19
VDLLKNGERIEKVEHSDLSF	345	364	2	0	93.2797	97.0474	108.783	85.7234	0	42.8842	61.3905	60.6555	66.3963	0	52.3322	62.3504	64.0802	75.2582	0	26.7883	20.3151	26.8523	9.67462	20
VDLLKNGERIEKVEHSDLSF	345	364	3	0	61.4066	66.5155	80.8716	90.1207	0	43.7535	62.4801	62.7854	68.426						0	12.4826	2.85346	12.7889	15.3405	20
VDLLKNGERIEKVEHSDLSF	345	364	4	0	92.9579	70.9556	102.576	111.412	0	37.2946	55.7659	54.2003	61.3368	0	52.1756	57.7926	59.9206	75.5026	0	28.8185	8.24717	26.4335	25.8126	20
DLLKNGERIEKVEHSDLS	346	363	2	0	68.7335	70.3508	75.5337	80.539	0	64.0392	71.5047	74.5806	79.6971	0	67.1922	71.1272	75.47	82.6182	0	2.39282	0.588329	0.532858	1.50362	18
DLLKNGERIEKVEHSDLSF	346	364	3	0	66.9605	73.573	77.3701	83.4142	0	63.1019	70.5743	75.5141	79.108	0	65.9815	70.6449	74.215	82.7682	0	2.0058	1.71129	1.58571	2.32224	19
LLKNGERIEKVEHSDL	347	362	2	0	70.7888	77.9887	81.4684	87.92	0	65.8776	72.8185	77.3294	81.3918	0	67.4944	72.7265	75.7912	84.7616	0	2.50288	3.01188	2.9362	3.26465	16
LLKNGERIEKVEHSDL	347	362	3	0	67.0124	73.0252	79.0094	86.7182	0	65.836	72.6788	78.0752	81.5551	0	67.5759	72.5499	76.0548	84.3774	0	0.887784	0.245767	1.51022	2.58531	16
LLKNGERIEKVEHSDLS	347	363	2	0	70.5318	76.9064	80.4749	87.2835	0	65.4215	71.8878	77.6654	80.1195	0	67.3603	72.3569	75.254	83.3627	0	2.57983	2.77201	2.61298	3.58733	17
LLKNGERIEKVEHSDLS	347	363	3	0	68.9256	76.5348	80.0771	85.68	0	65.4534	71.9221	77.6972	80.6099	0	68.7509	73.4018	76.7304	84.2886	0	1.95617	2.35521	1.72238	2.61963	17
LLKNGERIEKVEHSDLSF	347	364	2	0	69.1689	77.2543	77.2053	83.3399	0	64.4386	70.3648	75.5891	78.1722	0	64.9894	71.8985	73.4561	81.5266	0	2.58672	3.61715	1.8805	2.6219	18
LLKNGERIEKVEHSDLSF	347	364	3	0	67.6281	75.1947	79.176	84.8951	0	63.9005	70.6289	75.6881	79.3197	0	65.2319	70.5835	73.8087	81.9291	0	1.88894	2.64925	2.72349	2.78961	18
LKNGERIEKVEHSDL	348	362	2	0	69.1718	78.0653	82.4205	88.3456	0	66.9822	73.9791	79.3134	82.3135	0	68.6136	73.3007	76.2357	84.2396	0	1.13782	2.57745	3.09242	3.08099	15
LKNGERIEKVEHSDL	348	362	3	0	68.9618	77.7777	81.6205	87.6642	0	66.8665	73.76	79.1598	82.0521	0	68.6982	73.651	76.9571	84.9814	0	1.14127	2.35174	2.33287	2.80695	15
LKNGERIEKVEHSDL	348	362	4	0	69.7544	78.8769	82.2623	87.7568	0	68.3034	74.3061	80.6028	82.6845	0	69.5743	72.7087	76.6314	83.7505	0	0.790875	3.2013	2.89344	2.6744	15
LKNGERIEKVEHSDLS	348	363	2	0	67.6038	75.7508	80.3368	86.461	0	65.6826	72.9792	78.0731	81.0232	0	67.914	72.583	75.8573	83.6238	0	1.20875	1.72595	2.23978	2.71972	16
LKNGERIEKVEHSDLS	348	363	3	0	68.3812	76.4751	80.2672	86.2252	0	65.9783	72.9714	78.2883	81.0371	0	67.9251	72.8293	76.0492	83.6799	0	1.27618	2.06511	2.1103	2.59419	16
LKNGERIEKVEHSDLSF	348	364	2	0	68.1269	75.52	79.8115	84.6118	0	66.1043	72.7284	77.9054	80.3017	0	68.4004	73.2844	75.9906	83.8437	0	1.25417	1.47758	1.91046	2.29899	17
LKNGERIEKVEHSDLSF	348	364	3	0	67.909	76.2877	79.5351	84.89	0	65.3273	72.4034	77.3262	79.8839	0	67.3691	72.6297	75.1437	82.6704	0	1.36172	2.18023	2.19574	2.50841	17
LKNGERIEKVEHSDLSF	348	364	4	0	68.4586	72.0754	79.341	84.5549	0	66.6112	69.481	77.0926	79.7077						0	1.30629	1.83452	1.58986	3.42755	17
KNGERIEKVEHSDL	349	362	3	0	75.637	85.684	87.2798	91.8006	0	73.4655	78.5486	88.3128	86.5803						0	1.53549	5.04543	0.73045	3.69134	14
KNGERIEKVEHSDLSF	349	364	3	0	69.2052	80.401	83.4234	87.4556	0	58.2708	72.4041	75.864	77.6433						0	7.73183	5.65466	5.34529	6.93833	16
RIEKVEHSDL	353	362	2	0	66.554	77.4235	82.6616	86.6835	0	71.5921	78.2387	83.6108	84.9162	0	72.9968	76.8606	78.79	86.3563	0	3.38782	0.692887	2.55379	0.940244	10
RIEKVEHSDL	353	362	3	0	64.3006	74.9834	82.3554	87.1126	0	69.0967	78.2716	84.1306	85.9405	0	72.4421	78.6077	79.4674	86.534	0	4.09224	2.00255	2.35361	0.58606	10
RIEKVEHSDLS	353	363	2	0	66.1788	76.3823	82.3552	86.6873	0	68.3323	75.4449	80.9812	81.1428	0	70.8089	78.2067	78.9323	85.8099	0	2.31694	1.40443	1.72249	2.98033	11
RIEKVEHSDLSF	353	364	2	0	243.812	168.533	265.421	278.818	0	66.0012	77.631	81.5025	77.4549						0	125.731	64.2774	130.05	142.385	12
RIEKVEHSDLSF	353	364	3	0	248.553	264.112	270.521	86.4592	0	0.761771	0.761771	88.3862	25.1718						0	175.215	186.217	128.789	43.3367	12
SFSKDWSF	363	370	1	0	57.7823	64.2514	67.4774	65.6488	0	48.6106	52.7227	56.8978	58.8314	0	51.6711	53.8666	55.9308	62.1128	0	4.66961	6.35171	6.4056	3.40949	8
SFSKDWSF	363	370	2	0	50.5114	54.6265	57.2376	62.2581	0	48.9611	52.9868	57.411	59.5137	0	50.5858	52.8406	54.9624	62.0979	0	0.917313	0.991557	1.36641	1.54032	8
FSKDWSF	364	370	2	0	52.0324	56.6494	58.3219	62.8605	0	49.6297	53.4447	58.1182	60.437	0	51.9412	55.0408	56.9536	63.8938	0	1.36162	1.60235	0.738232	1.77439	7
SKDWSF	365	370	1	0	33.2552	36.0328	45.8476	49.8876	0	32.5482	35.9927	41.9616	47.5891	0	36.4442	38.6416	40.2298	49.4283	0	2.07563	1.51788	2.87693	1.21634	6
SKDWSF	365	370	2	0	32.0868	36.8963	39.7789	45.9877	0	29.7771	33.4883	37.8544	42.2922	0	34.3855	37.6825	39.5807	46.8916	0	2.30421	2.22949	1.05857	2.43681	6
YYTEFTPTEKDE	374	385	2	0	50.3975	68.9214	86.8867	96.9599	0	79.6623	94.6746	117.797	113.208	0	66.2614	84.4252	100.538	106.491	0	14.6497	12.9656	15.4905	8.16443	12
YYTEFTPTEKDEY	374	386	2	0	42.7351	64.4783	84.6371	95.2389	0	50.7208	69.8002	90.0538	93.5094	0	52.3907	70.7593	84.7104	94.5232	0	5.16061	3.38362	3.10634	0.86902	13
YYTEFTPTEKDEYA	374	387	2	0	45.0579	65.5657	84.9932	95.3983	0	54.1175	65.652	74.1037	77.8116	0	56.6538	65.1238	72.5328	81.1211	0	6.09609	0.283385	6.78611	9.34598	14
YYTEFTPTEKDEYAC	374	388	2						0	101.834	116.736	161.662	117.746	0	55.2793	70.4191	84.65	93.1562	0	32.9192	32.7513	54.4556	17.3878	15
YTEFTPTE	375	382	1						0	24.04	161.848	27.7747	158.967	0	113.31	109.052	67.4183	83.0123	0	63.1235	37.3322	28.0323	53.7082	8
YTEFTPTEKDE	375	385	2	0	55.0464	70.6758	86.3426	95.9296	0	57.9888	74.1447	90.384	93.8279	0	61.0301	75.7959	88.6026	96.8979	0	2.99199	2.61326	2.02544	1.56949	11
YTEFTPTEKDEY	375	386	1	0	42.3265	62.8642	83.7048	94.2327	0	54.6916	73.7537	88.2955	95.0276	0	57.9631	74.5962	86.2911	96.5719	0	8.24725	6.54389	2.30152	1.18948	12
YTEFTPTEKDEYA	375	387	2	0	44.4109	63.5241	84.531	95.1992	0	53.6974	72.1837	89.3357	93.1367	0	56.5649	74.54	87.9652	96.5597	0	6.35321	5.80072	2.47513	1.7235	13
YTEFTPTEKDEYAC	375	388	2						0	51.9684	71.0066	89.1825	93.5223	0	55.8606	73.7222	87.395	96.0738	0	2.75221	1.92028	1.26399	1.80423	14
TEFTPTEKDE	376	385	2	0	64.9245	84.6304	107.735	98.0155	0	60.5303	74.4305	90.4321	93.9835	0	63.5234	76.0439	88.5503	97.031	0	2.24466	5.48283	10.5748	2.10212	10
TEFTPTEKDEYACRVNHVTLSQPKIVKWDRDM	376	407	4						0	49.5615	64.4776	77.102	79.7486	0	52.6575	66.614	74.671	83.754	0	2.18925	1.51064	1.71892	2.83218	32
FTPTEKDE	378	385	2	0	57.5345	70.3497	86.2295	99.1343	0	57.1309	70.6838	87.7255	93.0858	0	58.7252	72.6882	87.9379	96.8853	0	0.828939	1.26478	0.931122	3.05718	8
FTPTEKDEYA	378	387	2	0	41.2782	60.7908	84.5365	97.3177	0	60.2577	68.1529	84.9599	90.5184	0	53.6026	71.4807	86.3587	97.6929	0	9.62982	5.47033	0.953651	4.03826	10
ACRVNHVTLSQPKIVKWDRDM	387	407	2						0	51.962	64.8493	70.5849	74.6245	0	54.2358	64.4614	68.4199	75.4969	0	1.60783	0.274285	1.53085	0.616851	21
ACRVNHVTLSQPKIVKWDRDM	387	407	3						0	77.5315	79.2379	93.979	95.6649	0	5.90094	-6.89047	-34.1979	-36.1481	0	50.6504	60.9019	90.6348	93.2059	21
ACRVNHVTLSQPKIVKWDRDM	387	407	4						0	64.103	69.4354	78.1401	84.2279	0	55.7934	64.1649	72.8215	81.058	0	5.87576	3.72682	3.76086	2.24141	21
CRVNHVTLSQPKIVKWDRDM	388	407	3						0	50.2892	63.35	72.0332	74.7169	0	54.0144	64.522	69.5403	77.276	0	2.63412	0.828711	1.76275	1.80954	20
CRVNHVTLSQPKIVKWDRDM	388	407	4						0	51.5465	64.3446	73.0406	75.1824	0	53.6764	64.165	69.9654	77.3396	0	1.50604	0.127058	2.1745	1.52536	20
RVNHVTLSQPKIVKWDRDM	389	407	3	0	42.75	63.4898	76.4446	82.7882	0	50.6071	62.9868	71.4628	74.1597	0	53.338	64.0943	69.2642	77.6538	0	5.49693	0.554525	3.679	4.34014	19
SQPKIVKWDRDM	396	407	2	0	48.2613	66.3868	77.3485	85.6566	0	45.741	62.9656	78.4103	80.3478	0	49.4781	64.5912	76.087	82.7669	0	1.90607	1.71132	1.16308	2.65789	12
VKWDRDM	401	407	1	0	58.8858	76.8956	79.9781	88.1472	0	58.7649	67.7432	81.5003	88.0478	0	64.1871	75.0244	82.432	88.4568	0	3.09618	4.83536	1.23877	0.213314	7
VKWDRDM	401	407	2	0	57.2828	72.1796	79.7162	88.1214	0	53.9674	70.0567	81.3358	82.4187	0	58.2937	68.3515	75.8016	85.7828	0	2.26313	1.91783	2.8453	2.86669	7
VKWDRDM	401	407	3	0	60.1649	68.297	85.2299	93.1554	0	49.4126	64.7357	77.3285	79.1023	0	60.4444	65.6388	74.7468	84.347	0	6.29011	1.85134	5.46189	7.10147	7
ILDTAGKEEY	415	424	1	0	51.5654	68.6154	85.188	93.6023	0	54.5226	73.084	89.4845	92.1598	0	58.6942	75.0267	87.3539	94.053	0	3.58163	3.28755	2.14829	0.988967	10
ILDTAGKEEY	415	424	2	0	51.9259	68.482	85.1539	93.6666	0	54.0796	72.5073	89.3863	91.5275	0	58.59	75.2552	87.9953	94.5113	0	3.40079	3.40663	2.15721	1.53799	10
																			Average	9.41609	9.89694	7.74315	8.73305	5648
																								15.474

## Sheet: Q61
				% Deuterium Uptake																				Peptide Length
				Q61_Replicate1					Q61_Replicate2					Q61_Replicate3					Q61_SD of % Deuterium Uptake
Sequence	START	END	Charge	0s	20s	60s	180s	600s	0s	20s	60s	180s	600s	0s	20s	60s	180s	600s	0s	20s	60s	180s	600s
ASGSHSMRY	2	10	2	0	63.4372	74.1321	74.4099	79.3644	0	61.799	68.4716	73.8062	69.0943	0	55.7089	62.1563	66.0011	63.5361	0	4.07224	5.99087	4.69026	8.03023	9
ASGSHSMRY	2	10	3	0	61.9573	73.743	74.0253	80.2038	0	61.2152	69.6019	74.2652	69.2913	0	58.9491	60.6501	63.3085	65.2418	0	1.56711	6.69213	6.25776	7.7389	9
ASGSHSMRYF	2	11	2	0	55.4305	67.012	65.4961	72.7671	0	58.774	62.8898	69.0526	63.7962	0	52.5523	59.0313	61.9645	59.6967	0	3.11376	3.99108	3.54407	6.68481	10
ASGSHSMRYF	2	11	3	0	58.3015	68.9069	67.8199	75.6416	0	53.9112	60.8452	66.2435	61.6304	0	55.1525	61.4338	62.6547	60.606	0	2.26319	4.49416	2.64713	8.40073	10
ASGSHSMRYFF	2	12	2	0	49.8812	62.0691	59.6281	66.1875	0	49.7775	56.8991	61.3712	56.449	0	45.6713	51.3358	53.8814	52.7581	0	2.40121	5.36785	3.91918	6.93793	11
ASGSHSMRYFF	2	12	3	0	53.0392	64.209	63.0636	70.9699	0	51.2472	59.3681	64.4857	58.3803	0	48.563	53.7746	57.5149	55.6365	0	2.25287	5.2217	3.68332	8.17658	11
ASGSHSMRYFFTSVSRPGRGEPRF	2	25	3	0	62.4519	68.4971	63.7934	71.5432	0	59.0359	64.4894	65.4955	64.9464	0	59.3864	65.6172	65.5268	66.2667	0	1.87927	2.06672	0.99187	3.49051	24
ASGSHSMRYFFTSVSRPGRGEPRF	2	25	4	0	61.3363	68.1673	63.6828	71.1343	0	59.2328	64.5746	65.6298	65.1423	0	59.4072	65.8247	65.5793	66.2932	0	1.16736	1.82379	1.1098	3.17971	24
ASGSHSMRYFFTSVSRPGRGEPRF	2	25	6	0	63.4325	69.8549	65.7807	72.4122	0	65.3148	70.6136	70.6179	69.9405	0	61.1077	66.9956	66.3877	66.4745	0	2.10739	1.90791	2.6351	2.98271	24
SGSHSMRY	3	10	2	0	61.1969	73.5432	73.5275	80.4124	0	62.156	66.8689	74.4968	67.7884	0	60.1832	68.5929	70.4082	64.8124	0	0.986554	3.46471	2.13647	8.2823	8
FFTSVSRPGRGEPR	11	24	4	0	68.3966	74.0075	72.7391	76.5686						0	70.8321	75.1222	75.1895	75.201	0	1.72219	0.788224	1.73269	0.967048	14
FFTSVSRPGRGEPRF	11	25	2	0	68.6097	74.5786	73.3388	76.7146						0	68.7411	72.1634	72.2434	72.6785	0	0.092867	1.70786	0.774583	2.85395	15
FFTSVSRPGRGEPRF	11	25	3	0	66.4525	72.821	71.6382	75.2045						0	68.7012	72.2539	72.2724	72.5818	0	1.59007	0.400957	0.448439	1.85453	15
FFTSVSRPGRGEPRF	11	25	4	0	66.6549	73.1989	71.9744	75.6096	0	65.3079	70.1468	70.1705	70.7348	0	68.2833	72.0608	71.5583	71.8351	0	1.48993	1.54238	0.944573	2.55672	15
FFTSVSRPGRGEPRFIA	11	27	3	0	67.8605	71.9865	73.6415	76.4463						0	68.9121	70.0807	72.5848	71.6362	0	0.743532	1.34757	0.747196	3.40123	17
FTSVSRPGRGEPRF	12	25	2	0	68.0638	74.4062	72.5768	77.0305	0	65.8977	71.4323	71.4642	71.9927	0	70.9384	74.5078	74.2964	74.6874	0	2.5286	1.74709	1.42692	2.52094	14
FTSVSRPGRGEPRF	12	25	3	0	68.1968	73.4315	71.9453	76.1881	0	66.0666	71.5849	71.4303	72.1132	0	70.3856	74.0933	73.9278	74.526	0	2.15957	1.3	1.31865	2.04896	14
FTSVSRPGRGEPRF	12	25	4	0	68.3966	74.0075	72.7391	76.5686	0	67.098	71.6477	72.558	72.8213	0	70.8321	75.1222	75.1895	75.201	0	1.89571	1.77406	1.46983	1.89633	14
TSVSRPGRGEPRF	13	25	2	0	71.728	77.8133	47.8986	80.6437	0	63.5291	64.7695	67.0093	66.2078	0	72.9521	48.2928	37.1	50.7185	0	5.12372	14.7934	15.1459	14.9657	13
TSVSRPGRGEPRF	13	25	3	0	69.0475	75.2621	73.5905	77.9086	0	67.6945	73.1397	73.1425	74.273	0	73.6609	77.4531	76.2914	77.0877	0	3.12818	2.15682	1.70344	1.90677	13
TSVSRPGRGEPRF	13	25	4	0	72.2558	78.5903	77.6716	80.9407	0	68.0915	75.4279	73.9351	75.3129	0	61.0065	-5.62401	-4.45048	69.5873	0	5.68752	47.7345	46.3722	5.67679	13
SVSRPGRGEPRF	14	25	2	0	73.8872	80.3984	79.8912	81.733	0	70.6157	78.29	77.7901	80.0387	0	72.1543	74.5992	72.18	80.2588	0	1.63672	2.9354	3.98644	0.921256	12
SVSRPGRGEPRF	14	25	3	0	74.051	79.4081	77.1143	81.1506	0	71.27	75.9361	77.0008	77.6003						0	1.96646	2.45513	0.0801983	2.51047	12
IAVGYVDDTQ	26	35	1	0	21.9323	33.9571	45.0346	58.6757	0	26.8612	38.6347	51.3345	50.9475	0	23.9384	37.166	48.599	53.4696	0	2.47863	2.39211	3.159	3.94101	10
IAVGYVDDTQ	26	35	2	0	23.822	33.6108	41.7041	56.1523	0	24.1811	31.1737	43.3449	42.9018	0	17.5145	31.5848	42.0786	47.6811	0	3.74961	1.30467	0.859859	6.71041	10
IAVGYVDDTQF	26	36	1	0	23.3873	33.9803	45.1014	60.058	0	24.5791	36.3212	47.8498	46.935	0	19.223	31.9963	42.369	49.2876	0	2.81218	2.1649	2.74039	6.99702	11
IAVGYVDDTQF	26	36	2	0	21.6551	31.4536	40.1328	52.1216	0	23.842	31.5315	42.0432	40.8867	0	22.1056	32.9839	41.7428	47.1572	0	1.15475	0.861922	1.02729	5.63008	11
YVDDTQF	30	36	1	0	28.469	52.341	55.6916	76.5433	0	30.1588	47.2291	65.0283	64.4744	0	32.5555	50.7968	65.7399	72.0688	0	2.05341	2.62184	5.60728	6.10127	7
FVRFDSDA	36	43	2	0	111.807	114.041	120.485	143.796	0	19.2285	34.1377	50.3703	20.6899	0	147.594	145.098	160.052	151.415	0	66.2434	57.2442	55.5451	73.3737	8
FVRFDSDAASQ	36	46	2	0	51.678	55.8739	54.8758	64.4635						0	55.6985	55.6164	59.5549	68.8987	0	2.84291	0.182093	3.30866	3.13616	11
FVRFDSDAASQKMEPRAPWIEQ	36	57	3	0	41.6581	47.7557	51.9516	61.7714						0	14.3521	39.1895	53.5458	66.6501	0	19.3083	6.05723	1.12725	3.4498	22
FVRFDSDAASQKMEPRAPWIEQEGPEY	36	62	2	0	41.1584	48.1407	54.8205	66.7773	0	40.1471	50.2509	59.2655	68.9571	0	40.8697	52.0542	63.2396	76.7854	0	0.520956	1.95875	4.21172	5.26302	27
FVRFDSDAASQKMEPRAPWIEQEGPEY	36	62	3	0	38.5629	46.6712	52.3476	66.9053	0	40.0486	49.6962	58.9546	68.7019	0	41.1937	52.7098	63.3611	76.7239	0	1.31908	3.01933	5.54325	5.22793	27
FVRFDSDAASQKMEPRAPWIEQEGPEY	36	62	4	0	38.4499	46.4569	52.4507	66.9136	0	39.5706	49.3354	59.299	68.2736	0	40.7212	52.1776	62.9037	75.9274	0	1.13567	2.86035	5.30971	4.85934	27
FVRFDSDAASQKMEPRAPWIEQEGPEYW	36	63	3	0	41.2976	49.9049	53.8574	68.536	0	38.1356	48.2054	57.5833	67.0898	0	39.5082	50.3531	60.8309	74.4576	0	1.58556	1.13297	3.48948	3.90386	28
FVRFDSDAASQKMEPRAPWIEQEGPEYW	36	63	4	0		48.1476	52.7013	67.2219	0	40.9291	49.6981	56.6938	66.8405	0	38.6602	50.022	60.599	74.2807	0	1.60433	1.00183	3.94891	4.18985	28
VRFDSDA	37	43	2	0	14.0757	19.6194	22.2026	35.7872	0	14.6848	19.3558	30.071	36.5568						0	0.430651	0.18643	5.56381	0.544221	7
VRFDSDAASQ	37	46	2	0	52.6578	57.0728	56.5847	67.5526	0	49.862	55.102	61.8449	65.1122						0	1.97695	1.39357	3.71951	1.72559	10
VRFDSDAASQKMEPRAPWIEQEGPEY	37	62	2	0	41.514	48.9129	56.6455	69.5237	0	39.9135	50.1511	59.6786	68.8245	0	40.156	51.6555	63.1222	76.4693	0	0.862607	1.37344	3.24053	4.22638	26
VRFDSDAASQKMEPRAPWIEQEGPEY	37	62	3	0	41.6875	49.1025	56.2849	69.8157	0	40.6767	50.8601	60.4096	69.8021	0	42.4086	53.6432	64.7614	77.7311	0	0.869945	2.2896	4.2388	4.57392	26
VRFDSDAASQKMEPRAPWIEQEGPEY	37	62	4	0	40.0232	47.816	54.1182	68.2797	0	40.7417	51.3976	60.9808	70.0291	0	42.5249	53.6842	64.7939	77.8691	0	1.28802	2.95784	5.40997	5.10694	26
VRFDSDAASQKMEPRAPWIEQEGPEYW	37	63	3	0	41.1496	48.3392	54.5877	68.3637	0	40.3438	50.6279	59.417	68.8113	0	40.4369	51.5794	62.2108	75.529	0	0.440837	1.66544	3.85654	4.0139	27
VRFDSDAASQKMEPRAPWIEQEGPEYW	37	63	4	0	39.5647	46.717	53.7581	66.7562	0	39.4099	48.7602	58.111	67.8238	0	40.8017	51.8918	63.3616	76.2887	0	0.762794	2.60637	4.80875	5.22275	27
DSDAASQKMEPRAPWIEQEGPEY	40	62	2	0	40.8874	49.5582	57.4918	71.1119	0	42.2887	53.1263	62.6332	72.7858	0	43.8787	55.5594	67.3591	80.5918	0	1.49663	3.01843	4.93512	5.05972	23
DSDAASQKMEPRAPWIEQEGPEY	40	62	3	0	40.8783	49.4441	57.0969	70.7166	0	42.554	53.3117	62.7092	72.9261	0	44.0039	55.7852	67.408	80.4431	0	1.56418	3.19599	5.16224	5.09886	23
DSDAASQKMEPRAPWIEQEGPEYW	40	63	2						0	39.555	50.2707	59.4909	71.0157	0	42.0816	53.9542	64.8024	78.1662	0	1.7866	2.60464	3.75576	5.05619	24
DSDAASQKMEPRAPWIEQEGPEYW	40	63	3	0	39.462	47.8279	55.8945	68.7889	0	40.5176	50.6586	60.0653	70.14	0	41.5384	53.128	64.6442	77.4685	0	1.03821	2.65212	4.37644	4.67025	24
DSDAASQKMEPRAPWIEQEGPEYWDQETRNMKAHSQTDRANL	40	81	5	0	32.6723	37.5957	43.6962	57.249	0	24.6655	34.7759	43.2489	51.4969	0	28.4174	36.4003	46.6825	59.4699	0	4.00604	1.41532	1.86671	4.11479	42
AASQKMEPRAPWIEQEGPEY	43	62	2	0	39.9262	50.2592	62.953	71.7128	0	47.7192	53.3117	65.3929	78.0321	0	41.4119	56.6112	68.0821	80.7771	0	4.13764	3.17684	2.56558	4.64815	20
AASQKMEPRAPWIEQEGPEY	43	62	3	0	42.2315	53.3863	60.831	75.9623	0	5.45935	5.38707	7.32369	10.1673	0	44.7692	58.2086	73.1233	87.5653	0	21.9996	29.2042	34.985	41.7414	20
ASQKMEPRAPWIEQEGPEY	44	62	2	0	38.8198	46.2952	56.1227	67.6653	0	35.8662	49.806	61.9161	71.8908	0	36.6125	50.4924	63.7369	77.5901	0	1.53584	2.25142	3.97605	4.98064	19
ASQKMEPRAPWIEQEGPEY	44	62	3	0	39.0806	46.9688	59.0659	69.3836	0	37.7141	49.946	60.4158	71.5595	0	37.544	51.4419	64.8222	79.0538	0	0.842383	2.27706	3.01035	5.07296	19
ASQKMEPRAPWIEQEGPEYW	44	63	3	0	43.4775	48.0375	58.2697	69.1285	0	35.6644	46.9402	57.4177	68.9854	0	35.014	48.0005	60.9507	73.8437	0	4.70987	0.623092	1.84374	2.76458	20
QKMEPRAPWIEQEGPEY	46	62	2	0	38.402	57.9169	70.5167	67.0079						0	19.7752	29.4537	40.855	52.0631	0	13.1711	20.1265	20.974	10.5676	17
KMEPRAPWIEQEGPEY	47	62	2	0	32.41	44.2532	49.7507	64.56	0	33.5177	45.5871	55.7852	66.7072	0	29.8886	45.1057	58.9157	73.9408	0	1.85988	0.675502	4.6585	4.91481	16
KMEPRAPWIEQEGPEY	47	62	3	0	34.0814	44.4417	51.4498	66.6074						0	30.1163	43.6489	56.973	71.8897	0	2.80375	0.560622	3.9055	3.73518	16
WDQETRNMKA	63	72	2	0	14.1231	16.8856	20.0099	27.6855	0	13.4556	16.781	21.7321	22.3803	0	20.0763	44.5478	49.8028	51.0879	0	3.64506	16.0011	16.7259	15.275	10
WDQETRNMKA	63	72	3	0	14.739	17.2872	17.5116	27.1952	0	14.2115	16.7825	19.1368	23.2135						0	0.372986	0.356895	1.14915	2.81545	10
WDQETRNMKAHSQT	63	76	2	0	75.1371	78.7727	81.0287	86.3293	0	5.59564	11.6359	62.3841	63.8108	0	11.8449	13.4197	18.7004	28.7247	0	38.4729	38.2569	31.9914	29.0299	14
WDQETRNMKAHSQT	63	76	3	0	76.4927	79.296	83.2903	86.0757	0	110.658	108.693	118.086	120.219	0	9.49754	12.5814	18.4204	26.1497	0	51.4602	49.2484	50.5833	47.6198	14
WDQETRNMKAHSQTDRANL	63	81	2	0	12.2378	16.1588	17.1667	25.419	0	12.6653	14.3942	21.3521	23.4748	0	13.667	16.3669	21.0039	29.9216	0	0.733585	1.08389	2.32245	3.30692	19
WDQETRNMKAHSQTDRANL	63	81	3	0	12.1431	15.8512	16.8066	25.5159	0	13.1833	15.2211	21.9094	24.0848	0	14.4603	16.7369	20.2166	29.1733	0	1.16057	0.761496	2.59912	2.62418	19
WDQETRNMKAHSQTDRANL	63	81	4	0	12.2691	15.5604	16.8884	25.37	0	12.7255	14.6986	21.8014	24.0709	0	13.9028	16.1452	19.9521	28.9927	0	0.84295	0.727704	2.4814	2.55067	19
WDQETRNMKAHSQTDRANLGT	63	83	3	0	15.3662	19.4293	24.4917	35.8961	0	-2.01962	3.41812	14.348	21.3435						0	12.2936	11.3216	7.17274	10.2902	21
WDQETRNMKAHSQTDRANLGTL	63	84	2	0	20.7548	20.6942	26.1466	34.8943	0	11.296	15.4036	24.9748	29.8771	0	12.8349	15.9844	25.6864	35.5255	0	5.0755	2.90146	0.590386	3.09499	22
WDQETRNMKAHSQTDRANLGTL	63	84	3	0	12.7635	17.6123	22.1899	33.7788	0	14.5663	18.2486	25.916	31.7945	0	12.9443	17.4089	24.9701	35.4416	0	0.992746	0.438057	1.93685	1.82589	22
WDQETRNMKAHSQTDRANLGTL	63	84	4	0	12.8043	17.8157	22.2946	34.2006	0	14.3991	18.9128	27.6395	31.7833	0	11.992	16.5994	24.5946	35.3509	0	1.22455	1.15721	2.68112	1.82092	22
WDQETRNMKAHSQTDRANLGTLRG	63	86	2	0	15.5096	20.9455	25.1473	36.0079	0	14.3398	17.9012	27.6771	33.0943	0	14.0065	17.1177	24.9131	36.3228	0	0.78935	2.02213	1.53266	1.78003	24
WDQETRNMKAHSQTDRANLGTLRG	63	86	3	0	13.4067	22.0156	21.7815	32.1594	0	11.9382	17.9172	26.7627	32.0454	0	13.9502	17.8624	24.6565	35.3528	0	1.04085	2.38216	2.50047	1.87748	24
WDQETRNMKAHSQTDRANLGTLRG	63	86	4	0	14.4729	19.4636	23.9784	34.6039	0	14.3154	18.434	27.4771	31.8593	0	14.6224	18.5656	25.3731	35.8122	0	0.15352	0.560344	1.76127	2.02557	24
WDQETRNMKAHSQTDRANLGTLRG	63	86	5	0	14.8823	19.5013	23.494	34.0248	0	15.087	18.4381	28.3211	32.0349	0	3.11846	7.26786	14.8295	26.2212	0	6.8517	6.77694	6.83613	4.05491	24
WDQETRNMKAHSQTDRANLGTLRGY	63	87	3	0	19.9809	18.1603	23.0039	34.4365	0	12.6786	16.6598	28.568	32.061	0	151.785	150.036	145.294	140.529	0	78.2902	76.5755	69.0542	61.9498	25
WDQETRNMKAHSQTDRANLGTLRGY	63	87	4	0	17.7915	19.9009	24.0727	37.7808	0	15.8843	21.7381	28.1856	32.2187	0	-3.15422	11.7013	25.5106	20.8197	0	11.5818	5.34394	2.08726	8.64634	25
WDQETRNMKAHSQTDRANLGTLRGYYNQSEDGSHTIQ	63	99	3	0	30.9101	37.8864	41.1008	52.7514	0	30.732	34.3341	43.1378	46.6466	0	25.1378	31.5736	38.9872	46.4314	0	3.28245	3.16465	2.07544	3.58835	37
WDQETRNMKAHSQTDRANLGTLRGYYNQSEDGSHTIQ	63	99	4	0	30.8182	38.0144	40.5229	52.8942	0	32.8898	37.6701	44.6463	48.228	0	29.9807	35.6795	42.966	49.9761	0	1.49755	1.26051	2.0734	2.35743	37
DQETRNMKA	64	72	2	0	20.6751	16.8116	18.4491	21.6673	0	12.6881	11.8865	15.2407	12.9687						0	5.64771	3.48256	2.26868	6.15089	9
DQETRNMKAHSQT	64	76	2	0	8.85276	12.1367	14.4046	21.5979	0	11.2149	11.7346	19.7874	21.4841						0	1.67028	0.284317	3.80624	0.0804685	13
DQETRNMKAHSQTDRANL	64	81	2	0	12.8722	16.4839	17.4368	24.4437	0	11.6541	12.5304	21.27	20.4463	0	13.2147	15.4219	18.0267	25.0002	0	0.820236	2.04606	2.06398	2.48418	18
DQETRNMKAHSQTDRANL	64	81	3	0	12.3647	16.1996	16.9716	23.8019	0	12.5748	14.3346	20.4921	21.0065	0	13.1044	15.2781	18.2056	25.8937	0	0.381214	0.932518	1.78631	2.45204	18
DQETRNMKAHSQTDRANL	64	81	4	0	31.873	36.2658	40.1927	38.5343	0	13.1332	15.0549	21.1575	22.1157	0	13.1192	12.6711	16.1064	20.6289	0	10.8234	12.9891	12.7017	9.93635	18
DQETRNMKAHSQTDRANLGTL	64	84	3	0	13.2815	18.6863	22.5764	33.433	0	11.3352	15.323	22.7975	27.2522						0	1.37626	2.37821	0.156355	4.37047	21
DQETRNMKAHSQTDRANLGTLRG	64	86	3	0	14.0869	18.964	22.8617	32.9407	0	13.7906	17.1493	26.1602	29.6019	0	15.0485	18.4462	26.1124	35.8023	0	0.657619	0.934843	1.89076	3.10327	23
DQETRNMKAHSQTDRANLGTLRG	64	86	4	0	16.1208	19.8859	23.909	34.3521	0	4.39436	23.1348	-6.76986	5.26778						0	8.29185	2.29733	21.6933	20.5657	23
DQETRNMKAHSQTDRANLGTLRGYYNQSEDGSHTIQ	64	99	5	0	39.9759	44.6227	47.3181	58.6671						0	30.1221	35.8422	42.0539	48.9228	0	6.96763	6.20872	3.72233	6.8903	36
ETRNMKAHSQTDRANL	66	81	3	0	14.5556	17.9289	19.0081	26.5773	0	14.0102	16.3111	20.9991	22.6943						0	0.385712	1.14398	1.40786	2.74571	16
TRNMKAHSQTDRANL	67	81	2	0	14.9246	18.5884	19.6292	27.5645	0	13.8017	14.8202	22.1945	23.7782	0	15.5938	17.0593	21.6881	27.9902	0	0.905585	1.8952	1.35866	2.31869	15
TRNMKAHSQTDRANL	67	81	3	0	15.491	19.0584	20.6522	28.8746	0	15.3945	17.5151	23.8248	26.1046	0	16.4006	17.9693	21.9009	28.2627	0	0.555089	0.793093	1.59822	1.45515	15
TRNMKAHSQTDRANLGTLRG	67	86	3	0	15.9285	20.9496	26.0724	37.6057	0	15.3779	19.7556	29.6849	34.509						0	0.389357	0.844233	2.55443	2.1897	20
TRNMKAHSQTDRANLGTLRG	67	86	4	0	30.907	41.9256	39.7725	43.1733						0	188.211	188.506	165.325	166.203	0	111.231	103.648	88.7789	86.9949	20
MKAHSQTDRANL	70	81	2	0	14.1644	17.6639	19.2285	27.5132	0	13.9179	15.9441	22.3464	25.3771	0	19.0054	22.2589	25.8142	33.9056	0	2.86877	3.26467	3.29441	4.43774	12
MKAHSQTDRANL	70	81	3	0	14.3498	17.6069	19.2805	27.4491	0	14.8168	14.6835	22.1297	24.4975	0	25.4543	24.2719	26.6667	33.9151	0	6.2807	4.91437	3.72511	4.81684	12
MKAHSQTDRANLGTLRG	70	86	3	0	59.2489	69.3124	76.0322	80.5103						0	58.839	66.9379	67.5371	72.3513	0	0.289851	1.67902	6.00689	5.76935	17
DRANLGTL	77	84	2	0	12.0444	19.0648	31.1967	50.9775	0	-101.414	51.0555	48.2479	52.0085	0	22.8562	4.91774	63.8023	25.9976	0	68.839	23.637	16.3086	14.7288	8
DRANLGTLRG	77	86	2	0	18.6555	23.1292	30.4581	41.1035	0	18.9726	24.216	37.6611	45.8147						0	0.224179	0.768427	5.09323	3.3313	10
GTLRGY	82	87	2	0	20.6924	22.4981	24.7705	33.7435	0	18.9159	20.7913	25.8103	28.8145	0	18.9627	21.1581	22.3008	28.5731	0	1.01244	0.898457	1.80264	2.91796	6
GTLRGYYNQSEDGSHT	82	97	2	0	52.8384	59.4922	66.1842	72.3742	0	51.9442	60.3702	66.301	68.7592	0	54.01	61.7755	66.7826	70.1599	0	1.03596	1.15174	0.317169	1.82268	16
GTLRGYYNQSEDGSHT	82	97	3	0	51.9651	58.1005	65.1916	70.9644	0	50.2291	59.7821	66.5019	69.1007						0	1.22755	1.1891	0.926486	1.3178	16
GTLRGYYNQSEDGSHTIQ	82	99	2	0	49.1712	56.5385	60.8219	69.7671	0	48.647	56.3388	62.2484	64.0257	0	51.1991	58.4059	64.3196	67.5118	0	1.34784	1.14016	1.75871	2.8926	18
GTLRGYYNQSEDGSHTIQ	82	99	3	0	48.9166	55.976	60.9984	69.1439	0	49.2261	57.6959	62.2773	64.7411	0	51.2207	58.5045	64.4667	67.6446	0	1.25053	1.29135	1.75398	2.2384	18
GTLRGYYNQSEDGSHTIQIM	82	101	2	0	47.0359	57.3212	63.302	68.7108	0	51.3892	58.5866	62.2201	65.4349	0	48.2993	55.7905	63.3109	67.1673	0	2.2396	1.40015	0.627203	1.63888	20
GTLRGYYNQSEDGSHTIQIM	82	101	3	0	48.7454	54.9608	60.8633	67.5918	0	46.3284	56.0868	60.8531	62.5565	0	38.5454	47.224	55.2621	58.2701	0	5.33003	4.82486	3.2309	4.66584	20
LRGYYNQSEDGSHTIQ	84	99	3	0	56.4444	61.6526	68.5569	75.6726	0	134.677	62.4547	102.798	133.873	0	-44.7666	-4.70552	-1.80987	60.2649	0	89.9668	38.5455	53.3334	38.822	16
RGYYNQSEDGSHT	85	97	2	0	63.9761	71.2343	76.5762	83.4881	0	58.8855	67.8522	74.5999	74.3241	0	215.104	66.7174	76.8935	74.3101	0	88.7599	2.3498	1.24278	5.29491	13
RGYYNQSEDGSHTIQ	85	99	2	0	58.1652	66.5818	70.0912	79.5557	0	53.9032	59.5672	71.7065	72.9768	0	59.5951	66.8571	73.6212	75.1707	0	2.96102	4.13168	1.76714	3.34974	15
RGYYNQSEDGSHTIQ	85	99	3	0	57.7865	65.4978	71.1348	78.5566	0	56.1708	65.0101	71.2345	72.3275	0	57.4994	65.8085	72.9054	74.8707	0	0.861995	0.402468	0.994734	3.13194	15
YYNQSEDGSHT	87	97	2	0	71.1182	78.9717	87.7035	93.6589	0	67.0151	78.2223	84.2539	85.9518	0	77.7667	87.5812	98.2654	93.9243	0	5.42577	5.20054	7.30039	4.52828	11
YYNQSEDGSHTIQ	87	99	2	0	69.0761	76.8162	80.6778	90.7728	0	64.3945	74.0948	79.784	82.3157	0	68.3195	76.8779	84.8157	85.3516	0	2.51317	1.58934	2.68447	4.28425	13
YYNQSEDGSHTIQIM	87	101	2	0	64.769	72.4019	80.6395	85.8456	0	54.6421	66.2373	73.5791	76.149	0	59.0402	67.7044	77.0229	76.76	0	5.078	3.22026	3.53057	5.43057	15
YNQSEDGSHTIQ	88	99	2	0	71.2796	77.6024	81.9433	88.5849	0	67.4571	76.0322	79.7008	82.3027	0	71.966	75.2611	81.6812	83.3254	0	2.42942	1.19316	1.22609	3.37081	12
YNQSEDGSHTIQIM	88	101	2	0	60.8686	68.7577	78.4621	72.1016	0	69.4148	76.4031	79.3588	82.6334	0	-35.1405	5.53074	5.88083	-8.41926	0	58.0554	38.8994	42.1661	49.8082	14
IMYGCD	100	105	1						0	25.1184	30.6819	42.8339	24.8142	0	27.6638	35.9395	35.9395	39.492	0	1.79984	3.71772	4.87508	10.3788	6
VGPDGRF	106	112	2	0	38.056	49.5562	50.1725	71.5351	0	40.5286	49.5019	56.5095	68.726	0	40.9216	52.0331	60.3297	76.4198	0	1.55346	1.44595	5.13034	3.89328	7
VGPDGRFLRG	106	115	3	0	33.8811	40.6633	34.9742	60.0181	0	36.3493	42.7194	50.0753	60.9595						0	1.7453	1.45388	10.678	0.665685	10
VGPDGRFLRGYRQDAYDGKD	106	125	3						0	28.8698	37.1287	46.475	48.505	0	29.177	38.2525	43.1044	52.8983	0	0.217207	0.79466	2.38338	3.10653	20
VGPDGRFLRGYRQDAYDGKD	106	125	4	0	28.2238	39.5641	30.238	60.4454	0	31.1744	48.7496	47.7201	56.9648	0	32.4365	38.2308	47.7111	55.971	0	2.16204	5.72711	10.0907	2.34954	20
GPDGRF	107	112	1	0	161.522	63.9261	69.122	70.9638	0	-108.243	-174.502	-162.225	-118.943	0	-99.1101	-78.5958	-64.2748	-28.4454	0	153.18	119.971	116.125	94.9884	6
LRGYRQDAYDGKD	113	125	2	0	16.6553	23.7823	27.8533	37.9712	0	20.7433	25.928	36.4624	30.8765	0	23.9093	29.5196	34.3329	39.7638	0	3.63674	2.89885	4.48398	4.69987	13
LRGYRQDAYDGKD	113	125	3	0	16.9687	23.9989	28.3377	38.2872	0	21.4168	26.01	37.0312	31.3144	0	7.68833	14.0654	15.5367	36.9068	0	7.00456	6.39519	10.8125	3.69234	13
LRGYRQDAYDGKD	113	125	4	0	17.645	24.5375	28.2678	37.7909	0	-35.8049	-139.709	-154.081	-129.133						0	37.7948	116.14	128.94	118.033	13
LRGYRQDAYDGKDY	113	126	2	0	19.9288	27.8396	31.3192	38.3346	0	25.0015	29.4332	42.7829	34.8132	0	26.9635	33.079	36.918	42.8819	0	3.6302	2.68583	5.73233	4.04522	14
LRGYRQDAYDGKDYIAL	113	129	2	0	62.0183	63.2934	53.5879	84.6436	0	2.26192	2.26192	68.3813	77.9239	0	-0.710982	-7.81337	19.6393	33.8878	0	35.3898	38.4762	24.9904	27.5696	17
LRGYRQDAYDGKDYIAL	113	129	3	0	60.634	62.5118	57.3962	85.8951	0	18.6912	31.1784	46.5586	21.6456	0	-11.74	-23.0983	-0.349996	21.6373	0	36.3392	43.3144	30.6934	37.0968	17
YRQDAY	116	121	2	0	51.8716	58.1748	47.2735	80.3166	0	79.1959	63.4819	-68.1917	24.5263						0	19.3211	3.7527	81.6463	39.4497	6
YRQDAYDGKD	116	125	1	0	28.3961	39.4678	47.2141	59.7237	0	31.9453	38.539	56.9532	46.1264	0	36.5819	45.7	58.5752	61.0027	0	4.10493	3.89408	6.14485	8.24446	10
YRQDAYDGKD	116	125	2	0	24.8062	36.7046	45.012	57.0045	0	31.0151	39.3704	54.7399	45.9839	0	32.385	40.7393	50.3806	54.1602	0	4.03867	2.05177	4.87267	5.72126	10
YRQDAYDGKD	116	125	3	0	25.7918	37.2751	45.2127	57.0557	0	24.893	30.2939	49.1473	38.6279	0	35.6393	46.8595	58.9243	50.7591	0	5.96189	8.31682	7.06021	9.36658	10
YRQDAYDGKDY	116	126	1	0	136.936	85.8668	91.3971	91.262	0	-46.013	-44.0619	28.9824	77.7925	0	53.219	64.4024	92.9569	107.331	0	91.584	69.65	36.4938	14.7883	11
YRQDAYDGKDY	116	126	2	0	68.5811	87.0811	97.9657	101.195	0	119.846	111.467	104.969	118.567	0	110.969	117.274	111.799	114.856	0	27.3971	16.0208	6.91701	9.14889	11
YRQDAYDGKDY	116	126	3	0	122.65	94.619	76.4911	70.0552						0	125.182	129.94	124.996	123.574	0	1.79003	24.9755	34.2979	37.8438	11
YRQDAYDGKDYIAL	116	129	2	0	38.1101	29.5227	31.9134	40.5526	0	-11.6823	-3.94967	11.2686	-3.29488	0	24.6473	30.5529	34.4814	39.5281	0	25.7565	19.6294	12.7255	25.0249	14
YRQDAYDGKDYIAL	116	129	3	0	23.7215	29.0168	31.6359	42.637	0	24.3174	28.8088	38.1606	29.9474	0	24.56	31.5888	35.0244	40.0158	0	0.431493	1.54851	3.26317	6.69915	14
YRQDAYDGKDYIALNE	116	131	3	0	74.921	77.3479	73.4625	129.28	0	43.2733	55.5269	72.7392	43.9422	0	58.7513	44.1466	47.4782	55.3367	0	15.8251	16.872	14.7977	46.3321	16
RQDAYDGKD	117	125	2	0	36.6988	45.1923	56.5336	64.4217	0	28.7498	11.6408	63.012	39.2799	0	-80.7928	-39.8043	-218.523	34.0822	0	65.6595	42.8111	160.707	16.2256	9
YIALNE	126	131	1	0	66.0738	99.3117	76.7189	69.3004	0	61.1134	62.6935	66.6768	62.554	0	48.8346	48.4141	48.8471	48.2773	0	8.87475	26.2531	14.1161	10.7339	6
IALNEDL	127	133	1	0	51.4456	61.3358	59.9649	64.5602	0	57.4785	66.0779	69.6891	66.517	0	57.3813	64.8446	64.2449	65.6219	0	3.45538	2.46037	4.8737	0.979585	7
NEDLRS	130	135	1	0	22.7038	30.1984	30.6601	40.5136	0	18.6168	22.3826	26.1048	29.6242	0	20.4863	25.073	29.5204	34.524	0	2.04594	3.97063	2.37053	5.45381	6
NEDLRS	130	135	2	0	22	29.5828	30.5462	39.3617	0	23.8887	27.5166	28.3717	32.3503	0	23.265	28.6265	32.5762	35.7776	0	0.962325	1.03405	2.10267	3.50599	6
NEDLRSWTAADM	130	141	2	0	41.3562	50.2506	52.9204	70.8811	0	43.7361	53.7831	62.6076	70.1588	0	44.2595	54.8727	65.0576	75.5483	0	1.54741	2.41626	6.41815	2.92547	12
DLRSWTAAD	132	140	2	0	108.827	140.758	192.263	143.326	0	82.5872	77.7258	1.65859	192.229						0	18.5543	44.5706	134.777	34.5793	9
LRSWTAADM	133	141	2	0	50.6357	60.0201	68.0544	84.9472	0	50.8708	61.532	72.3033	81.3568						0	0.166198	1.06905	3.00438	2.53873	9
RSWTAADM	134	141	1	0	55.2354	66.4778	74.8922	92.1506	0	56.93	69.6672	79.6706	88.4186	0	58.5373	71.8156	84.7067	95.038	0	1.65114	2.68573	4.90782	3.31868	8
RSWTAADM	134	141	2	0	55.2164	66.2495	74.7502	92.092	0	56.3944	68.9651	79.6882	88.0782	0	58.8458	72.2589	84.7148	94.6824	0	1.85152	3.00931	4.98235	3.32756	8
RSWTAADMA	134	142	2	0	58.9813	71.2056	82.4542	95.1296	0	59.6417	72.6291	82.4728	90.9812	0	45.0329	60.3164	75.835	85.8151	0	8.25039	6.73551	3.82694	4.66654	9
RSWTAADMAA	134	143	2	0	57.2887	70.8147	79.8132	91.7223	0	54.8064	67.8181	77.7409	85.7589	0	43.325	60.5456	71.7115	85.5084	0	7.44952	5.28087	4.20884	3.51752	10
RSWTAADMAAQITKRKWEAVHAAE	134	157	4	0	40.6236	50.3585	53.4447	68.2998						0	33.9095	45.349	54.5243	66.9147	0	4.7476	3.54223	0.763389	0.979435	24
RSWTAADMAAQITKRKWEAVHAAEQRRVYL	134	163	5	0	38.7884	46.7449	51.2621	64.7971						0	29.8878	39.5468	49.1853	60.8671	0	6.29369	5.08981	1.46853	2.77894	30
WTAADM	136	141	1	0	66.4918	77.6594	81.9156	94.7808	0	67.945	80.2142	85.4999	90.7042	0	69.6197	82.8007	90.521	97.025	0	1.56528	2.57067	4.32264	3.20433	6
TAADMA	137	142	1	0	89.8637	103.132	52.396	105.686						0	88.1334	90.2889	88.7086	90.7532	0	1.22346	9.08139	25.6768	10.5591	6
AAQITKRKWEAVHAAE	142	157	2	0	26.7566	34.9723	41.9006	54.1056	0	21.7547	28.4698	37.3482	47.5099	0	21.9599	29.3996	38.2962	52.409	0	2.83047	3.51667	2.40188	3.42498	16
AAQITKRKWEAVHAAE	142	157	3	0	26.2472	34.4507	41.4753	53.7902	0	22.4447	40.0618	38.7044	51.3708	0	22.5417	30.2219	38.4646	52.5816	0	2.1679	4.93612	1.67332	1.20971	16
AAQITKRKWEAVHAAE	142	157	4	0	26.8479	34.3621	41.9884	54.3405	0	24.9215	32.2654	40.2932	49.2586	0	18.1931	27.7915	34.938	47.7665	0	4.544	3.35622	3.68012	3.44651	16
AAQITKRKWEAVHAAEQ	142	158	2	0	28.9903	36.8048	43.7919	57.3159	0	21.0001	27.7078	38.2822	49.9302	0	21.1529	28.6092	37.8917	54.9607	0	4.5697	5.01225	3.29957	3.77276	17
AAQITKRKWEAVHAAEQ	142	158	3	0	28.8749	36.8126	43.9563	56.4282	0	21.7752	28.9542	36.9727	49.0342	0	23.1438	29.9857	39.0213	54.5416	0	3.76656	4.27056	3.58983	3.84193	17
AAQITKRKWEAVHAAEQRRVY	142	162	3	0	29.0155	37.5514	45.5189	59.1584	0	19.6212	25.5627	34.3554	44.576	0	20.7844	26.9242	35.4074	49.6165	0	5.12114	6.56407	6.16402	7.4061	21
AAQITKRKWEAVHAAEQRRVY	142	162	4	0	29.9207	37.0847	45.7726	59.7354						0	14.3266	24.7753	31.9847	40.5328	0	11.0267	8.70409	9.7495	13.5783	21
AAQITKRKWEAVHAAEQRRVY	142	162	5	0	30.8465	37.4281	45.4822	59.0361						0	20.4176	25.633	35.0816	48.4954	0	7.37435	8.34045	7.35432	7.45343	21
AAQITKRKWEAVHAAEQRRVYL	142	163	4	0	29.1581	37.0545	44.6742	58.0166	0	19.7647	25.3256	33.9797	44.4892	0	20.7541	26.9636	36.1813	50.3081	0	5.16146	6.35188	5.6473	6.78564	22
AAQITKRKWEAVHAAEQRRVYL	142	163	5	0	29.4223	37.1906	44.5946	57.9978						0	19.8702	26.1853	34.0759	47.9397	0	6.75439	7.78191	7.43784	7.11216	22
AAQITKRKWEAVHAAEQRRVYLE	142	164	3	0	27.1354	37.353	46.0252	56.7911						0	18.4647	25.153	33.9224	47.57	0	6.13109	8.62669	8.55793	6.5203	23
AAQITKRKWEAVHAAEQRRVYLEG	142	165	4	0	21.1159	35.659	34.993	60.5003	0	20.2446	25.8607	35.1658	46.5465	0	19.7465	26.4727	33.8474	47.3646	0	0.693121	5.48894	0.716557	7.83074	24
AAQITKRKWEAVHAAEQRRVYLEG	142	165	5	0	27.1208	33.071	36.2922	54.8321						0	18.08	25.1662	33.1363	46.9208	0	6.39281	5.58951	2.23155	5.59416	24
EGRCVDGLRRYLENGKETL	164	182	3						0	33.4038	42.1728	48.767	56.6396	0	33.6129	41.5891	47.88	59.4367	0	0.147808	0.412787	0.627138	1.97789	19
RCVDGL	166	171	1						0	-2.39714	0.270297	109.169	109.73	0	15.6818	18.3737	20.6986	30.0693	0	12.7838	12.8011	62.5581	56.3285	6
RCVDGL	166	171	2						0	40.6411	30.114	-76.9548	127.611	0	18.6276	5.46234	20.7283	20.5773	0	15.5659	17.4314	69.0724	75.6843	6
RCVDGLRRYLENGKETL	166	182	4						0	27.8286	39.9344	46.057	52.1809	0	33.4177	40.1032	51.5011	63.4041	0	3.95211	0.119378	3.84954	7.93599	17
VDGLRRYLENGKETL	168	182	3	0	7.13035	11.1406	17.5483	31.561						0	29.2517	38.2317	47.2245	59.4479	0	15.6422	19.1563	20.9842	19.719	15
LRRYLENGKE	171	180	3	0	47.2586	55.6825	56.018	76.7777	0	32.9971	63.5861	102.753	141.254						0	10.0844	5.58867	33.0467	45.5918	10
LRRYLENGKETL	171	182	2	0	30.783	38.4087	44.5058	56.6903	0	31.7353	39.3917	47.0669	55.3269	0	230.934	295.258	363.452	429.659	0	115.283	148.009	183.409	215.728	12
LRRYLENGKETL	171	182	3	0	30.5391	38.6295	43.9867	56.181	0	32.7319	40.8524	48.6287	57.0819	0	31.8187	41.0208	50.1557	61.8628	0	1.10151	1.33466	3.21287	3.05376	12
RRYLENGKE	172	180	2	0	34.7814	39.623	45.5796	63.265	0	31.5973	38.3458	49.216	59.5863	0	35.3192	36.8766	46.9473	65.2034	0	2.01164	1.3743	1.83668	2.85314	9
RRYLENGKETL	172	182	2	0	30.102	38.3514	43.9712	56.9328	0	32.1938	40.3301	47.9615	56.3305	0	32.8997	42.2157	50.3298	62.7016	0	1.45495	1.93236	3.21356	3.51745	11
RRYLENGKETL	172	182	3	0	30.318	38.8929	44.0833	57.4265	0	32.8886	41.0788	49.2335	57.6957	0	33.1487	42.5941	51.2116	63.5508	0	1.56462	1.86069	3.6799	3.4608	11
TLQRTDPPKTHMTHHPISDHEAT	181	203	3	0	44.7866	54.1577	60.7954	71.0119	0	47.915	55.9818	62.8689	68.4129						0	2.21208	1.28986	1.46619	1.83776	23
TLQRTDPPKTHMTHHPISDHEATLRC	181	206	4						0	8.46145	25.7637	60.418	25.2227	0	-19.9473	155.371	185.514	117.162	0	20.088	91.6461	88.4564	65.0107	26
QRTDPPKTHMTHHPISD	183	199	2	0	59.0316	69.8299	72.5342	82.2235	0	63.73	74.059	79.3638	83.3972						0	3.32221	2.99048	4.82928	0.829881	17
QRTDPPKTHMTHHPISD	183	199	3	0	57.5547	68.1374	70.883	80.3083	0	56.9735	66.0108	71.2998	74.9251	0	61.5214	71.7792	72.6288	83.1223	0	2.4751	2.91715	0.911723	4.16515	17
QRTDPPKTHMTHHPISD	183	199	4	0	58.0033	68.935	72.0763	80.8894	0	56.6057	66.3713	70.9781	74.2341						0	0.988276	1.81283	0.776539	4.70604	17
QRTDPPKTHMTHHPISDHE	183	201	2	0	56.7631	66.1176	70.0019	82.7912	0	54.6228	66.2749	70.9536	78.2941						0	1.51337	0.111204	0.672997	3.17993	19
QRTDPPKTHMTHHPISDHE	183	201	4	0	57.5738	67.9298	71.3061	81.7686	0	50.9111	56.9665	69.1172	85.8425						0	4.71127	7.75226	1.54778	2.88066	19
QRTDPPKTHMTHHPISDHEAT	183	203	2	0	46.8173	55.8835	60.2167	71.723	0	46.8657	54.7868	62.3577	68.8857	0	48.9228	57.0095	62.4257	71.7128	0	1.20186	1.11137	1.25622	1.63516	21
QRTDPPKTHMTHHPISDHEAT	183	203	3	0	46.8283	56.386	60.0765	71.4721	0	46.9424	55.2378	62.9701	70.4133	0	48.8075	57.5101	64.606	71.6315	0	1.11123	1.13614	2.29368	0.662121	21
QRTDPPKTHMTHHPISDHEATL	183	204	2	0	40.0909	54.1268	54.7511	71.135	0	43.9329	57.4731	62.1925	65.2779	0	47.7807	55.6098	62.8993	72.5215	0	3.84491	1.67679	4.51419	3.84486	22
QRTDPPKTHMTHHPISDHEATL	183	204	3	0	39.5947	53.1379	53.1815	71.9076	0	43.6224	52.3308	60.3814	65.8606	0	47.956	56.7717	62.7292	71.7188	0	4.18158	2.36565	4.97509	3.43803	22
QRTDPPKTHMTHHPISDHEATL	183	204	4	0	38.898	52.8733	52.391	71.4037	0	45.1218	52.4908	59.7073	65.9771	0	51.8046	68.7254	82.1897	75.4232	0	6.45463	9.26461	15.5293	4.74046	22
QRTDPPKTHMTHHPISDHEATLRC	183	206	3						0	42.0313	49.9904	58.3243	63.2324	0	45.4418	53.929	60.1956	68.9667	0	2.41163	2.78503	1.32318	4.05477	24
QRTDPPKTHMTHHPISDHEATLRC	183	206	4						0	41.8241	50.58	57.8008	62.8393	0	45.1781	53.64	59.5941	68.0978	0	2.37164	2.16376	1.26804	3.71835	24
QRTDPPKTHMTHHPISDHEATLRC	183	206	5						0	40.7305	47.8609	55.7082	62.0971	0	42.5994	51.1627	56.8436	67.2961	0	1.32151	2.33474	0.802862	3.67625	24
QRTDPPKTHMTHHPISDHEATLRC	183	206	6						0	83.1858	102.378	80.1058	110.221	0	51.0629	58.9615	73.5702	68.9425	0	22.7143	30.7003	4.62132	29.1882	24
QRTDPPKTHMTHHPISDHEATLRCWALGFYPAEITL	183	218	4						0	12.6452	32.8922	46.0879	55.7037	0	15.2152	26.0448	35.4504	48.5261	0	1.81723	4.84183	7.52186	5.07527	36
RCWALGFYPAE	205	215	2						0	8.05752	10.5392	13.9918	17.0071	0	3.86131	4.39605	7.53374	16.7526	0	2.96717	4.34384	4.56651	0.179934	11
RCWALGFYPAEITL	205	218	2						0	12.5275	20.3194	30.0798	36.9416	0	7.47002	15.9066	28.9632	42.6465	0	3.57618	3.12029	0.78957	4.03398	14
WALGFYPAE	207	215	1	0	14.8091	14.2871	16.7045	28.396	0	7.86194	11.604	13.9761	20.1228	0	5.64387	7.79013	10.8046	19.6079	0	4.78164	3.26486	2.95275	4.9319	9
WALGFYPAE	207	215	2	0	4.96225	12.6745	13.8095	27.3252	0	22.479	11.3336	14.4084	47.2653	0	6.90494	7.41031	12.0668	20.8915	0	9.60175	2.73563	1.21648	13.7512	9
WALGFYPAEIT	207	217	2	0	6.13158	10.38	14.233	27.5512	0	9.00841	13.499	21.3279	28.6193	0	4.76069	7.63843	15.6429	33.0625	0	2.1679	2.9323	3.756	2.92284	11
WALGFYPAEITL	207	218	2	0	7.55502	14.4121	24.2159	39.1782	0	13.6594	22.4081	33.024	40.9336	0	7.9144	16.6573	30.2091	44.6861	0	3.42535	4.1241	4.4986	2.81368	12
WALGFYPAEITLT	207	219	2	0	9.50896	16.5838	27.6513	39.9884	0	13.6692	22.1873	32.3721	39.0579	0	7.82171	16.5643	30.0508	44.0064	0	3.00966	3.24081	2.36052	2.62988	13
ITLTWQRDGED	216	226	1	0	42.1353	61.9479	66.288	82.0881						0	51.2467	64.814	66.1284	84.2004	0	6.44277	2.02669	0.112887	1.49358	11
ITLTWQRDGEDQTQD	216	230	2	0	50.2242	63.82	62.6034	85.6596						0	55.5482	68.6947	80.7432	88.5973	0	3.76465	3.44692	12.8268	2.07727	15
ITLTWQRDGEDQTQDTE	216	232	2	0	41.5531	55.5325	61.2179	82.8807	0	49.3293	63.5747	74.1885	79.5422	0	43.1138	62.6057	77.4326	85.5201	0	4.11372	4.39024	8.57982	2.99578	17
ITLTWQRDGEDQTQDTEL	216	233	2	0	46.2895	61.852	61.2326	85.3948	0	51.5775	66.9924	75.6479	82.3652	0	50.7368	69.2557	82.9411	91.1652	0	2.84161	3.79389	11.0472	4.47057	18
LTWQRDGED	218	226	2	0	51.1488	58.3244	67.1752	80.6449	0	51.305	60.7205	68.5241	75.9157	0	46.7863	52.5622	63.0287	78.1292	0	2.56498	4.19328	2.86395	2.36619	9
LTWQRDGEDQTQDTE	218	232	2	0	64.0487	75.4385	86.6144	94.7327	0	63.7574	77.7423	83.3495	89.3518	0	65.7409	81.4426	91.1021	95.7913	0	1.07103	3.02897	3.89233	3.45309	15
LTWQRDGEDQTQDTEL	218	233	2	0	58.7517	69.7822	80.9473	91.666	0	58.6015	71.7402	79.006	87.1453	0	59.3416	74.376	85.798	94.3237	0	0.391203	2.30523	3.49835	3.62928	16
TWQRDGED	219	226	2	0	65.0006	72.6244	79.7792	88.8764	0	56.5829	66.3535	71.1775	79.9402	0	57.4385	61.5351	70.0017	76.1005	0	4.63275	5.56045	5.33809	6.55522	8
TWQRDGEDQTQD	219	230	2	0	72.2332	82.5286	80.4885	93.9689	0	69.2632	78.0491	81.5761	87.3462	0	80.6407	88.3132	95.0661	97.3041	0	5.90136	5.14588	8.12064	5.06861	12
TWQRDGEDQTQDT	219	231	2	0	73.6484	82.0457	92.0792	97.0422	0	66.9032	80.2436	83.5713	84.597						0	4.76958	1.27426	6.01602	8.80009	13
TWQRDGEDQTQDTE	219	232	2	0	64.6497	74.5799	85.7785	94.949	0	62.5489	75.061	82.2898	88.7496	0	64.7437	79.2439	88.6198	94.8605	0	1.2409	2.5652	3.1705	3.55395	14
TWQRDGEDQTQDTEL	219	233	2	0	64.0487	75.4385	86.6144	94.7327	0	63.4765	77.0906	83.3626	89.2586	0	65.7409	81.4426	91.1021	95.7913	0	1.17746	3.10155	3.88617	3.50624	15
WQRDGEDQTQDTE	220	232	2	0	68.3495	78.5068	88.2141	98.0052	0	64.2265	77.359	85.3069	90.6829	0	64.2141	81.4308	91.83	97.4	0	2.38398	2.09945	3.26795	4.0641	13
WQRDGEDQTQDTEL	220	233	2	0	65.5683	78.1192	87.6594	97.2786	0	66.7924	80.7207	87.1352	92.4107	0	65.4439	82.4057	93.0641	98.242	0	0.745226	2.15948	3.2822	3.12594	14
QTQDTEL	227	233	1	0	62.2414	76.9409	85.3151	100.158	0	64.0333	80.7712	90.0578	94.5807	0	63.311	83.3069	95.6634	101.364	0	0.90154	3.20491	5.18012	3.61877	7
ELVETRPAGDGTFQKWAA	232	249	2	0	38.1272	61.4585	71.2794	72.0241						0	27.8626	40.358	60.4587	73.1734	0	7.25823	14.9204	7.65137	0.812678	18
LVETRPAGDGT	233	243	2	0	47.0668	60.154	71.2818	82.6272	0	48.1414	59.701	72.5399	70.9555						0	0.759883	0.320333	0.889585	8.25313	11
LVETRPAGDGTF	233	244	1	0	50.6449	61.5358	72.8414	84.1819						0	51.2043	68.6067	81.6325	86.6823	0	0.395504	4.99992	6.2163	1.76805	12
LVETRPAGDGTF	233	244	2	0	47.1743	59.7845	70.3979	81.8204	0	42.4696	56.1901	65.6037	69.7384	0	47.6605	62.6863	74.7323	79.1942	0	2.86693	3.25421	4.56624	6.35455	12
LVETRPAGDGTFQKW	233	247	2	0	55.6333	64.1006	71.0367	81.128	0	44.7445	59.4215	65.8696	69.5421	0	42.448	56.7532	69.5657	71.9337	0	7.0438	3.71929	2.66218	6.11675	15
LVETRPAGDGTFQKWAA	233	249	2	0	38.7404	50.1639	60.0154	73.7974	0	38.0591	48.6555	58.0578	60.9821	0	37.1275	49.7823	61.8229	68.768	0	0.809652	0.784297	1.88304	6.45687	17
LVETRPAGDGTFQKWAA	233	249	3	0	38.6523	50.151	59.6207	73.2102	0	37.9268	48.4783	57.7562	60.6204	0	37.0523	49.3311	61.1122	68.1299	0	0.801133	0.836397	1.68144	6.33381	17
VETRPAGDGT	234	243	2	0	49.5652	61.5769	70.1328	81.872	0	51.0807	65.9936	76.0443	77.6848						0	1.07162	3.1231	4.18002	2.96084	10
VETRPAGDGTF	234	244	1	0	52.4821	62.9688	71.1232	79.9836	0	49.5622	62.9134	70.887	72.1425	0	54.2136	64.3684	75.357	77.3827	0	2.35091	0.824529	2.5153	3.99391	11
VETRPAGDGTF	234	244	2	0	49.4587	61.5284	67.7696	79.4525	0	50.2483	61.9898	70.9666	71.9854	0	52.7124	64.7308	73.7922	76.3765	0	1.69713	1.73114	3.01321	3.7528	11
VETRPAGDGTFQKW	234	247	2	0	55.0292	58.0389	62.5223	73.6457	0	41.7881	50.1595	59.7004	60.5632	0	43.995	54.1654	62.0827	65.4135	0	7.094	3.93992	1.5183	6.61367	14
VETRPAGDGTFQKWAA	234	249	2	0	71.7665	75.6205	77.2119	85.3787	0	43.1441	50.4334	59.4926	60.6054	0	277.994	-29.9181	-7.97694	5.99601	0	128.13	55.1198	44.9504	40.6151	16
VETRPAGDGTFQKWAA	234	249	3	0	76.4391	76.8526	78.555	85.0632	0	48.1922	56.4531	64.2365	63.61	0	68.6271	72.5002	72.4317	72.7581	0	14.586	10.7439	7.1842	10.7653	16
AAVVVPSGEEQRYTCHVQHEGLPKPLTL	248	275	3						0	26.5734	34.821	40.6757	48.27	0	28.866	36.8167	43.3775	55.0771	0	1.62106	1.41118	1.91045	4.81332	28
VVVPSGE	250	256	1	0	19.2814	28.3666	32.1874	39.1951	0	18.8331	27.343	30.7624	33.26	0	17.9815	29.8552	33.6879	41.2104	0	0.660285	1.26325	1.46292	4.13311	7
VVVPSGEEQRYTC	250	262	2						0	-211.45	-333.488	-314.909	-192.551	0	37.9771	46.2722	35.1132	57.8836	0	176.372	268.531	247.503	177.084	13
VVVPSGEEQRYTCHVQHEGLPKPLTL	250	275	3						0	29.7405	36.7426	42.6918	48.7108	0	32.3121	40.0034	46.4551	56.5867	0	1.81841	2.30574	2.66106	5.56913	26
VVVPSGEEQRYTCHVQHEGLPKPLTL	250	275	5						0	40.895	47.4297	48.9586	52.5621	0	31.8761	39.337	46.0777	56.6049	0	6.37734	5.72242	2.03715	2.85869	26
VVVPSGEEQRYTCHVQHEGLPKPLTLRWEL	250	279	3						0	35.7544	43.6817	50.9543	57.3678	0	34.2401	46.1472	54.5196	64.6332	0	1.07078	1.74342	2.52101	5.13738	30
VVVPSGEEQRYTCHVQHEGLPKPLTLRWEL	250	279	4						0	42.7851	50.2346	48.4608	61.7701	0	34.475	45.733	53.6572	63.1449	0	5.87617	3.18312	3.67441	0.972146	30
HVQHEGLPKPLTL	263	275	2	0	28.2097	44.2351	38.0872	67.8958						0	40.6885	49.3823	60.0032	74.4642	0	8.82382	3.63959	15.497	4.64456	13
HVQHEGLPKPLTL	263	275	3	0	30.9505	45.0497	39.6169	71.1246	0	39.8855	46.1198	55.9856	72.4331	0	41.2511	49.6253	59.3684	73.3744	0	5.59469	2.39343	10.5633	1.1299	13
HVQHEGLPKPLTLRWEL	263	279	3	0	33.0709	51.0572	38.052	72.6109						0	46.3398	55.2679	65.2283	77.6802	0	9.38251	2.97741	19.2165	3.58459	17
RWELSSQPGSLH	276	287	3	0	98.5088	102.416	97.0621	102.776						0	-56.2854	57.5585	115.408	-10.0656	0	109.456	31.7193	12.9726	79.7912	12
HHILDA	287	292	2	0	63.2057	96.9597	86.5134	99.7002	0	-3.63818	-24.1446	56.0456	-28.1993	0	34.2658	31.0443	61.5707	33.5758	0	33.522	60.6313	16.2325	63.9621	6
MIQRTPKIQV	308	317	1	0	76.5395	80.9552	81.3204	92.4193	0	67.7879	74.0131	77.8161	83.2366	0	74.7082	77.8404	82.995	89.4175	0	4.61584	3.47716	2.64275	4.68222	10
MIQRTPKIQV	308	317	2	0	75.0324	79.6591	79.9663	91.6339	0	68.2008	74.6908	79.049	84.0392	0	75.2952	78.488	83.6157	90.1256	0	4.02221	2.59728	2.41572	4.02074	10
MIQRTPKIQV	308	317	3	0	75.5516	80.208	80.4214	92.1858	0	68.0184	74.4571	79.1983	84.2207	0	75.9905	78.639	84.3164	91.0107	0	4.48139	2.97269	2.67277	4.29979	10
MIQRTPKIQVY	308	318	2	0	82.9319	81.471	76.0639	93.2787						0	74.6915	80.1265	85.6892	86.7613	0	5.82681	0.950773	6.80605	4.60849	11
MIQRTPKIQVYSRHPAE	308	324	3	0	66.9904	73.2153	75.9516	86.0902	0	62.1445	73.2406	76.4328	84.0813						0	3.42657	0.0179292	0.340264	1.42047	17
MIQRTPKIQVYSRHPAENGKSNF	308	330	2	0	60.6334	68.1355	71.0093	83.3799	0	57.8622	66.1889	72.4983	77.7041	0	59.1285	67.2292	74.1257	81.842	0	1.38732	0.974089	1.55873	2.93546	23
MIQRTPKIQVYSRHPAENGKSNF	308	330	3	0	59.34	67.2218	69.2168	83.9628	0	57.2397	66.0183	72.4317	77.8396	0	59.5392	66.9976	73.9155	81.8638	0	1.274	0.639986	2.40188	3.11164	23
MIQRTPKIQVYSRHPAENGKSNF	308	330	5	0	59.4923	67.1196	69.1415	83.4986	0	55.1266	64.779	71.1945	76.8183	0	59.2077	66.8103	74.7287	81.7643	0	2.44253	1.27153	2.82615	3.46642	23
MIQRTPKIQVYSRHPAENGKSNF	308	330	6	0	61.5653	68.0632	71.1745	84.4776						0	61.2234	68.9339	75.8388	88.1511	0	0.241788	0.61567	3.29817	2.59759	23
MIQRTPKIQVYSRHPAENGKSNFLNC	308	333	3						0	55.8219	65.7474	72.1091	77.4661	0	57.7361	65.9926	72.7792	80.8926	0	1.35357	0.173389	0.473828	2.42288	26
MIQRTPKIQVYSRHPAENGKSNFLNC	308	333	4						0	55.2789	65.5144	71.9726	76.2667	0	57.4139	65.7097	72.676	80.6187	0	1.50968	0.138094	0.4974	3.07737	26
IQRTPKIQV	309	317	3	0	71.9981	77.5058	78.6124	91.9945	0	67.2843	73.7779	78.7971	85.1432						0	3.33314	2.63601	0.13057	4.84461	9
IQRTPKIQVYSRHPAENGKSNF	309	330	3	0	56.7529	65.3167	67.8118	82.9535	0	53.3161	63.5209	68.1088	75.2443	0	55.1169	63.4588	70.188	78.6453	0	1.71905	1.05519	1.29472	3.86347	22
IQRTPKIQVYSRHPAENGKSNF	309	330	4	0	56.8105	64.9102	67.7027	82.6006	0	54.4966	62.8164	70.2196	76.8667	0	57.0001	65.4091	73.0834	82.0737	0	1.3939	1.37568	2.69222	3.16934	22
IQRTPKIQVYSRHPAENGKSNF	309	330	5	0	56.4636	64.9478	67.9744	82.3763						0	55.8249	63.9195	71.8256	79.2871	0	0.451647	0.727123	2.7232	2.18435	22
IQRTPKIQVYSRHPAENGKSNFLNC	309	333	3						0	53.0751	63.222	68.2825	74.2412	0	53.6951	62.6753	69.7891	78.0711	0	0.438358	0.38652	1.06532	2.70809	25
YSRHPAENGKSNF	318	330	2	0	55.1469	63.9957	69.5033	79.2238	0	54.819	65.2459	71.7248	75.7355	0	53.1704	63.8446	70.8039	76.2599	0	1.05925	0.769122	1.11614	1.88096	13
YSRHPAENGKSNF	318	330	3	0	55.3057	64.1296	69.574	79.3695	0	54.5661	65.0371	71.3904	75.3881	0	54.3029	64.9708	0.393017	76.8294	0	0.519912	0.505917	40.4762	2.01578	13
YSRHPAENGKSNFLNC	318	333	2						0	45.9353	57.9323	65.7579	71.1164	0	53.2439	63.2255	70.3871	75.9223	0	5.16793	3.74285	3.27334	3.3983	16
YSRHPAENGKSNFLNC	318	333	3						0	53.9212	64.8564	69.4832	91.8186	0	52.7616	63.2133	70.2204	75.7702	0	0.81995	1.16183	0.521248	11.3479	16
LNCYVSGFHPSDIE	331	344	2						0	20.0894	20.8937	56.0639	67.2764	0	-5.09967	8.83374	35.6058	59.8024	0	17.8114	8.52768	14.466	5.28489	14
YVSGFHPSD	334	342	1	0	27.0476	48.5338	48.1312	88.2769	0	19.7826	33.7203	55.947	61.4511	0	20.1154	35.0265	52.3145	67.405	0	4.10179	8.20152	3.91114	14.0873	9
YVSGFHPSDIE	334	344	2	0	15.6383	27.4845	36.9763	65.9768	0	19.2841	31.0695	49.2582	64.2579	0	18.9235	29.9439	49.0053	68.275	0	2.00893	1.83339	7.01911	2.01549	11
YVSGFHPSDIEVD	334	346	2	0	16.9384	27.4411	43.9626	72.3673	0	26.3876	46.3378	57.973	84.2707						0	6.6816	13.362	9.90686	8.41697	13
YVSGFHPSDIEVDL	334	347	2	0	24.5606	28.7705	38.3117	63.3534	0	19.1567	28.8349	45.7713	60.4979	0	17.6209	27.0206	43.7169	61.4857	0	3.64508	1.02942	3.85318	1.45017	14
YVSGFHPSDIEVDLLKNGERIEKVEHSDL	334	362	3	0	55.4417	56.6282	49.2185	72.5658						0	44.5462	54.34	62.4053	71.2748	0	7.70431	1.61801	9.32446	0.912831	29
YVSGFHPSDIEVDLLKNGERIEKVEHSDL	334	362	4	0	45.8204	53.8274	46.893	71.3606	0	46.7346	61.3389	69.7567	75.7075	0	45.036	54.9687	63.5383	74.2299	0	0.850115	4.04771	11.8214	2.21028	29
YVSGFHPSDIEVDLLKNGERIEKVEHSDLS	334	363	4	0	54.1392	53.199	50.4441	69.1955						0	44.211	53.5935	61.5677	71.4588	0	7.02029	0.278967	7.86557	1.60036	30
IEVDLL	343	348	1	0	15.0679	22.876	31.1665	57.6091	0	16.3713	31.1979	49.4098	65.7751	0	13.0167	22.6707	43.7219	59.9248	0	1.69112	4.865	9.33459	4.20859	6
IEVDLLKNGERIEKVEHSDL	343	362	2	0	69.6983	86.319	88.7583	112.032	0	70.1048	71.1836	74.133	79.7842	0	88.5729	99.2234	107.597	106.447	0	10.7818	14.0347	16.7762	17.2339	20
IEVDLLKNGERIEKVEHSDL	343	362	3	0	92.1387	99.8666	97.9667	123.404	0	67.1229	66.4916	69.0033	58.1775	0	88.7451	99.1568	107.97	117.783	0	13.5697	19.0675	20.2375	36.1453	20
IEVDLLKNGERIEKVEHSDL	343	362	4	0	65.5739	74.3102	73.696	89.4913						0	78.1282	87.436	94.9228	103.427	0	8.87722	9.28137	15.0096	9.85399	20
IEVDLLKNGERIEKVEHSDL	343	362	5	0	56.077	66.1327	67.2678	80.5204						0	56.9937	64.4039	70.2147	77.5795	0	0.648199	1.22247	2.08373	2.0795	20
IEVDLLKNGERIEKVEHSDLS	343	363	2	0	53.3939	64.0596	62.506	79.3827	0	56.419	64.2339	70.1699	73.8892	0	57.3867	63.8559	69.238	76.666	0	2.08287	0.189162	4.18178	2.74678	21
IEVDLLKNGERIEKVEHSDLS	343	363	3	0	52.2259	63.2929	62.5586	78.6398	0	55.5261	64.4038	70.144	73.1211	0	56.6429	63.2482	68.9357	76.1541	0	2.29669	0.654687	4.07569	2.76385	21
IEVDLLKNGERIEKVEHSDLS	343	363	4	0	52.4894	63.5139	62.3935	78.6249	0	54.0954	64.225	68.7523	73.9372	0	57.4168	63.6387	69.6664	76.6372	0	2.513	0.379693	3.96158	2.35286	21
IEVDLLKNGERIEKVEHSDLSF	343	364	2	0	54.9054	65.4713	62.5276	76.7688	0	56.3486	63.9082	69.5671	73.0814	0	55.1285	63.3639	69.0267	74.5193	0	0.776866	1.09397	3.91761	1.85852	22
IEVDLLKNGERIEKVEHSDLSF	343	364	3	0	51.3972	62.4659	57.5642	77.1743	0	52.4474	62.6532	66.3993	74.4051	0	55.0701	63.1145	68.4316	74.552	0	1.89173	0.333823	5.77764	1.55812	22
IEVDLLKNGERIEKVEHSDLSFSKDWSF	343	370	4	0	44.206	60.5303	48.3936	70.352						0	54.1682	75.4962	54.6572	90.7388	0	7.04434	10.5825	4.42899	14.4156	28
VDLLKNGERIEKVEHSD	345	361	3	0	62.8694	69.3514	71.6242	77.0866						0	58.5438	67.1132	67.695	73.7948	0	3.05864	1.58264	2.77838	2.32763	17
VDLLKNGERIEKVEHSDL	345	362	2	0	62.3097	69.3526	71.4816	78.406	0	60.6855	67.1772	70.0457	73.5493	0	63.3973	69.2553	72.1923	77.228	0	1.36469	1.22882	1.09353	2.53336	18
VDLLKNGERIEKVEHSDL	345	362	3	0	62.4816	69.2269	71.4465	78.4852	0	61.1951	67.3572	70.3869	73.4884	0	64.0722	69.968	72.8879	77.8314	0	1.4412	1.34541	1.25533	2.71592	18
VDLLKNGERIEKVEHSDL	345	362	4	0	62.9285	69.0792	72.0179	78.6041	0	61.4964	67.6675	70.4922	73.5519	0	64.4492	70.2673	74.1022	79.4096	0	1.47663	1.30153	1.8122	3.17505	18
VDLLKNGERIEKVEHSDLS	345	363	2	0	59.7914	66.7231	69.8889	76.4806	0	60.7291	66.9947	70.3619	72.8248	0	63.0043	69.2884	71.9598	76.3078	0	1.65219	1.4092	1.08515	2.0626	19
VDLLKNGERIEKVEHSDLS	345	363	3	0	62.0635	68.5929	71.0812	77.9283	0	61.6102	67.8854	70.868	73.4983	0	64.3197	70.3668	73.048	77.0659	0	1.45127	1.27834	1.20182	2.34865	19
VDLLKNGERIEKVEHSDLSF	345	364	2	0	84.2943	95.0617	97.8505	87.4879	0	56.3499	62.7107	75.22	63.735	0	58.3212	64.0378	66.7461	70.9475	0	15.5958	18.3068	16.0802	12.1779	20
VDLLKNGERIEKVEHSDLSF	345	364	3	0	70.9912	80.3013	89.5903	95.7912	0	54.7967	62.7003	74.5482	61.3283	0	41.7997	45.9946	48.4854	51.5736	0	14.6249	17.1553	20.7972	23.2309	20
VDLLKNGERIEKVEHSDLSFSKDWSF	345	370	4	0	66.3654	67.3074	60.3747	73.5344						0	52.2592	60.6082	62.9477	67.4686	0	9.9746	4.73699	1.81943	4.28915	26
DLLKNGERIEKVEHSDL	346	362	2	0	66.9676	75.0994	77.5073	84.9245	0	67.4638	76.5853	77.8872	79.3687	0	69.4302	76.8197	79.4154	83.6699	0	1.30242	0.932951	1.01003	2.91375	17
DLLKNGERIEKVEHSDLSF	346	364	3	0	65.5586	72.1521	75.2115	81.3651	0	63.8882	70.6467	73.5164	76.0746	0	64.5867	71.0311	73.6942	78.3677	0	0.838916	0.782167	0.931601	2.65305	19
LLKNGERIEKVEHSDL	347	362	2	0	79.426	76.4832	79.1826	85.6116	0	66.2296	74.0324	77.0927	79.3967	0	69.8536	76.7912	79.0245	83.3821	0	6.81801	1.51174	1.16365	3.1485	16
LLKNGERIEKVEHSDL	347	362	3	0	67.35	74.263	77.6592	84.8782	0	65.0384	72.7041	75.0516	78.5444	0	67.9699	73.8386	76.3313	81.6054	0	1.54496	0.805943	1.30388	3.16747	16
LLKNGERIEKVEHSDLS	347	363	2	0	69.9498	75.9951	79.1341	83.6874	0	66.2755	73.9902	76.2735	79.1749	0	69.0939	75.4406	77.4015	82.2979	0	1.9225	1.0353	1.44093	2.31105	17
LLKNGERIEKVEHSDLS	347	363	3	0	67.7314	75.8189	78.3385	84.8661	0	65.8737	73.7136	76.4299	78.5693						0	1.31357	1.48873	1.34958	4.45249	17
LLKNGERIEKVEHSDLSF	347	364	2	0	69.3375	73.6255	76.3523	87.356	0	66.3414	72.0383	74.8449	76.9219	0	66.5757	74.0703	75.3715	79.4232	0	1.66625	1.06819	0.765019	5.44758	18
LLKNGERIEKVEHSDLSF	347	364	3	0	66.1641	73.3186	75.6214	81.8007	0	63.8977	70.6731	73.2575	76.0994	0	65.3301	72.394	74.382	78.9747	0	1.14629	1.34255	1.18245	2.85067	18
LKNGERIEKVEHSDL	348	362	2	0	66.8506	76.5351	78.9414	86.4494	0	67.6597	74.5461	77.715	80.4629	0	71.6451	78.7277	80.412	84.7538	0	2.56661	2.09164	1.35034	3.08561	15
LKNGERIEKVEHSDL	348	362	3	0	68.3179	76.4416	78.401	85.8559	0	67.6828	75.0536	78.2641	80.9733	0	71.841	78.8644	80.3945	84.7922	0	2.24002	1.92868	1.19244	2.56761	15
LKNGERIEKVEHSDL	348	362	4	0	69.979	78.1748	80.4207	87.0697	0	69.6947	75.6683	79.223	81.2139	0	72.8265	79.6209	81.1273	85.1591	0	1.73192	1.99987	0.962618	2.98624	15
LKNGERIEKVEHSDLS	348	363	2	0	66.3604	74.9646	77.1138	84.1448	0	67.3148	74.1063	77.4797	79.7576	0	70.1754	75.6526	75.3259	80.7544	0	1.98528	0.774685	1.15249	2.29985	16
LKNGERIEKVEHSDLSF	348	364	2	0	64.3557	73.8081	75.9854	82.3185	0	66.5806	73.0901	76.7882	78.4373	0	67.8019	74.2416	76.692	80.4187	0	1.74729	0.581557	0.438405	1.94075	17
LKNGERIEKVEHSDLSF	348	364	3	0	66.5708	72.8767	76.3937	81.4938	0	65.8767	72.808	75.8965	77.9334	0	67.4683	74.2231	76.4118	79.8388	0	0.797973	0.797943	0.292433	1.78165	17
LKNGERIEKVEHSDLSF	348	364	4	0	67.8464	73.5279	75.9991	81.7157	0	64.6367	64.9309	70.8087	74.8887	0	-6.39408	71.9976	72.1526	74.898	0	41.9669	4.58599	2.69387	3.9389	17
LKNGERIEKVEHSDLSFSKD	348	367	3	0	85.9807	83.3506	74.4681	113.305	0	70.3124	75.8019	78.8197	79.4069	0	-204.401	-129.228	-32.8062	-54.0967	0	163.317	120.612	63.2285	88.5018	20
LKNGERIEKVEHSDLSFSKDWSF	348	370	3	0	44.3233	45.6084	45.2178	53.0984	0	63.0411	70.478	75.0773	73.2325	0	55.7709	66.6222	68.8466	72.1929	0	9.43623	13.385	15.7519	11.3363	23
KNGERIEKVEHSDL	349	362	2	0	80.3745	81.7519	83.8109	90.659						0	74.1923	80.5965	86.1587	83.1294	0	4.37149	0.816939	1.66011	5.32419	14
KNGERIEKVEHSDL	349	362	3	0	74.3251	82.8008	85.3039	91.3839						0	2.43534	2.43534	2.43534	91.0924	0	50.8338	56.827	58.5969	0.206125	14
KNGERIEKVEHSDLS	349	363	2	0	69.6759	79.0855	80.9287	87.6318	0	65.8746	72.7856	78.1518	79.2478						0	2.68796	4.45467	1.96353	5.92841	15
KNGERIEKVEHSDLSF	349	364	2	0	76.3436	78.921	84.3773	89.2043						0	72.8365	77.7194	84.36	88.8582	0	2.47988	0.849619	0.0122188	0.244718	16
KNGERIEKVEHSDLSF	349	364	3	0	69.0679	77.917	78.891	87.1991						0	66.6286	74.6577	75.5291	78.6488	0	1.72486	2.30466	2.37719	6.04601	16
RIEKVEHSDL	353	362	2	0	57.9292	67.1556	66.9538	74.5392	0	71.4389	80.534	83.9379	86.8584						0	9.55283	9.45999	12.0096	8.71103	10
RIEKVEHSDLSF	353	364	2	0	287.609	304.288	312.093	336.187	0	-40.0829	-116.193	-24.253	77.8915	0	76.2631	78.0857	83.2088	90.616	0	166.125	210.442	171.787	145.593	12
RIEKVEHSDLSF	353	364	3	0	235.075	245.597	244.917	269.501						0	7.1155	12.8594	94.5998	13.2258	0	161.192	164.57	106.29	181.214	12
SFSKDWSF	363	370	1	0	53.215	89.8834	56.2763	62.8171	0	47.4369	49.265	50.9862	53.9365	0	49.7562	53.4172	55.2169	58.1729	0	2.90773	22.3491	2.79897	4.44189	8
SFSKDWSF	363	370	2	0	47.4403	51.2854	49.4772	56.6549	0	51.0072	57.0692	60.8225	63.2265	0	47.1372	49.7392	51.872	55.2168	0	2.15223	3.86377	5.97999	4.27022	8
FSKDWSF	364	370	1	0	53.3411	56.4805	54.9814	62.0417	0	56.5224	59.3173	61.9297	64.3711	0	50.1328	52.5271	54.6431	57.9962	0	3.19476	3.41035	4.11276	3.22574	7
FSKDWSF	364	370	2	0	48.6207	52.7976	50.9272	57.8442	0	51.1955	57.2081	61.2445	64.0925	0	49.1349	51.5936	53.8192	57.1	0	1.3626	2.95589	5.32202	3.84037	7
SKDWSF	365	370	1	0	41.9003	43.4599	42.6277	57.6633	0	37.3406	46.2198	51.8376	56.7987	0	27.2146	29.2859	33.8919	40.7953	0	7.51659	9.08547	8.9739	9.49901	6
SKDWSF	365	370	2	0	29.9474	33.1795	31.9557	39.5295	0	35.5503	42.6853	48.3946	52.6246	0	26.6731	29.6606	32.3821	38.235	0	4.48924	6.73773	9.37035	7.96054	6
YYTEFTPTEKDE	374	385	2	0	50.2909	68.2592	69.9801	97.0487	0	83.3868	101.569	109.714	125.373	0	56.9602	75.0172	94.0411	99.5608	0	17.5033	17.6077	20.0141	15.6781	12
YYTEFTPTEKDEY	374	386	2	0	45.4979	63.5269	62.7668	95.3393	0	52.4536	70.7807	85.1151	89.1948	0	54.2764	72.1419	92.0255	97.7331	0	4.63259	4.63122	15.2931	4.40428	13
YYTEFTPTEKDEYA	374	387	2	0	43.6114	65.8498	65.8441	96.4668	0	51.7389	65.532	70.9997	75.0225	0	55.4636	73.2586	92.3288	98.2705	0	6.06084	4.37209	14.0413	12.9331	14
YTEFTPTEKDE	375	385	2	0	56.7538	71.1896	79.5041	99.0154	0	58.6788	74.8602	87.2624	92.5707	0	58.3798	73.3926	92.4696	98.6746	0	1.03594	1.84755	6.52446	3.62647	11
YTEFTPTEKDEY	375	386	1	0	45.7957	66.4587	68.3629	94.697						0	54.31	73.1054	92.2824	99.6312	0	6.02055	4.69992	16.9137	3.489	12
YTEFTPTEKDEYA	375	387	2	0	43.6974	64.4326	65.7523	95.4739	0	54.0787	71.8432	86.6896	91.2275	0	54.9947	73.5871	92.9362	98.7537	0	6.27482	4.86076	14.2382	3.77343	13
YTEFTPTEKDEYAC	375	388	2						0	52.5462	71.2751	86.8983	89.6595	0	54.4694	71.7029	90.2354	97.0781	0	1.35989	0.302518	2.3597	5.24574	14
YTEFTPTEKDEYACRVNHVTLSQPKIVKWDRDM	375	407	4						0	52.5353	65.7289	74.9328	78.955	0	52.3204	67.589	79.718	84.7368	0	0.151981	1.31524	3.38371	4.08832	33
YTEFTPTEKDEYACRVNHVTLSQPKIVKWDRDM	375	407	5						0	-313.738	-189.47	-108.078	-76.9425	0	48.3721	66.0241	78.0605	83.6438	0	256.05	180.662	131.62	113.552	33
TEFTPTEKDE	376	385	2	0	53.548	62.3643	71.164	84.1826	0	62.2293	76.1682	88.3872	94.7923	0	-81.7946	-89.1186	159.595	140.542	0	80.7629	91.7037	46.8817	29.9499	10
TEFTPTEKDEYA	376	387	2	0	42.0166	62.9141	62.9882	94.5791	0	51.2828	67.7136	84.0547	88.8304	0	57.077	71.4856	91.2677	99.0408	0	7.59657	4.29597	14.6944	5.11875	12
TEFTPTEKDEYACRVNHVTLSQPKIVKWDRDM	376	407	3						0	53.1478	73.5468	75.384	77.0438	0	49.7945	65.4342	77.2512	83.2373	0	2.37118	5.73651	1.32034	4.37945	32
TEFTPTEKDEYACRVNHVTLSQPKIVKWDRDM	376	407	4						0	48.875	67.3678	78.2758	81.3296	0	49.0864	65.2381	76.6609	82.3327	0	0.149444	1.50598	1.14194	0.709359	32
YACRVNHVTLSQPKIVKWDRDM	386	407	3						0	55.5779	64.3863	69.1862	70.8612	0	51.3	63.7329	70.5352	74.7581	0	3.0249	0.461987	0.95389	2.75552	22
ACRVNHVTLSQPKIVKWDRDM	387	407	2						0	50.7537	62.6094	70.9741	70.8215	0	52.3136	66.133	73.2635	77.4512	0	1.10307	2.49159	1.61885	4.68791	21
ACRVNHVTLSQPKIVKWDRDM	387	407	3						0	77.5596	91.4104	90.2208	116.119	0	50.5513	63.9504	70.7446	75.2602	0	19.0978	19.4171	13.7718	28.8914	21
ACRVNHVTLSQPKIVKWDRDM	387	407	4						0	64.7183	87.3483	85.5558	113.336	0	50.6099	64.0883	71.4829	75.2841	0	9.97615	16.4473	9.95101	26.9068	21
CRVNHVTLSQPKIVKWDRDM	388	407	3						0	50.5572	62.9095	68.5826	71.322	0	50.8612	64.6276	71.5904	75.5803	0	0.214964	1.2149	2.12682	3.01103	20
CRVNHVTLSQPKIVKWDRDM	388	407	4						0	52.0464	63.835	69.3956	73.1226	0	50.9912	64.8927	72.123	75.9955	0	0.746173	0.747965	1.92859	2.03148	20
CRVNHVTLSQPKIVKWDRDM	388	407	5						0	29.2366	44.7296	52.806	60.194	0	42.2034	57.6806	66.6162	70.4191	0	9.16894	9.15775	9.76529	7.23024	20
RVNHVTLSQPKIVKWDRDM	389	407	3	0	39.477	58.6842	52.6848	78.1818	0	49.9512	62.8995	69.4226	71.3753	0	51.338	65.1696	72.9007	76.835	0	6.4848	3.29094	10.8084	3.60443	19
RVNHVTLSQPKIVKWDRDM	389	407	4	0	40.1536	59.6367	54.8806	77.859						0	49.9455	64.2679	71.6983	75.9669	0	6.92395	3.27475	11.8919	1.33791	19
RVNHVTLSQPKIVKWDRDM	389	407	5	0	39.0332	57.7531	52.1852	77.6809						0	52.5715	65.5567	72.8608	76.4686	0	9.57296	5.51797	14.6198	0.857255	19
SQPKIVKWDRDM	396	407	2	0	42.7334	62.3917	75.6917	85.2273						0	49.7791	10.0942	79.8247	86.7932	0	4.98207	36.9799	2.92246	1.10729	12
VKWDRDM	401	407	2	0	55.7472	68.9271	77.4361	87.1178	0	52.7893	70.1765	79.1767	82.061	0	57.0979	72.7022	79.9515	84.7643	0	2.20368	1.92314	1.28822	2.53042	7
ILDTAGQEEY	415	424	1	0	57.6448	71.7724	74.8136	91.4884	0	60.5126	76.3855	85.9144	87.3302	0	62.9642	79.8839	91.3676	94.6697	0	2.66238	4.06851	8.43603	3.68053	10
ILDTAGQEEY	415	424	2	0	58.3361	73.201	76.7978	93.1865	0	63.0985	409.269	309.296	82.2403	0	34.777	60.9397	219.745	86.7587	0	15.1648	197.663	117.267	5.50079	10
																			Average	11.222	11.5074	12.195	11.152	5662
																								16.5073

## Sheet: Q61H
				% Deuterium Uptake																				Peptide Length
				Q61H_Replicate1					Q61H_Replicate2					Q61H_Replicate3					Q61H_SD of % Deuterium Uptake
Sequence	START	END	Charge	0s	20s	60s	180s	600s	0s	20s	60s	180s	600s	0s	20s	60s	180s	600s	0s	20s	60s	180s	600s
ASGSHSMRY	2	10	1	0	62.4353	76.942	78.6078	81.3659	0	77.382	71.2935	80.7263	91.248	0	66.461	81.9607	84.0556	85.2641	0	7.73394	5.33671	2.74627	4.97763	9
ASGSHSMRY	2	10	2	0	64.636	77.2081	79.4843	81.7918	0	74.2864	71.6401	81.6747	89.5213	0	64.1925	79.0081	81.454	84.3524	0	5.70399	3.84121	1.20599	3.93739	9
ASGSHSMRY	2	10	3	0	65.2315	79.7437	80.8013	83.2482	0	75.1345	71.1532	80.3553	89.4838	0	66.3681	80.8488	81.1943	83.1189	0	5.41927	5.30759	0.419815	3.63803	9
ASGSHSMRYF	2	11	2	0	59.3843	73.0868	75.5603	77.8649	0	80.7807	83.7156	85.5078	89.8986	0	24.081	46.2039	55.9786	62.6809	0	28.6327	19.3339	15.0243	13.6392	10
ASGSHSMRYF	2	11	3	0	62.0896	77.7164	78.5946	81.8606	0	73.3247	70.9539	77.5548	87.6028	0	64.4102	79.302	81.5985	81.838	0	5.93128	4.43352	2.09985	3.3218	10
ASGSHSMRYFF	2	12	2	0	54.7102	68.9361	68.3239	71.9595	0	66.0409	62.1343	69.5649	77.1672	0	57.0442	70.7989	71.2651	73.8791	0	5.98292	4.56087	1.47656	2.63361	11
ASGSHSMRYFF	2	12	3	0	53.5789	71.2497	69.7121	72.5304	0	72.1372	67.0643	74.7025	82.5364	0	63.2794	79.0779	77.6465	79.7622	0	9.28232	6.09814	4.01097	5.16587	11
ASGSHSMRYFFTSVSRPGRGEPRF	2	25	3	0	64.4265	72.9099	73.9635	75.5113	0	66.3442	63.0543	71.0875	77.2856	0	57.3506	67.6901	71.9587	74.9874	0	4.73692	4.93065	1.47475	1.20448	24
ASGSHSMRYFFTSVSRPGRGEPRF	2	25	4	0	64.9544	73.563	74.6626	76.2028	0	67.3316	64.1218	71.9409	78.1632	0	57.6385	67.915	72.1791	75.2651	0	5.05187	4.75087	1.50732	1.47881	24
ASGSHSMRYFFTSVSRPGRGEPRF	2	25	5	0	65.9167	74.1862	75.5532	77.1965	0	70.4706	66.7327	74.2569	81.1343	0	61.0883	71.5337	75.8525	79.4755	0	4.69184	3.77798	0.848124	1.97705	24
SGSHSMRYF	3	11	2	0	97.3569	97.2935	97.63	99.3252	0	111.347	110.648	105.536	110.954	0	67.6062	71.1714	71.2314	78.7728	0	22.3386	20.0793	17.9639	16.2953	9
RYFFTSVSRPGRGEPRF	9	25	3						0	77.3387	65.8414	76.3398	78.2773	0	74.244	71.3675	77.8614	85.2614	0	2.18829	3.90755	1.07596	4.93849	17
FFTSVSRPGRGEPR	11	24	4	0	70.1791	77.505	77.558	79.8332	0	69.5409	67.0409	74.9111	80.9551	0	60.75	69.4382	75.9148	79.6463	0	5.26933	5.48204	1.33626	0.707885	14
FFTSVSRPGRGEPRF	11	25	3	0	68.4383	75.6375	75.9043	78.1608	0	68.6921	65.2452	74.4051	78.9055						0	0.179516	7.34844	1.06007	0.526641	15
FFTSVSRPGRGEPRF	11	25	4	0	68.4303	75.5762	76.0495	78.1326	0	68.2295	65.0875	72.798	79.427	0	59.2194	68.2466	74.0431	78.4743	0	5.26093	5.38073	1.64054	0.670769	15
FTSVSRPGRGEPRF	12	25	2	0	69.6599	77.2444	77.5075	79.5881	0	68.3378	65.4005	73.8666	79.9291	0	59.4695	69.0114	74.7254	79.0326	0	5.54133	6.0704	1.90322	0.452518	14
FTSVSRPGRGEPRF	12	25	3	0	69.4672	76.7289	76.9852	79.2509	0	69.1188	66.4076	73.8258	80.2655	0	60.1259	69.2151	75.1259	79.1052	0	5.2955	5.33647	1.58793	0.632045	14
TSVSRPG	13	19	2	0	92.9513	97.0122	98.5521	99.4135						0	45.5861	15.3923	20.0926	36.0193	0	33.4923	57.714	55.4793	44.8265	7
TSVSRPGRGEPRF	13	25	2	0	67.5553	65.7293	65.5163	65.2065	0	66.7415	57.881	69.7059	76.9083	0	61.7826	69.6408	74.8268	77.3669	0	3.12456	5.98874	4.66298	6.89225	13
TSVSRPGRGEPRF	13	25	3	0	71.6757	79.2486	78.9926	81.2033	0	69.4855	67.7034	75.0541	81.5841	0	60.1644	69.6382	75.6201	80.0622	0	6.11264	6.18325	2.12938	0.791978	13
TSVSRPGRGEPRF	13	25	4	0	73.4613	80.9801	81.1251	83.7568	0	69.026	69.5016	76.0246	80.9751	0	57.7265	68.9083	76.5814	80.2389	0	8.11309	6.80486	2.79794	1.85543	13
SVSRPGRGEPRF	14	25	2	0	76.0256	83.7672	80.8822	81.1551	0	58.5364	59.3582	66.8379	71.6492						0	12.3667	17.2597	9.93083	6.72171	12
SVSRPGRGEPRF	14	25	3	0	78.0383	81.724	81.4464	84.2707	0	2.20311	70.3138	79.4998	83.189	0	-0.326411	-0.326411	-0.326411	82.7662	0	44.5316	44.4456	46.6598	0.775912	12
VSRPGRGEPRF	15	25	2	0	78.184	84.3849	83.3582	87.0976	0	66.6967	-123.998	79.9825	184.678	0	58.6952	81.6514	75.0024	87.3185	0	9.79618	119.529	4.20349	56.2745	11
IAVGYVDDTQ	26	35	1	0	21.2635	39.6035	52.6385	64.2588	0	49.2415	50.1833	61.8915	72.5782	0	37.8155	56.1532	64.1355	71.4186	0	14.0671	8.38119	6.09422	4.50589	10
IAVGYVDDTQF	26	36	1	0	22.2098	39.5456	52.3605	64.9146	0	47.705	47.681	60.0152	69.4766	0	35.3411	53.8313	62.228	68.5163	0	12.7495	7.16579	5.17781	2.40509	11
IAVGYVDDTQF	26	36	2	0	20.0814	34.4189	44.7352	55.9898	0	46.4042	44.0674	53.121	62.1439	0	34.6814	49.2692	54.5094	60.7102	0	13.1876	7.53532	5.2881	3.21997	11
YVDDTQ	30	35	1	0	28.7792	50.7752	66.1733	81.9194	0	48.8763	56.2619	83.3902	92.1064	0	37.861	17.6928	77.012	78.4554	0	10.0641	20.8652	8.70421	7.09604	6
YVDDTQF	30	36	1	0	33.7628	54.6209	66.7949	79.7626	0	53.0803	58.2005	75.2443	84.5316	0	41.2425	61.7892	72.7412	82.19	0	9.74037	3.58415	4.34007	2.38462	7
TQFVRF	34	39	2	0	40.6868	37.6481	39.0726	47.5674	0	115.419	86.8195	58.9888	76.1441	0	78.0998	79.4115	72.4083	68.8947	0	37.366	26.5106	16.773	14.8551	6
FVRFDSDA	36	43	2	0	84.4625	87.284	74.3058	100.749	0	100.161	85.8726	73.8044	86.6763	0	105.934	111.276	105.015	114.189	0	11.1113	14.2769	17.8767	13.7575	8
FVRFDSDAASQKMEPRAPWIEQEGPEY	36	62	3	0	38.1063	49.004	58.1118	71.105	0	46.0566	48.0468	63.5996	78.7593	0	36.4305	50.1542	62.2095	77.432	0	5.14257	1.05521	2.85306	4.09028	27
FVRFDSDAASQKMEPRAPWIEQEGPEY	36	62	4	0	38.2527	49.1996	57.8846	71.2234	0	46.3001	47.8661	63.4842	79.1485	0	36.4127	50.6926	62.7669	77.7257	0	5.25845	1.414	3.04705	4.22513	27
FVRFDSDAASQKMEPRAPWIEQEGPEYW	36	63	3	0	40.3682	51.9497	59.0441	71.37	0	44.0612	47.5203	62.3265	77.5792	0	43.7988	52.4683	64.491	80.0169	0	2.06055	2.71939	2.7425	4.4584	28
FVRFDSDAASQKMEPRAPWIEQEGPEYW	36	63	4	0	39.3931	51.6486	57.6865	70.466	0	48.1334	47.8832	62.6726	77.5427	0	-6.00851	-6.00851	67.112	81.7495	0	29.0662	32.2564	4.71541	5.70221	28
VRFDSD	37	42	2	0	14.4957	20.9802	21.4794	33.7681	0	24.9753	20.8305	42.6599	20.7579	0	29.7031	6.82916	24.3684	27.9405	0	7.78286	8.12723	11.4858	6.51686	6
VRFDSDAASQ	37	46	2	0	53.2918	57.0734	59.592	68.3747	0	59.9849	57.4571	67.3152	81.8251	0	46.8345	55.8595	63.0324	75.0793	0	6.57557	0.833978	3.86926	6.72524	10
VRFDSDAASQKMEPRAPWIEQ	37	57	3	0	42.2544	51.8541	58.8008	66.7103	0	135.573	141.499	-31.4949	127.839						0	65.986	63.3887	63.8487	43.2245	21
VRFDSDAASQKMEPRAPWIEQEGPEY	37	62	2	0	39.2407	51.1293	58.6111	71.0557	0	45.706	47.3525	63.4054	79.0919	0	36.3962	50.2894	62.285	77.5167	0	4.7708	1.98305	2.50795	4.25845	26
VRFDSDAASQKMEPRAPWIEQEGPEY	37	62	3	0	40.4988	51.2144	59.6619	72.7916	0	46.6422	48.4794	64.2475	79.5725	0	37.1128	50.8688	63.1668	78.3138	0	4.83073	1.48935	2.3972	3.60695	26
VRFDSDAASQKMEPRAPWIEQEGPEY	37	62	4	0	39.2334	50.2594	58.9945	72.3071	0	47.3103	49.4951	64.7451	79.87	0	37.4335	51.5361	63.4077	78.5015	0	5.26032	1.03116	3.00929	4.0299	26
VRFDSDAASQKMEPRAPWIEQEGPEYW	37	63	3	0	40.1569	50.8175	59.0603	72.3737	0	46.4098	48.3924	64.0733	79.0393	0	36.5113	50.2771	62.8439	77.75	0	5.00614	1.27314	2.61268	3.53548	27
VRFDSDAASQKMEPRAPWIEQEGPEYW	37	63	4	0	38.2873	49.067	58.0066	70.8368	0	0.237636	46.9931	62.7014	77.706						0	26.9052	1.46644	3.31969	4.85727	27
DSDAASQKMEPRAPWIE	40	56	3	0	43.2194	46.9507	53.8874	67.6275	0	102.073	87.4597	87.5437	89.9683						0	41.6156	28.6441	23.7987	15.7974	17
DSDAASQKMEPRAPWIEQEGPEY	40	62	2	0	40.2617	51.8093	61.1436	74.4462	0	46.6827	49.4648	65.9332	81.2616	0	37.2743	51.6559	65.066	80.2901	0	4.8075	1.31154	2.55202	3.68654	23
DSDAASQKMEPRAPWIEQEGPEY	40	62	3	0	40.3469	51.8271	61.0548	74.6368	0	46.7041	49.6424	65.9916	81.2776	0	37.6509	51.699	65.026	80.4393	0	4.64837	1.22604	2.61644	3.61643	23
DSDAASQKMEPRAPWIEQEGPEYW	40	63	2						0	43.3421	46.6085	63.8618	79.4443	0	35.7839	50.2694	63.0706	78.6034	0	5.34446	2.58865	0.559472	0.59463	24
DSDAASQKMEPRAPWIEQEGPEYW	40	63	3	0	38.7244	49.7328	59.0089	72.1912	0	44.5768	47.5312	63.923	79.0742	0	35.6754	49.3548	62.3137	77.7138	0	4.52369	1.17723	2.5053	3.64521	24
AASQKMEPRAPWIEQEGPEY	43	62	3	0	42.3181	55.6784	64.9525	80.0545	0	21.8259	15.6833	23.8779	36.5922	0	18.1483	22.366	25.4952	37.5731	0	13.0232	21.4242	23.2616	24.8147	20
ASQKMEPRAPWIEQEGPEY	44	62	2	0	36.412	48.9157	57.9884	72.2811	0	40.741	45.9684	64.6273	79.5424	0	32.0892	47.5179	63.861	79.6664	0	4.32587	1.47432	3.63202	4.22856	19
ASQKMEPRAPWIEQEGPEY	44	62	3	0	41.5191	50.0222	60.1942	74.013	0	41.2642	45.9778	63.5935	79.263	0	32.7687	48.1955	63.0942	78.6919	0	4.98011	2.02533	1.83551	2.88041	19
ASQKMEPRAPWIEQEGPEYW	44	63	3	0	37.4433	49.6682	60.1277	73.0483	0	42.0394	46.0575	61.4069	76.639	0	37.5147	50.7926	61.2713	76.4931	0	2.63318	2.47396	0.702694	2.03228	20
KMEPRAPWIEQEGPEY	47	62	2	0	37.9144	48.0802	57.0149	71.9114	0	40.2619	43.8495	62.0575	77.6228	0	30.8879	45.5006	60.9246	75.9574	0	4.87774	2.13224	2.64565	2.9372	16
KMEPRAPWIEQEGPEY	47	62	3	0	32.0737	45.5434	55.7991	69.8566	0	40.4891	44.831	61.5993	76.3731	0	34.3093	47.866	61.4512	76.6805	0	4.35899	1.58713	3.30685	3.8541	16
KMEPRAPWIEQEGPEYW	47	63	3	0	32.3817	45.0288	53.8576	67.2114	0	66.8081	70.7114	83.0775	92.9271						0	24.3432	18.1604	20.6616	18.1838	17
WDQETRN	63	69	2	0	16.8495	20.6165	25.1671	36.489	0	23.9139	23.3203	31.3147	44.3216	0	13.8791	16.7294	26.1159	40.042	0	5.15475	3.31313	3.3096	3.9219	7
WDQETRNMKA	63	72	2	0	11.6307	15.4954	17.2773	26.2456	0	31.3946	30.2912	35.4541	45.8874	0	19.2824	27.8076	31.5068	44.1706	0	9.96549	7.92337	9.56084	10.8785	10
WDQETRNMKA	63	72	3	0	16.5578	21.3908	21.146	33.6422	0	26.2922	25.5569	30.3673	38.9652	0	18.4496	23.1127	24.6149	37.5711	0	5.16147	2.09344	4.65752	2.76026	10
WDQETRNMKAHSQT	63	76	2	0	69.2342	73.0093	68.6885	78.1498	0	148.23	37.4359	30.5969	65.3157	0	96.3685	42.1146	42.4325	42.6991	0	40.1376	19.3298	19.4954	17.9489	14
WDQETRNMKAHSQT	63	76	3	0	72.402	75.8167	69.851	79.9249	0	94.7164	84.6868	101.478	109.458	0	54.0421	59.2134	60.8701	70.3385	0	20.3692	12.9309	21.3304	20.3896	14
WDQETRNMKAHSQTDRANL	63	81	2	0	16.3529	27.4827	18.4519	24.4758	0	30.1516	23.8863	36.6845	43.7822	0	16.0754	28.5586	31.3588	39.8029	0	8.048	2.44682	9.37532	10.1939	19
WDQETRNMKAHSQTDRANL	63	81	3	0	11.0134	15.2481	16.4949	25.9508	0	25.4824	21.5926	28.4438	41.5311	0	17.0707	24.0578	25.5246	37.8337	0	7.26632	4.54495	6.22942	8.14062	19
WDQETRNMKAHSQTDRANLGTL	63	84	2	0	46.5402	40.9595	53.7852	63.14						0	14.6695	27.9406	28.236	54.5931	0	22.536	9.20573	18.066	6.04353	22
WDQETRNMKAHSQTDRANLGTL	63	84	3	0	12.2746	17.7525	22.6905	34.654	0	25.2802	23.2279	32.6673	46.4168	0	16.8734	25.5397	30.4891	44.3213	0	6.59507	3.99926	5.24563	6.27442	22
WDQETRNMKAHSQTDRANLGTL	63	84	4	0	12.785	18.8876	23.5094	35.6392	0	25.8361	23.9322	32.7886	47.4503	0	18.7329	26.2334	31.6547	45.0825	0	6.53406	3.75729	5.0619	6.2488	22
WDQETRNMKAHSQTDRANLGTLRG	63	86	2	0	14.5625	19.8672	24.8786	35.9502	0	26.7049	22.5671	33.9723	47.2838	0	18.2043	27.4548	32.2235	45.8994	0	6.23113	3.84601	4.82529	6.1827	24
WDQETRNMKAHSQTDRANLGTLRG	63	86	3	0	17.3156	18.8333	23.2116	33.8533	0	26.0461	23.8673	34.19	49.2625	0	16.9895	25.4368	32.2518	43.3251	0	5.13728	3.4499	5.85955	7.77184	24
WDQETRNMKAHSQTDRANLGTLRG	63	86	4	0	14.7231	19.9251	24.5339	35.6989	0	12.8497	11.043	22.1255	37.4028	0	18.4911	27.5956	31.6383	44.8916	0	2.8732	8.28371	4.94581	4.89029	24
WDQETRNMKAHSQTDRANLGTLRG	63	86	5	0	14.34	19.4881	23.8631	35.8809	0	25.9171	23.4074	32.5755	46.1752	0	18.9454	24.9632	31.5205	44.0245	0	5.82873	2.82129	4.7549	5.43009	24
WDQETRNMKAHSQTDRANLGTLRGY	63	87	3	0	15.3221	21.2827	23.8537	35.7908	0	27.135	22.4774	33.0143	46.5861	0	20.5226	29.9913	30.3826	46.9957	0	5.92053	4.72096	4.71644	6.35422	25
DQETRNMKA	64	72	2	0	12.5053	12.1882	14.9841	19.4465	0	21.7924	18.7042	38.423	41.5682	0	3.5791	3.5791	22.9595	21.3262	0	9.10723	7.58664	11.9171	12.2654	9
DQETRNMKAHSQTDRANL	64	81	2	0	11.7767	15.1661	16.1534	24.4702	0	26.1031	20.9075	26.257	42.9078	0	17.8845	24.3989	25.0317	35.4795	0	7.18907	4.66186	5.51375	9.2766	18
DQETRNMKAHSQTDRANL	64	81	3	0	11.8275	15.0219	16.5873	24.5605	0	25.312	20.7184	26.892	39.5254	0	16.3414	23.043	23.7969	34.8009	0	6.86394	4.12703	5.28749	7.65001	18
DQETRNMKAHSQTDRANL	64	81	4	0	34.2493	40.6137	38.0694	46.7372	0	24.8264	21.2678	26.4782	38.6246	0	15.748	22.8259	23.7085	34.5631	0	9.25119	10.7479	7.61861	6.1984	18
DQETRNMKAHSQTDRANLGTL	64	84	3	0	13.0749	18.1585	22.8372	33.8087	0	26.8349	22.3213	32.2594	45.7187	0	21.1259	26.7141	30.9708	42.3351	0	6.91317	4.27833	5.10872	6.13727	21
DQETRNMKAHSQTDRANLGTLRG	64	86	3	0	14.3307	19.1904	23.574	34.689	0	25.7932	23.3269	32.2933	46.4323	0	17.8968	26.0809	29.6026	41.3579	0	5.86599	3.46829	4.46484	5.88969	23
ETRNMKAHSQTDRANL	66	81	3	0	12.8372	15.4828	17.7569	26.5254	0	24.4631	20.6682	27.8311	39.5183	0	17.484	4.68831	24.3861	39.4672	0	5.85182	8.15238	5.12026	7.48673	16
TRNMKAHSQTDRANL	67	81	2	0	12.6409	16.3745	17.9126	27.0501	0	26.069	21.9339	29.6761	41.9724	0	18.6583	25.2083	26.7099	39.7532	0	6.72608	4.46587	6.11792	8.05158	15
TRNMKAHSQTDRANL	67	81	3	0	14.2945	17.8505	19	28.0449	0	26.8197	23.2974	30.719	43.8062	0	18.6739	25.5513	27.4176	39.973	0	6.35629	3.95921	6.04274	8.21981	15
TRNMKAHSQTDRANLGTLRG	67	86	3	0	15.703	21.5864	27.0657	38.6423	0	27.5118	25.3155	37.0562	50.7222	0	18.8253	28.5988	34.238	47.9755	0	6.11896	3.50854	5.15094	6.33218	20
MKAHSQTDRANL	70	81	2	0	12.9486	15.91	18.0951	27.9174	0	25.195	22.4831	29.994	44.7489	0	17.6576	24.3737	26.797	40.7493	0	6.17739	4.44251	6.15803	8.79351	12
MKAHSQTDRANL	70	81	3	0	12.6392	16.0614	18.5209	28.391	0	26.3212	21.0718	28.7514	46.1924	0	19.3727	25.8448	28.6214	42.0473	0	6.84129	4.89214	5.86938	9.31452	12
DRANLGTL	77	84	2	0	12.1735	24.815	37.9068	51.6201	0	-22.5324	-16.8372	54.4188	35.6147	0	73.2956	20.5396	67.4556	56.346	0	48.517	22.9136	14.8084	10.865	8
DRANLGTLRG	77	86	2	0	22.2488	30.6444	40.4871	53.1064	0	56.6722	56.8237	65.0061	77.3237	0	51.2649	58.9136	64.3996	77.1723	0	18.5119	15.7527	13.9843	13.9383	10
GTLRGY	82	87	2	0	19.7896	23.0418	24.9028	32.5802	0	22.371	20.4435	27.1557	38.9309	0	17.6792	22.3061	25.6378	37.2266	0	2.34985	1.33927	1.14888	3.28697	6
GTLRGYYNQSEDGSHT	82	97	2	0	53.3489	61.1531	68.0371	73.4417	0	55.0238	56.2268	66.8717	76.5654	0	46.3688	58.9102	66.079	72.9345	0	4.59051	2.46643	0.984922	1.96631	16
GTLRGYYNQSEDGSHT	82	97	3	0	53.6641	60.8638	68.0282	73.2385	0	54.7781	54.3676	67.1287	75.9422	0	48.8349	59.8555	68.0991	74.3746	0	3.15925	3.49607	0.54095	1.35759	16
GTLRGYYNQSEDGSHTIQ	82	99	2	0	49.6602	58.4553	65.9097	71.1764	0	54.3632	54.3628	65.5469	73.7637	0	44.5464	56.7599	64.0606	70.4215	0	4.90982	2.05627	0.979782	1.75281	18
GTLRGYYNQSEDGSHTIQ	82	99	3	0	47.6995	57.4785	64.8336	69.9003	0	54.0966	54.7006	65.7164	74.03	0	45.2005	57.0022	64.3861	71.1471	0	4.58819	1.48554	0.676927	2.11817	18
GTLRGYYNQSEDGSHTIQIM	82	101	2	0	53.8189	61.5532	68.6526	72.3371	0	46.0128	45.4191	63.0226	71.5024	0	37.5804	51.0035	59.6434	66.7016	0	8.1213	8.19344	4.55121	3.04144	20
GTLRGYYNQSEDGSHTIQIM	82	101	3	0	48.0472	56.5463	63.7722	69.222	0	53.1001	51.5315	63.9914	71.4444	0	39.9578	52.6876	61.6094	68.3869	0	6.62933	2.62598	1.31652	1.58033	20
LRGYYNQSEDGSHTIQ	84	99	3	0	57.8775	67.7292	76.6395	80.0617	0	84.6521	117.005	97.277	95.8666	0	59.4181	54.6624	-33.9679	90.2652	0	15.0333	32.877	70.5752	8.01337	16
RGYYNQSEDGSHT	85	97	2	0	63.6463	72.11	76.2332	82.1811	0	62.5797	63.3149	75.6097	83.3898	0	52.2669	66.9882	79.2908	82.2474	0	6.28466	4.41737	1.9701	0.679508	13
RGYYNQSEDGSHT	85	97	3	0	60.5426	70.019	76.8636	83.1357						0	38.5524	65.5839	80.4339	82.6796	0	15.5494	3.13606	2.52459	0.32248	13
RGYYNQSEDGSHTIQ	85	99	2	0	56.7132	66.8249	72.8643	79.2538	0	64.8982	63.1609	73.1368	84.9571	0	54.9015	67.8911	75.2455	81.1913	0	5.3262	2.48115	1.30328	2.90006	15
RGYYNQSEDGSHTIQ	85	99	3	0	57.1171	67.224	74.1491	79.1653	0	59.9041	60.7259	72.2253	80.4223	0	50.9224	64.4348	72.9411	77.3284	0	4.59733	3.25989	0.972359	1.55598	15
RGYYNQSEDGSHTIQIM	85	101	2	0	56.917	66.694	72.9943	77.5373	0	65.1272	64.5699	88.2077	91.5097	0	72.6293	109.341	70.1777	111.478	0	7.85884	25.2576	9.69933	17.0586	17
YYNQSEDGSHT	87	97	2	0	68.7118	78.3673	87.1407	92.146	0	72.2181	74.9671	88.5852	97.6769	0	62.2129	74.8747	86.4597	90.683	0	5.07666	1.99032	1.08538	3.68889	11
YYNQSEDGSHTIQ	87	99	2	0	68.4672	78.1672	86.3443	91.2491	0	68.7884	70.7309	84.4571	91.8977	0	56.7628	73.0386	82.7583	88.5706	0	6.85218	3.80627	1.79381	1.76371	13
YYNQSEDGSHTIQIM	87	101	3	0	70.4575	75.1205	77.1801	79.2022	0	-57.7146	-63.9979	-15.8605	18.8973	0	-36.8383	-11.7911	7.15278	37.5128	0	68.7705	70.277	48.4596	30.8794	15
YNQSEDGSHTIQ	88	99	2	0	70.2101	78.6241	84.7782	89.2493	0	72.31	72.2984	85.1068	92.3873	0	60.1362	73.9265	83.7083	87.3071	0	6.50759	3.28464	0.731239	2.56346	12
YNQSEDGSHTIQIM	88	101	2	0	70.5602	74.9735	81.7235	81.7456	0	70.5022	71.5492	82.1516	88.6555	0	58.5467	74.0224	82.2841	86.0736	0	6.91934	1.76764	0.292976	3.49153	14
NQSEDGSHTIQIM	89	101	2	0	100.822	100.742	102.102	107.778	0	75.1969	74.9539	77.2288	81.4334						0	18.1197	18.2347	17.5879	18.6285	13
IMYGCD	100	105	1						0	64.9021	34.4106	68.3602	60.0705	0	56.9092	67.3328	50.8048	49.4659	0	5.65185	23.2795	12.4136	7.4986	6
CDVGPDGRF	104	112	2						0	40.7807	41.6955	52.9549	73.5941	0	32.9224	45.0519	54.4982	76.2815	0	5.55667	2.37339	1.09124	1.90031	9
DVGPDGRFLRGYRQDAYDGK	105	124	3	0	27.0074	40.0982	51.0848	56.8746	0	44.1891	41.031	51.3515	64.7761						0	12.1493	0.659594	0.188555	5.58718	20
DVGPDGRFLRGYRQDAYDGK	105	124	4	0	34.0836	47.4801	57.0396	66.1272	0	-22.3326	45.3714	53.0612	68.0155						0	39.8923	1.49106	2.81316	1.33522	20
VGPDGRF	106	112	2	0	32.4793	46.398	52.8501	68.9933	0	45.6568	47.1002	60.0468	80.4248	0	37.1636	49.5991	60.2479	80.5812	0	6.67987	1.68249	4.21429	6.64562	7
VGPDGRFLRG	106	115	2	0	27.2888	39.9314	46.1133	58.5309	0	42.3185	42.2331	52.9012	68.9119	0	33.4229	44.5197	51.8835	69.383	0	7.55699	2.29416	3.66074	6.134	10
GPDGRF	107	112	1	0	58.5821	75.1271	103.28	94.6464	0	360.475	342.054	227.387	201.082	0	489.838	522.479	494.109	464.389	0	221.305	225.066	199.704	190.337	6
LRGYRQDAYDGKD	113	125	2	0	16.3626	25.9247	30.1036	38.9525	0	45.3207	38.4204	46.2237	55.6935	0	33.5511	44.4917	46.2177	51.9281	0	14.5633	9.46696	9.30522	8.78261	13
LRGYRQDAYDGKD	113	125	3	0	16.9816	26.2379	30.7639	38.6813	0	44.7143	38.4364	45.8917	55.4315	0	33.7551	44.845	46.1128	51.6193	0	13.9676	9.45248	8.79861	8.77963	13
LRGYRQDAYDGKDY	113	126	2	0	20.6629	26.1029	29.3577	38.0342	0	50.4474	42.4977	49.1832	57.8994	0	39.9153	53.3711	51.9095	55.486	0	15.1035	13.727	12.3089	10.8398	14
LRGYRQDAYDGKDYIAL	113	129	3	0	56.4648	61.1052	56.8686	71.8665	0	64.1169	54.6506	43.1623	59.7243	0	51.4104	69.4565	71.0618	86.9521	0	6.39737	7.42321	13.9504	13.6404	17
YRQDAY	116	121	2	0	67.6151	86.1435	81.7012	82.2405	0	254.151	295.871	235.46	598.259	0	-39.8341	-37.5842	142.429	87.4777	0	148.755	168.566	77.443	296.423	6
YRQDAYDGKD	116	125	2	0	26.5263	40.7948	49.0903	59.9678	0	60.5208	53.1558	64.3482	74.5214	0	46.2909	63.9845	66.7375	71.5129	0	17.0722	11.6033	9.57371	7.68275	10
YRQDAYDGKD	116	125	3	0	25.4734	40.2033	48.7874	60.201	0	59.8114	55.0187	65.6438	75.7772	0	46.5075	64.6073	69.5876	73.5744	0	17.3134	12.2949	11.0479	8.4293	10
YRQDAYDGKDY	116	126	3	0	97.4288	95.2206	71.3251	81.8682	0	100.12	62.7161	59.561	75.5413	0	55.8844	78.5108	75.4122	79.3929	0	24.7991	16.2544	8.22959	3.18829	11
YRQDAYDGKDYIAL	116	129	2	0	26.4431	34.9947	37.858	45.8148	0	55.0153	44.1172	47.4797	56.1872	0	44.3568	58.5903	53.7057	55.0474	0	14.4388	11.8985	7.98429	5.68811	14
YRQDAYDGKDYIAL	116	129	3	0	26.2959	36.4582	37.7962	45.9328	0	59.5691	49.7876	50.9289	60.0347	0	48.8049	59.8371	61.759	58.8441	0	16.9786	11.7277	11.9998	7.82073	14
YRQDAYDGKDYIALNE	116	131	3	0	77.6172	72.9721	79.4167	108.497	0	-194.386	-89.1776	-96.5373	-105.593	0	106.883	107.425	85.9103	127.583	0	166.135	104.986	103.513	129.467	16
RQDAYDGKD	117	125	2	0	30.2028	36.1921	49.8131	63.7822	0	61.2185	54.3933	70.8753	79.6348	0	43.6093	92.4137	76.7469	83.0808	0	15.5553	28.6871	14.1629	10.2925	9
YIALNE	126	131	1	0	83.3277	85.4613	86.9421	86.9297	0	67.7041	54.1418	69.7063	77.6519	0	62.0885	69.898	75.7824	78.1689	0	11.0055	15.6599	8.74195	5.21371	6
NEDLRS	130	135	1	0	19.8509	28.5823	30.904	39.5167	0	29.9755	30.2964	35.3441	49.5859	0	21.3058	26.4606	34.5071	46.4057	0	5.47398	1.92153	2.35933	5.14721	6
NEDLRS	130	135	2	0	20.9721	28.605	31.5993	39.81	0	30.6274	30.6434	41.448	50.6622	0	22.3284	23.3548	33.0679	45.2006	0	5.22711	3.76039	5.31314	5.42614	6
NEDLRSWTAADM	130	141	2	0	41.0714	52.8346	60.8917	73.797	0	47.8183	49.5497	64.6315	77.9816	0	38.3458	52.3216	64.3325	77.5355	0	4.87645	1.76717	2.07822	2.29806	12
DLRSWTAAD	132	140	2	0	89.627	88.2359	94.8169	56.7419	0	87.1718	278.761	101.367	115.614	0	55.0592	156.171	-4.01393	91.4147	0	19.2881	96.5601	59.0419	29.5908	9
LRSWTAADM	133	141	2	0	50.1673	61.996	72.1732	87.025	0	54.7334	57.7226	74.7201	89.5059	0	44.7614	60.1469	75.5968	89.9885	0	4.9919	2.14316	1.77841	1.59008	9
RSWTAAD	134	140	2	0	40.4497	52.4041	67.2686	87.0368	0	56.9364	51.0355	73.9755	91.7519	0	41.6405	64.4578	79.3736	93.7483	0	9.19415	7.38602	6.06427	3.44629	7
RSWTAADM	134	141	2	0	54.7084	68.4895	79.4364	93.8934	0	59.9926	62.6937	82.3034	95.8127	0	49.235	66.086	82.7968	95.4155	0	5.37911	2.91192	1.81456	1.01311	8
RSWTAADMAA	134	143	2	0	60.7487	75.8073	85.3737	94.1138	0	-3.1792	74.5175	89.8675	97.7724	0	-2.86242	-2.86242	89.8265	94.9293	0	36.8177	45.0523	2.58273	1.92066	10
WTAADM	136	141	1	0	65.6061	78.7606	85.9402	96.1278	0	69.2147	70.4129	85.8052	96.8391	0	57.1063	72.745	86.8453	96.0461	0	6.21668	4.30718	0.565562	0.436157	6
AAQITKRKWEAVHAAE	142	157	2	0	24.4591	33.4214	41.7799	56.4182	0	29.3895	31.6363	46.3071	62.9245	0	22.943	34.2567	45.423	63.4946	0	3.37057	1.33862	2.39965	3.93135	16
AAQITKRKWEAVHAAE	142	157	3	0	24.9948	33.9114	42.0085	55.8501	0	26.7542	34.088	46.4672	62.3393	0	-1.5723	33.4363	44.3536	67.8694	0	15.8708	0.337069	2.23035	6.01603	16
AAQITKRKWEAVHAAE	142	157	4	0	25.5806	34.2271	43.3145	56.589	0	32.2647	34.7257	47.8123	64.6623	0	23.7543	35.3221	48.5449	64.3954	0	4.48033	0.548266	2.83209	4.58602	16
AAQITKRKWEAVHAAEQ	142	158	2	0	25.596	34.8225	44.535	60.919	0	28.6283	31.3985	47.8133	65.7029	0	22.055	34.4061	47.0472	66.1946	0	3.2899	1.86831	1.71492	2.91432	17
AAQITKRKWEAVHAAEQ	142	158	3	0	25.4301	34.4005	44.3482	59.4101	0	25.3298	30.2374	46.1948	64.7816	0	22.1403	34.6212	47.5173	65.7089	0	1.87108	2.46974	1.59175	3.40067	17
AAQITKRKWEAVHAAEQ	142	158	4	0	27.0537	36.3572	46.0058	62.0273	0	23.82	6.92339	43.0821	69.1867						0	2.2866	20.8128	2.0674	5.06244	17
AAQITKRKWEAVHAAEQRRVY	142	162	3	0	25.1689	33.4305	42.8604	56.8201	0	25.4989	27.8739	42.7456	59.615	0	20.2024	30.5727	42.3147	59.8971	0	2.96725	2.77869	0.287697	1.70093	21
AAQITKRKWEAVHAAEQRRVY	142	162	4	0	25.6883	33.6395	43.4605	57.9773	0	18.155	11.4512	42.1695	51.0576	0	10.577	10.8411	30.8109	51.2634	0	7.55567	12.9901	6.96058	3.93707	21
AAQITKRKWEAVHAAEQRRVY	142	162	5	0	25.7002	33.9859	43.4078	57.4031						0	22.4826	30.2487	42.3221	59.6445	0	2.27517	2.64257	0.767686	1.58497	21
AAQITKRKWEAVHAAEQRRVYL	142	163	4	0	24.8523	33.0059	42.3737	56.2624	0	26.5033	29.9338	44.2337	59.6582	0	20.0504	30.7187	42.4013	59.8173	0	3.35218	1.59607	1.066	2.00809	22
AAQITKRKWEAVHAAEQRRVYLEG	142	165	4	0	30.1115	35.7246	45.7523	61.9777	0	25.5167	27.6247	42.5907	58.806	0	20.0637	30.8213	41.9424	58.9478	0	5.02998	4.07978	2.03844	1.79164	24
AAQITKRKWEAVHAAEQRRVYLEG	142	165	5	0	25.3469	32.9029	42.3155	54.875	0	-12.0109	-5.12272	25.5104	47.9448						0	26.4159	26.8882	11.883	4.90038	24
AAQITKRKWEAVHAAEQRRVYLEGRCVDGLRRYLENGKETL	142	182	4						0	32.8477	33.4141	47.4694	62.5989	0	25.2163	39.5386	48.0648	66.1166	0	5.39626	4.33069	0.42101	2.48734	41
ITKRKWEAVHAAEQ	145	158	3	0	30.7654	42.5279	52.8701	69.4307	0	40.5646	39.6265	59.3102	74.3897	0	28.9568	54.198	74.2317	85.9085	0	6.24552	7.71293	10.9579	8.45372	14
QRRVYLEGRCVDGL	158	171	3						0	41.8526	40.3812	47.31	55.9113	0	30.5938	40.9433	46.0698	50.9408	0	7.96117	0.397452	0.87695	3.51471	14
RRVYLEGRCVDGL	159	171	3						0	41.8075	36.2589	48.2392	58.4752	0	39.276	50.934	59.3764	59.6455	0	1.79005	10.3769	7.8752	0.827549	13
EGRCVDGL	164	171	2						0	49.4121	51.0275	51.0004	21.3433	0	25.1685	51.437	57.622	58.9932	0	17.1428	0.289578	4.68221	26.6225	8
EGRCVDGLRRYLENGKETL	164	182	3						0	43.6387	41.9085	54.2286	66.0745	0	31.0603	45.303	53.221	66.2337	0	8.89427	2.40026	0.71247	0.112618	19
RCVDGL	166	171	1						0	41.3449	124.013	36.9881	118.814	0	-74.4259	-107.668	-98.6615	90.9122	0	81.8623	163.823	95.9188	19.7297	6
RCVDGL	166	171	2						0	48.5888	38.9395	14.2203	21.2	0	52.2097	58.5483	56.5412	56.7136	0	2.56035	13.8655	29.9253	25.1119	6
RCVDGLRRYLENGKETL	166	182	4						0	40.518	37.8055	49.2798	66.4867	0	33.235	46.3323	54.0752	68.7236	0	5.1499	6.02939	3.39088	1.58168	17
LRRYLENGKETL	171	182	2	0	29.8658	39.9152	46.456	59.1991	0	38.7511	43.6837	51.6186	66.7609	0	29.6335	42.4299	51.0694	66.6272	0	5.19832	1.91908	2.83538	4.32773	12
LRRYLENGKETL	171	182	3	0	30.171	40.3803	47.0487	59.3722	0	39.7338	40.9759	53.2835	68.4823	0	31.8894	43.6838	52.5607	67.2557	0	5.09795	1.76076	3.4102	4.94383	12
RRYLENGKE	172	180	2	0	31.6213	37.582	44.4436	64.398	0	38.5847	40.5835	58.4304	75.5035	0	29.3942	39.4699	52.4791	73.7577	0	4.79435	1.51729	7.0192	5.97191	9
RRYLENGKETL	172	182	2	0	29.2342	40.4349	46.7922	59.9202	0	39.4334	40.1835	53.0126	68.4203	0	30.6917	42.7536	52.2239	67.3007	0	5.5161	1.41687	3.38674	4.61839	11
RRYLENGKETL	172	182	3	0	29.0354	39.8106	46.3915	59.6644	0	39.583	40.9134	53.2962	68.8244	0	31.2109	43.0626	52.6147	67.7603	0	5.56892	1.65381	3.805	5.00965	11
TLQRTDPPKTHMTHHPISDHEAT	181	203	4	0	44.0507	55.2823	61.8343	72.0043						0	1.15791	1.15791	1.15791	77.1435	0	30.3298	38.2717	42.9047	3.63395	23
QRTDPPKTHMTHHPISD	183	199	2	0	56.6318	69.7563	73.2245	80.5329	0	64.3562	63.2597	77.3162	91.5973	0	51.796	68.2521	76.504	86.6084	0	6.33523	3.40081	2.16627	5.5411	17
QRTDPPKTHMTHHPISD	183	199	3	0	55.2847	68.0982	71.7972	79.5496	0	61.8595	62.4614	74.7435	87.6587	0	50.7936	64.4001	72.4461	82.5912	0	5.56555	2.86376	1.54809	4.09649	17
QRTDPPKTHMTHHPISD	183	199	4	0	56.2896	67.957	71.5535	78.7833	0	65.0279	64.8981	76.1581	90.9433	0	48.1528	1.02458	76.743	82.1118	0	8.43933	37.7914	2.84241	6.28409	17
QRTDPPKTHMTHHPISDHE	183	201	2	0	52.2648	64.4137	70.2948	79.7666						0	8.44518	8.44518	69.6765	78.4635	0	30.9852	39.5757	0.437211	0.921435	19
QRTDPPKTHMTHHPISDHE	183	201	4	0	56.2542	69.2031	74.3116	86.2127	0	68.9668	60.1907	72.5836	90.6467	0	59.8883	75.2483	78.9047	86.8907	0	6.54774	7.57737	3.26696	2.38843	19
QRTDPPKTHMTHHPISDHEAT	183	203	2	0	44.7726	55.9195	60.7093	71.8467	0	54.2628	54.6854	67.3675	82.5425	0	43.4778	56.7137	65.6877	77.0143	0	5.88864	1.02209	3.46263	5.34892	21
QRTDPPKTHMTHHPISDHEAT	183	203	3	0	44.6255	56.4777	60.9558	71.5025	0	54.7025	55.0011	67.7096	81.8004	0	44.3126	57.5073	65.4028	77.2203	0	5.91034	1.2597	3.43295	5.1594	21
QRTDPPKTHMTHHPISDHEAT	183	203	4	0	47.6591	58.7082	62.8309	72.348	0	55.2444	54.851	67.8907	82.155	0	44.6103	57.6185	66.1741	77.4193	0	5.47596	1.98848	2.57313	4.90446	21
QRTDPPKTHMTHHPISDHEATL	183	204	2	0	34.6504	53.0251	57.3249	71.3292	0	55.4652	54.1763	66.9653	80.4499	0	47.7821	60.0285	69.6563	83.4655	0	10.5256	3.75542	6.48383	6.31888	22
QRTDPPKTHMTHHPISDHEATL	183	204	3	0	40.1612	56.4744	61.5186	72.3862	0	47.4718	46.9904	61.1364	76.6138	0	39.2223	54.0137	62.4641	75.5644	0	4.51628	4.9215	0.683486	2.20134	22
QRTDPPKTHMTHHPISDHEATL	183	204	4	0	32.557	50.3528	55.8663	67.5604	0	54.6745	53.7594	66.4963	79.2479	0	44.0672	57.486	64.2067	76.0469	0	11.0618	3.56778	5.5947	6.03968	22
QRTDPPKTHMTHHPISDHEATLRC	183	206	2						0	58.0708	69.95	72.3785	87.2374	0	44.9761	57.443	64.8484	73.3434	0	9.25936	8.8438	5.32457	9.82453	24
QRTDPPKTHMTHHPISDHEATLRC	183	206	3						0	52.1903	50.6004	61.522	75.3903	0	42.5745	55.6545	62.7314	74.0297	0	6.79939	3.57377	0.855172	0.962102	24
QRTDPPKTHMTHHPISDHEATLRC	183	206	4						0	52.9147	51.3613	63.7719	76.4181	0	42.8115	55.7764	62.829	73.6016	0	7.144	3.122	0.666686	1.99157	24
QRTDPPKTHMTHHPISDHEATLRCWALGFYPAEITL	183	218	4						0	32.8845	40.8443	52.8861	71.9741	0	2.16456	39.0076	51.7852	68.5961	0	21.7223	1.29877	0.778402	2.38862	36
HEATLRC	200	206	2						0	24.7271	24.2541	42.3845	35.9248	0	19.8118	25.5921	23.1629	27.5784	0	3.47566	0.946112	13.5917	5.9018	7
LRCWALGFYPAE	204	215	2						0	6.50498	7.60962	-3.47427	22.56	0	8.52057	-17.5307	38.34	28.5505	0	1.42524	17.7769	29.5671	4.23592	12
RCWALGFYPAE	205	215	2						0	15.7967	14.5222	17.6765	26.4493	0	9.27274	13.4326	15.8281	25.804	0	4.61312	0.770393	1.30695	0.456314	11
RCWALGFYPAEIT	205	217	2						0	16.0103	17.984	23.1435	39.4059	0	12.3881	18.634	24.9112	41.6252	0	2.56128	0.459612	1.24992	1.56933	13
RCWALGFYPAEITL	205	218	2						0	15.782	19.9508	33.2689	46.5217	0	11.3873	20.087	31.6894	46.9789	0	3.10752	0.0963225	1.11688	0.3233	14
RCWALGFYPAEITLT	205	219	2						0	21.5591	18.2424	34.0154	45.6066	0	10.7616	21.6627	34.7946	50.8193	0	7.63502	2.4185	0.550988	3.68597	15
WALGFYPAE	207	215	1	0	-8.90469	-13.601	-0.203237	-0.0314758	0	15.8007	15.056	18.489	28.1362	0	7.72077	12.0823	14.7955	26.6065	0	12.5966	15.757	9.89953	15.8395	9
WALGFYPAE	207	215	2	0	-28.2664	-28.2736	-17.58	-14.7149	0	15.8113	24.7115	21.4287	26.0747	0	16.0707	14.3387	15.2166	26.476	0	25.5235	28.0797	20.9598	23.6665	9
WALGFYPAEIT	207	217	1	0	3.51196	5.4289	14.3108	25.5633	0	12.7906	14.2466	23.101	39.9773	0	8.80157	14.3643	21.9469	41.2215	0	4.6545	5.12523	4.77681	8.70336	11
WALGFYPAEIT	207	217	2	0	-0.998931	1.81485	7.3489	22.391	0	15.4958	15.5848	25.2616	42.653	0	9.93032	14.988	23.5129	43.5061	0	8.39148	7.78352	9.87586	11.9522	11
WALGFYPAEITL	207	218	2	0	2.44031	10.3293	22.0182	37.0303	0	17.443	21.3791	35.1109	49.719	0	12.3453	22.7845	34.5316	51.2096	0	7.62863	6.82162	7.39755	7.79185	12
WALGFYPAEITLT	207	219	2	0	5.7651	13.3146	24.3837	38.3143	0	16.6624	21.5203	35.0673	49.1499	0	12.736	22.6154	34.2646	49.5863	0	5.51909	5.08331	5.95	6.38566	13
YPAEIT	212	217	1	0	15.814	16.6518	24.3556	50.1448	0	2.36259	2.00453	52.2088	50.5135	0	244.414	98.0948	239.182	99.4914	0	136.031	51.7701	116.823	28.3844	6
ITLTWQRDGEDQTQD	216	230	2	0	48.4723	66.3898	75.076	87.9077	0	56.2837	59.8936	76.6409	92.1507						0	5.52355	4.59348	1.1066	3.00024	15
ITLTWQRDGEDQTQDTEL	216	233	2	0	48.36	66.7284	75.3939	86.8177	0	55.7229	60.9604	78.3331	91.1196	0	43.619	62.7524	77.6197	89.5124	0	6.09908	2.95213	1.5331	2.17376	18
ITLTWQRDGEDQTQDTEL	216	233	3	0	48.8881	68.0251	79.0463	92.133	0	52.5539	58.9344	79.4308	89.5663	0	46.1669	66.2021	80.2472	90.9084	0	3.20515	4.80944	0.613233	1.28382	18
LTWQRDGED	218	226	2	0	49.4241	58.7878	66.7856	81.5027	0	59.6845	59.0484	72.426	88.7955	0	48.2564	58.9749	71.325	86.0826	0	6.28809	0.134365	2.98978	3.68599	9
LTWQRDGEDQTQDTE	218	232	2	0	61.2235	76.2459	86.9772	94.2157	0	64.0979	68.7535	85.0378	95.5481	0	53.6517	70.805	83.5445	92.7071	0	5.39627	3.87187	1.72118	1.42139	15
LTWQRDGEDQTQDTEL	218	233	2	0	55.7204	70.0638	80.4284	91.369	0	59.7178	64.6924	81.2091	94.108	0	49.8575	66.836	80.2394	92.4789	0	4.95951	2.7039	0.514056	1.37765	16
TWQRDGEDQTQD	219	230	2	0	72.5065	88.4537	88.0548	93.8255	0	69.1854	70.3193	83.6733	95.5371	0	61.8001	75.6046	88.5863	94.2776	0	5.48028	9.32637	2.6962	0.886971	12
TWQRDGEDQTQDTE	219	232	2	0	61.6797	74.5117	85.6978	93.9207	0	63.61	68.0968	84.5694	95.2237	0	53.8478	69.7205	82.9084	92.2616	0	5.16984	3.33524	1.40316	1.48459	14
TWQRDGEDQTQDTEL	219	233	2	0	61.2235	76.2459	86.9772	94.2157	0	64.2779	68.7577	85.0906	95.6319	0	53.4725	70.7631	83.5424	92.7447	0	5.57024	3.87631	1.72019	1.4437	15
WQRDGEDQTQDTE	220	232	2	0	63.8684	78.8431	87.6425	96.3355	0	73.2907	71.1805	88.4964	100.746	0	60.7238	75.453	90.6319	97.5484	0	6.53957	3.83973	1.53981	2.27868	13
WQRDGEDQTQDTEL	220	233	2	0	62.4729	78.8188	88.0245	96.2577	0	67.3514	72.1913	88.3814	99.6031	0	56.2225	74.3763	87.3123	96.4331	0	5.57853	3.37721	0.544283	1.88285	14
QTQDTEL	227	233	1	0	58.2097	77.8508	89.6127	99.7089	0	65.3402	71.8372	90.653	101.307	0	52.6411	74.1556	91.0368	98.8589	0	6.3655	3.03297	0.736824	1.24305	7
LVETRPAGDGT	233	243	2	0	45.3907	61.6364	73.0676	82.6435	0	53.3875	65.0399	81.8063	88.5144						0	5.65458	2.40665	6.17923	4.15135	11
LVETRPAGDGTF	233	244	2	0	46.1776	62.9629	74.1533	82.8919	0	56.5589	60.8717	76.0537	86.307	0	46.5428	64.1762	77.0883	84.8514	0	5.89108	1.67161	1.48863	1.71374	12
LVETRPAGDGTFQKW	233	247	2	0	87.34	77.0451	87.6755	99.7437	0	58.163	58.2262	71.1097	80.2384	0	42.8839	62.4548	70.0996	80.4239	0	22.5872	9.87347	9.8688	11.2082	15
LVETRPAGDGTFQKWAA	233	249	2	0	37.3283	52.2089	62.7875	74.0967	0	48.1496	50.5229	64.0159	74.7729	0	38.8322	54.086	65.016	74.5407	0	5.86202	1.78244	1.11624	0.343559	17
LVETRPAGDGTFQKWAA	233	249	3	0	37.6639	52.2369	62.4222	73.9882	0	48.5514	50.7925	63.9944	75.2642	0	39.068	54.047	64.9322	74.6003	0	5.92235	1.6307	1.26828	0.638173	17
VETRPAGDGT	234	243	2	0	48.9584	65.1126	74.5377	82.7015	0	56.7643	61.8028	77.6666	88.0697	0	6.67853	6.67853	84.0825	92.6465	0	26.9478	32.8232	4.86582	4.97777	10
VETRPAGDGTF	234	244	1	0	64.5196	75.5781	86.2985	99.188	0	78.3359	73.7906	83.6818	95.9617	0	64.1823	73.7746	81.662	92.7959	0	8.076	1.03666	2.3246	3.19606	11
VETRPAGDGTF	234	244	2	0	64.7791	67.7597	44.3575	106.431	0	76.9585	73.8497	80.597	91.9674	0	62.6412	72.1811	80.278	89.4944	0	7.7233	3.14701	20.8314	9.14867	11
VETRPAGDGTFQKW	234	247	2	0	46.4964	61.2959	67.3733	75.4008	0	54.266	56.5882	68.2063	76.5308	0	45.7503	61.1503	71.4028	76.2995	0	4.71596	2.67696	2.12711	0.596955	14
VETRPAGDGTFQKWAA	234	249	2	0	66.0292	70.5978	73.0659	76.4548	0	60.9456	60.1029	68.4597	82.0774	0	52.0121	64.0397	70.1132	78.5581	0	7.09612	5.30174	2.33344	2.84086	16
VETRPAGDGTFQKWAA	234	249	3	0	67.247	71.5954	74.2686	78.3506	0	65.2798	60.416	69.94	83.4228	0	56.7266	64.8284	71.2823	78.8434	0	5.59323	5.63091	2.21571	2.79704	16
VVVPSGE	250	256	1	0	15.6823	27.035	31.1978	37.1168	0	24.8904	27.9815	34.2225	44.3798	0	17.6691	27.8126	33.6161	43.0148	0	4.84568	0.504824	1.60024	3.86008	7
VVVPSGEEQRYTC	250	262	2						0	-113.307	-148.796	-70.6946	-47.2855	0	-262.194	-274.623	-244.995	-225.685	0	105.279	88.9735	123.249	126.147	13
VVVPSGEEQRYTCHVQHEGLPKPLTL	250	275	2						0	38.8724	37.6127	48.461	60.4857	0	30.8114	41.0897	49.1323	61.7373	0	5.70003	2.45861	0.47469	0.885034	26
VVVPSGEEQRYTCHVQHEGLPKPLTL	250	275	3						0	38.5876	37.7298	47.972	60.7282	0	29.3376	39.7653	47.4322	60.1896	0	6.54078	1.43928	0.381725	0.380882	26
VVVPSGEEQRYTCHVQHEGLPKPLTL	250	275	4						0	39.0552	37.7934	48.104	61.0148	0	29.4593	40.0571	47.88	60.6131	0	6.78531	1.60062	0.158369	0.284007	26
VVVPSGEEQRYTCHVQHEGLPKPLTLRWEL	250	279	3						0	42.4116	40.7373	54.1386	66.2721	0	33.2571	46.2021	55.6689	68.568	0	6.47316	3.8642	1.08212	1.62349	30
VVVPSGEEQRYTCHVQHEGLPKPLTLRWEL	250	279	4						0	50.6076	49.3625	56.4227	67.1769	0	39.2058	49.4635	59.6979	74.1863	0	8.06227	0.071406	2.31593	4.95636	30
HVQHEGLPKPLTL	263	275	3	0	30.9485	46.8631	52.2802	68.6128	0	44.3166	45.5225	57.4233	74.6406	0	36.1203	48.9482	62.3075	76.7182	0	6.74086	1.72633	5.01421	4.21009	13
HVQHEGLPKPLTLRWEL	263	279	3	0	43.5383	56.3183	64.3346	78.7122	0	47.4784	47.8962	63.9088	78.8969	0	40.5362	53.9212	66.6382	79.8837	0	3.48164	4.33935	1.46844	0.629889	17
LRWELSSQPGSL	275	286	2	0	86.229	92.551	93.3207	95.634	0	76.0957	75.7	81.4011	87.4889						0	7.16531	11.9154	8.42844	5.75946	12
MIQRTPKIQV	308	317	1	0	74.3745	79.1985	82.3138	92.8024	0	69.5303	65.7764	80.03	92.3443	0	60.0569	70.762	82.0818	92.2947	0	7.28247	6.78459	1.25692	0.279896	10
MIQRTPKIQV	308	317	2	0	73.83	79.4187	82.6012	91.9368	0	69.224	66.4405	79.6971	91.6413	0	59.3447	70.0517	81.5433	92.0626	0	7.40094	6.69845	1.46975	0.216279	10
MIQRTPKIQVYSRHPAE	308	324	3	0	67.7186	75.2283	79.0605	87.7377	0	66.7651	66.0928	78.495	88.6528						0	0.674214	6.45979	0.399873	0.647044	17
MIQRTPKIQVYSRHPAENGKSNF	308	330	2	0	59.0673	68.5841	74.029	84.5865	0	61.7307	60.729	75.076	86.8447	0	50.7767	63.8019	74.6941	85.6177	0	5.71286	3.9584	0.529821	1.13049	23
MIQRTPKIQVYSRHPAENGKSNF	308	330	3	0	59.429	69.5026	75.2421	85.9113	0	62.2578	60.9102	74.7655	86.6511	0	51.1895	64.1309	74.7844	85.8446	0	5.75033	4.34082	0.269894	0.447606	23
MIQRTPKIQVYSRHPAENGKSNFLNC	308	333	3						0	62.4975	61.1164	73.1915	85.8782	0	50.5637	65.0899	75.8764	87.5224	0	8.43844	2.80972	1.8985	1.16263	26
MIQRTPKIQVYSRHPAENGKSNFLNC	308	333	4						0	62.6076	60.975	73.9001	85.8141	0	50.7301	64.5029	75.1597	86.1135	0	8.39862	2.49458	0.890678	0.211745	26
IQRTPKIQV	309	317	2	0	70.5479	77.3842	80.8585	92.039	0	67.1235	65.3631	78.4534	91.9804	0	56.9783	68.3822	79.8276	92.087	0	7.05674	6.25376	1.20664	0.0533931	9
IQRTPKIQV	309	317	3	0	71.1021	78.6161	81.2236	91.611	0	66.8477	65.9809	79.1618	92.0283	0	57.1152	67.7208	79.7007	92.2139	0	7.16999	6.84817	1.06937	0.308785	9
IQRTPKIQVYSRHPAENGKSNF	309	330	3	0	55.6405	66.4722	72.4577	84.119	0	60.5898	58.401	73.38	86.8637	0	48.8794	61.0006	71.7465	84.0769	0	5.8785	4.11986	0.819005	1.59693	22
IQRTPKIQVYSRHPAENGKSNF	309	330	4	0	56.0342	66.357	72.5048	83.5	0	59.5733	59.0625	73.7026	86.7349	0	49.2453	62.0873	72.4379	84.6954	0	5.24852	3.66492	0.711624	1.6357	22
IQRTPKIQVYSRHPAENGKSNFLNC	309	333	3						0	62.1544	59.8462	73.1684	85.2566	0	51.6111	64.3711	74.9102	87.2614	0	7.45518	3.19965	1.23162	1.41763	25
IQRTPKIQVYSRHPAENGKSNFLNC	309	333	4						0	68.2586	60.75	75.3727	89.61	0	48.6176	59.4853	70.4143	83.5899	0	13.8882	0.894337	3.50615	4.25688	25
YSRHPAENGKS	318	328	2	0	59.4121	68.5485	78.7588	86.8286	0	5.2832	60.7398	76.3404	91.5069						0	38.2749	5.52159	1.71004	3.30803	11
YSRHPAENGKSNF	318	330	2	0	52.9925	64.7538	71.0682	79.9176	0	60.1104	60.847	73.9253	84.6942	0	47.6813	60.6982	71.127	80.0476	0	6.23641	2.29976	1.63283	2.72102	13
YSRHPAENGKSNF	318	330	3	0	52.9705	64.6193	71.0684	79.6967	0	59.5919	60.0902	73.3713	84.0537	0	48.4014	62.3413	72.1782	81.029	0	5.62653	2.26458	1.15172	2.23258	13
YSRHPAENGKSNF	318	330	4	0	55.075	61.8574	68.7576	77.8086						0	52.4768	61.3434	75.074	81.8667	0	1.83721	0.363428	4.46635	2.86952	13
YSRHPAENGKSNFLNC	318	333	3						0	56.2109	55.54	71.0459	80.6742	0	41.6759	57.8056	68.6404	78.4204	0	10.2778	1.602	1.70093	1.59366	16
LNCYVSGFHPSDIE	331	344	2						0	33.9954	22.2816	58.8233	82.9759	0	-39.8447	-5.26385	38.6389	61.8719	0	52.2128	19.4776	14.2725	14.9228	14
YVSGFHPSD	334	342	2	0	6.99883	30.5531	51.3997	70.6852	0	45.9425	45.8111	65.7482	80.3011	0	34.7767	50.887	64.1419	79.3364	0	20.0537	10.5833	7.86155	5.29528	9
YVSGFHPSDIE	334	344	1	0	16.391	24.9858	45.4247	65.564	0	34.28	29.2482	55.9095	76.5742	0	16.7457	35.2219	51.3039	76.3371	0	10.2274	5.14181	5.25529	6.28941	11
YVSGFHPSDIEVD	334	346	2	0	21.7531	30.9269	47.6962	73.6289	0	18.2073	31.7522	55.0918	80.3996	0	16.1371	34.3287	58.076	83.8463	0	2.84011	1.77444	5.34386	5.19801	13
YVSGFHPSDIEVDL	334	347	2	0	19.5035	29.5751	41.199	61.4605	0	28.1493	30.635	49.9966	68.4864						0	6.11349	0.749454	6.22081	4.96808	14
YVSGFHPSDIEVDLLKNGERIEKVEHSDLSF	334	364	4	0	48.7748	56.4922	65.3726	73.9212	0	55.6866	55.5562	69.6725	79.6566						0	4.88739	0.661816	3.04053	4.05555	31
IEVDLL	343	348	1	0	3.69627	10.6333	27.3432	55.7729	0	22.928	27.92	51.5255	68.7326	0	16.2718	30.8384	54.4308	72.3612	0	9.76651	10.9209	14.8715	8.72058	6
IEVDLLKNGERIEKVEHSDL	343	362	2	0	54.0131	67.7642	72.853	82.4905	0	56.4403	57.2527	64.291	74.249	0	52.0623	64.0577	70.8145	76.8454	0	2.19328	5.33134	4.47248	4.21369	20
IEVDLLKNGERIEKVEHSDL	343	362	3						0	69.4384	67.2284	81.0245	80.1707	0	65.3454	79.9908	90.1686	97.0657	0	2.89415	9.02439	6.46584	11.9466	20
IEVDLLKNGERIEKVEHSDL	343	362	4	0	54.9208	64.6531	70.0931	76.8513	0	58.1834	57.8842	69.6967	79.5005	0	104.499	126.002	147.284	170.329	0	27.73	37.5266	44.6809	53.2212	20
IEVDLLKNGERIEKVEHSDLS	343	363	2	0	55.8086	66.0727	70.6003	79.4267	0	60.5169	58.3694	70.6578	80.2313	0	48.7696	61.3483	71.6839	80.3179	0	5.91204	3.88448	0.609717	0.491464	21
IEVDLLKNGERIEKVEHSDLS	343	363	3	0	55.9113	67.2484	73.0577	80.9364	0	61.1453	60.0527	71.432	80.6558	0	48.909	62.0389	71.8107	79.9607	0	6.13938	3.71619	0.850593	0.502327	21
IEVDLLKNGERIEKVEHSDLS	343	363	4	0	54.1844	66.1228	71.9751	80.011	0	60.5481	59.4489	71.0193	80.9167	0	49.633	62.6454	72.6255	80.4747	0	5.48254	3.33797	0.807939	0.452898	21
IEVDLLKNGERIEKVEHSDLSF	343	364	2	0	60.3937	68.8003	74.5295	80.8678	0	60.6597	57.8696	70.8162	81.1271	0	49.6279	62.782	72.4908	80.0748	0	6.29384	5.47463	1.85963	0.548236	22
IEVDLLKNGERIEKVEHSDLSF	343	364	3	0	53.6912	65.5254	71.4821	79.6583	0	58.8861	56.9139	69.4376	79.5549	0	47.2481	60.2375	70.1486	79.1367	0	5.83013	4.34293	1.03791	0.276204	22
VDLLKNGERIEKVEHSDL	345	362	2	0	61.526	69.371	73.0455	78.7284	0	62.298	59.3755	70.2326	79.5109	0	51.4103	62.7327	70.8739	78.1331	0	6.07543	5.08674	1.47416	0.691034	18
VDLLKNGERIEKVEHSDL	345	362	3	0	60.2803	68.1156	71.852	77.5155	0	63.4354	60.4374	71.2209	80.1463	0	51.6407	62.74	71.202	78.5598	0	6.10615	3.94023	0.369941	1.32468	18
VDLLKNGERIEKVEHSDL	345	362	4	0	61.6466	68.9975	72.6095	78.6677	0	63.873	62.1736	71.9987	80.265	0	52.8466	63.9534	71.6736	79.6422	0	5.83067	3.53967	0.475179	0.805124	18
VDLLKNGERIEKVEHSDLS	345	363	2	0	58.3885	67.3998	70.9709	76.7366	0	63.3177	60.486	70.5827	79.4094	0	52.1665	63.1951	71.3339	78.5223	0	5.58808	3.48378	0.375715	1.36133	19
VDLLKNGERIEKVEHSDLS	345	363	3	0	61.3228	69.4793	73.0332	78.2053	0	63.3338	60.5205	70.9387	79.8365	0	52.2066	63.3561	71.3659	78.1118	0	5.92962	4.57881	1.1067	0.969888	19
VDLLKNGERIEKVEHSDLSF	345	364	2	0	93.226	101.75	102.35	110.17	0	78.6057	61.2358	85.4576	102.423	0	44.0873	63.0204	70.792	78.9314	0	25.2319	22.8928	15.7923	16.2673	20
DLLKNGERIEKVEHSDLS	346	363	2	0	65.6092	74.0069	77.4995	81.7786	0	69.3251	64.2004	76.0277	84.3086	0	54.5019	66.8875	75.7039	83.4347	0	7.71265	5.06745	0.957011	1.28498	18
DLLKNGERIEKVEHSDLSF	346	364	3	0	64.4658	72.7841	76.4276	81.7073	0	65.2091	62.0959	73.1731	82.6732	0	53.0179	64.9418	73.2227	80.2465	0	6.83413	5.53529	1.86484	1.22173	19
LLKNGERIEKVEHSDL	347	362	2	0	68.2305	76.8147	80.1293	85.1857	0	67.6687	65.1206	77.0002	86.9707	0	56.7894	68.9277	77.9518	84.4819	0	6.4495	5.96452	1.60408	1.28295	16
LLKNGERIEKVEHSDL	347	362	3	0	63.434	72.039	75.0684	81.5589	0	67.0649	64.8923	76.0791	85.3905	0	54.9979	67.41	75.6414	83.4896	0	6.19089	3.62495	0.506845	1.9158	16
LLKNGERIEKVEHSDL	347	362	4	0	67.9926	78.0762	80.3374	85.3588	0	68.8648	64.3651	75.5932	83.43	0	53.8082	66.5369	76.2132	89.9451	0	8.45241	7.3696	2.57877	3.34666	16
LLKNGERIEKVEHSDLS	347	363	2	0	67.0885	74.7377	78.492	83.3589	0	68.3656	64.5433	75.3048	85.2025	0	56.1965	67.4864	75.787	82.7526	0	6.68771	5.24671	1.71793	1.27595	17
LLKNGERIEKVEHSDLSF	347	364	2	0	67.1155	80.7111	81.5446	91.0352	0	65.5095	59.6664	72.8756	82.5845	0	54.9505	68.7423	77.3171	83.8848	0	6.60878	10.5554	4.33492	4.55031	18
LLKNGERIEKVEHSDLSF	347	364	3	0	65.2646	73.9059	77.3188	82.5259	0	66.0746	63.6223	74.4654	83.4865	0	54.1226	66.2428	74.74	81.9621	0	6.67893	5.34386	1.57413	0.770762	18
LKNGERIE	348	355	2	0	77.7378	82.0983	80.3675	89.9692	0	12.267	63.9142	71.9703	85.8505						0	46.2949	12.8581	5.93772	2.91232	8
LKNGERIEKVEHSDL	348	362	2	0	66.8371	77.0691	80.3815	85.8036	0	68.4286	65.6595	77.3791	86.6679	0	56.9423	69.1519	78.2021	85.0481	0	6.22327	5.84609	1.55146	0.810532	15
LKNGERIEKVEHSDL	348	362	3	0	66.1777	76.057	79.5102	85.5203	0	68.7785	66.2622	77.4963	86.7572	0	57.2287	69.3597	78.1422	85.1408	0	6.05871	5.00642	1.02831	0.845249	15
LKNGERIEKVEHSDL	348	362	4	0	69.057	77.6019	81.0827	86.045	0	67.1171	61.1641	74.2319	83.6378	0	57.7045	67.6949	77.5809	83.8061	0	6.07234	8.27647	3.42567	1.34383	15
LKNGERIEKVEHSDLS	348	363	2	0	65.8246	75.614	78.9068	84.3343	0	68.6717	65.6387	77.1583	85.6755	0	56.1401	68.1444	77.2397	84.0305	0	6.5693	5.18943	0.986844	0.875334	16
LKNGERIEKVEHSDLSF	348	364	2	0	65.142	74.206	77.4594	82.8314	0	68.1758	65.4397	75.8049	84.8483	0	56.089	68.2529	76.5128	83.1561	0	6.28823	4.4759	0.83012	1.08296	17
LKNGERIEKVEHSDLSF	348	364	3	0	65.4609	74.5515	77.781	82.6959	0	68.3119	65.17	76.0399	84.5662	0	56.3242	68.1601	76.4572	83.0746	0	6.26245	4.79238	0.90902	0.988779	17
LKNGERIEKVEHSDLSF	348	364	4	0	65.9914	74.8913	75.7819	81.3588	0	69.7188	64.7941	75.5102	85.4992	0	52.8785	68.7406	76.0415	84.5946	0	8.8453	5.08856	0.265679	2.17683	17
KNGERIEKVEHSDL	349	362	3	0	71.9174	81.8623	86.6785	90.5969	0	85.11	71.7398	84.2959	93.3666	0	-5.82443	-5.82443	-5.82443	93.7198	0	49.1374	47.9716	52.7322	1.7102	14
KNGERIEKVEHSDLS	349	363	2	0	68.8365	79.8398	82.6349	87.9583	0	60.6171	-4.76623	69.1183	80.3608						0	5.812	59.8255	9.55767	5.37221	15
KNGERIEKVEHSDLSF	349	364	3	0	69.6845	79.3345	83.2214	88.015	0	71.4707	68.6574	81.4601	87.6339						0	1.26304	7.54988	1.24544	0.269506	16
RIEKVEHSDL	353	362	2	0	65.9849	80.6161	80.2308	86.7003	0	67.1575	70.127	83.3811	89.1557						0	0.829203	7.41688	2.22765	1.73626	10
RIEKVEHSDLS	353	363	2	0	65.9896	79.5108	81.1128	85.4811	0	70.1488	8.32231	79.5442	88.281						0	2.941	50.3378	1.10918	1.97983	11
RIEKVEHSDLSF	353	364	3	0	265.957	273.203	84.3147	84.8145	0	89.718	18.6085	24.4768	96.1881	0	0.404942	86.0378	91.3522	95.5138	0	135.127	131.906	36.7478	6.38081	12
SFSKDWSF	363	370	1	0	54.9737	57.7534	59.1359	60.408	0	49.6894	52.8494	51.2845	60.0607	0	53.0698	50.6405	51.2788	56.2163	0	2.6763	3.64059	4.53463	2.32631	8
SFSKDWSF	363	370	2	0	47.2106	52.6885	53.6828	58.5014	0	53.0019	51.0227	59.2611	66.7195	0	44.6294	52.8409	59.4873	65.8261	0	4.28759	1.00864	3.28788	4.509	8
FSKDWSF	364	370	1	0	54.775	55.5388	55.7611	60.0908	0	53.5208	52.5419	58.9703	67.6192	0	47.225	54.3451	60.5681	66.9094	0	4.04587	1.50877	2.44812	4.15676	7
FSKDWSF	364	370	2	0	48.5859	53.9665	54.084	58.6219	0	52.7205	51.5654	59.9091	67.8881	0	44.9626	53.4911	60.4529	67.5554	0	3.88174	1.27149	3.53057	5.25641	7
SKDWSF	365	370	1	0	35.4394	41.4349	44.2779	50.7508	0	43.3922	48.3304	47.9701	55.8319	0	36.2128	47.1667	51.6256	60.4804	0	4.38535	3.69132	3.67385	4.8664	6
SKDWSF	365	370	2	0	27.2435	32.3678	33.0367	38.9866	0	37.6888	37.4763	45.1605	54.3644	0	30.9871	38.5053	44.998	53.3372	0	5.29198	3.28693	6.95321	8.59721	6
YYTEFTPTEKDE	374	385	2	0	49.9473	71.9667	86.5057	101.921	0	76.7789	88.233	111.976	115.484	0	80.9993	108.492	132.805	136.5	0	16.8423	18.2988	23.1883	17.4229	12
YYTEFTPTEKDEY	374	386	2	0	41.775	65.9508	81.8801	100.166	0	56.2102	61.8332	85.5945	97.8093	0	44.9321	67.1561	87.276	97.2558	0	7.58883	2.79107	2.76106	1.54564	13
YYTEFTPTEKDEYA	374	387	2	0	40.4243	65.6676	82.9087	99.5945	0	55.2776	62.6303	86.4161	95.8913	0	36.0507	63.1875	87.7647	98.6744	0	10.0783	1.61692	2.50668	1.92809	14
YYTEFTPTEKDEYAC	374	388	2						0	147.889	64.1949	105.165	110.525	0	146.318	163.058	144.541	110.748	0	1.11122	69.9066	27.8429	0.158008	15
YYTEFTPTEKDEYACRVNHVTLSQPKIVKWDRDM	374	407	4						0	58.9716	60.4468	76.9406	86.9766	0	45.8185	64.5664	76.3566	85.3058	0	9.3007	2.91297	0.412976	1.18144	34
YTEFTPTEKD	375	384	2						0	65.7005	0.472271	67.0002	74.4136	0	54.7364	71.2229	72.4421	75.3035	0	7.75282	50.0283	3.84804	0.629229	10
YTEFTPTEKDE	375	385	2	0	54.3812	72.5251	86.5609	99.767	0	57.6776	63.0082	88.1755	97.8183	0	48.8211	70.3105	89.4685	99.6102	0	4.47623	4.97992	1.45678	1.08267	11
YTEFTPTEKDEYA	375	387	2	0	51.7867	72.9958	86.7828	102.057	0	59.7437	65.4596	87.0349	97.8755	0	46.5624	69.5398	89.2517	99.0519	0	6.63772	3.77237	1.3585	2.15614	13
YTEFTPTEKDEYAC	375	388	2						0	60.2672	65.4221	87.3	97.8113	0	47.3674	69.9598	89.856	99.1678	0	9.12156	3.20866	1.80736	0.959215	14
YTEFTPTEKDEYACRVNHVTLSQPKIVKWDRDM	375	407	4						0	56.9731	59.9031	76.9821	86.1938	0	44.011	62.1844	77.3157	85.9902	0	9.16556	1.61307	0.235842	0.143944	33
TEFTPTEKDE	376	385	2	0	61.9711	76.0763	88.3544	100.941	0	64.8201	67.3919	87.6721	98.2349	0	53.1856	72.3248	88.5759	99.2318	0	6.0644	4.35557	0.471084	1.36867	10
TEFTPTEKDEYA	376	387	2	0	47.8492	69.3175	83.4234	98.8907	0	59.878	64.5088	86.1908	97.2979	0	52.5227	69.1226	88.4912	98.7546	0	6.06404	2.7218	2.53749	0.882964	12
TEFTPTEKDEYACRVNHVTLSQPKIVKWDRDM	376	407	4						0	56.6936	60.2108	74.9468	85.2679	0	50.2462	65.0344	77.3258	87.6642	0	4.55896	3.41075	1.68221	1.69445	32
ACRVNHVTLSQPKIVKWDRDM	387	407	2						0	57.5479	59.3811	70.8464	79.1539	0	48.1587	65.2863	74.9437	82.5154	0	6.6392	4.17559	2.89721	2.37696	21
ACRVNHVTLSQPKIVKWDRDM	387	407	3						0	69.3811	74.1028	92.4136	94.5988	0	67.9839	85.4417	92.5574	102.624	0	0.987966	8.01781	0.101686	5.67461	21
CRVNHVTLSQPKIVKWDRDM	388	407	3						0	56.6987	58.3398	70.5329	78.9438	0	45.4635	61.0802	71.3364	79.0303	0	7.94449	1.93776	0.568175	0.0612052	20
CRVNHVTLSQPKIVKWDRDM	388	407	5						0	31.854	32.6944	51.4176	66.9386	0	16.5401	36.9226	52.7941	66.3485	0	10.8285	2.98978	0.973303	0.417276	20
RVNHVTLSQPKIVKWDRDM	389	407	3	0	45.142	65.0244	73.1653	81.0914	0	57.1894	59.1615	70.6031	79.8989	0	45.6846	61.8863	72.6609	79.9518	0	6.80434	2.93387	1.35735	0.673719	19
VKWDRDM	401	407	2	0	53.6573	70.0577	79.2484	87.6388	0	66.3338	67.8536	80.8622	91.9237	0	53.111	68.9586	76.3737	87.0673	0	7.48151	1.10204	2.27357	2.65429	7
VKWDRDM	401	407	3	0	54.6145	71.6864	80.7697	87.2114	0	66.5345	69.3876	79.5766	94.1171	0	52.1957	70.4655	79.0452	89.2739	0	7.6761	1.15016	0.883126	3.54494	7
ILDTAGHEEY	415	424	1	0	51.1234	60.0541	62.9357	69.6283	0	66.204	70.052	75.6215	83.5056	0	52.383	64.4693	70.0304	76.8987	0	8.3669	5.01028	6.35774	6.94132	10
																			Average	12.6789	11.6263	8.38437	7.79749	4825
																								15.6149

## Sheet: Q61L
				% Deuterium Uptake																				Peptide Length
				Q61L_Replicate1					Q61L_Replicate2					Q61L_Replicate3					Q61L_SD of % Deuterium Uptake
Sequence	START	END	Charge	0s	20s	60s	180s	600s	0s	20s	60s	180s	600s	0s	20s	60s	180s	600s	0s	20s	60s	180s	600s
ASGSHSMRY	2	10	2	0	69.8693	80.8733	84.9433	87.8099	0	72.3378	77.2434	77.5666	80.9016	0	78.8364	78.8515	81.2985	82.1543	0	4.63203	1.81891	3.68846	3.68057	9
ASGSHSMRY	2	10	3	0	4.99004	82.5306	86.4457	89.7566	0	72.327	76.0844	76.3225	81.0699	0	77.4551	78.8884	80.3167	82.8317	0	40.4387	3.23218	5.09898	4.59195	9
ASGSHSMRYF	2	11	2	0	5.23936	75.0087	79.8119	82.8907	0	85.3555	103.886	81.4022	75.4095	0	95.7843	86.9325	75.3887	72.7053	0	49.5408	14.5115	3.11598	5.27611	10
ASGSHSMRYF	2	11	3	0	5.33103	77.5537	82.3506	85.3558	0	73.1656	78.9593	72.377	78.8546	0	75.563	76.094	73.5128	79.1808	0	39.8744	1.43276	5.46	3.66291	10
ASGSHSMRYFF	2	12	2	0	5.47939	69.0476	73.8816	75.9985	0	70.6685	76.2418	67.9094	72.7081	0	72.2214	71.356	69.4719	74.0387	0	38.0932	3.67322	3.09717	1.65524	11
ASGSHSMRYFF	2	12	3	0	5.92438	73.6352	82.4188	82.8953	0	74.5394	80.3146	70.2613	77.5648	0	74.3165	74.3004	72.6694	79.0864	0	39.5507	3.67939	6.4376	2.74583	11
ASGSHSMRYFFTSVSRPGRGEPRF	2	25	3	0	13.4324	74.2492	75.2185	78.9195	0	65.7789	69.836	69.8114	72.064	0	73.6837	73.0409	73.4335	73.5669	0	32.7436	2.28064	2.75509	3.60339	24
ASGSHSMRYFFTSVSRPGRGEPRF	2	25	4	0	13.4156	74.0561	75.2203	78.5445	0	65.7538	70.4561	69.9336	71.827	0	73.4399	72.9266	73.2436	73.627	0	32.6632	1.84114	2.67125	3.47726	24
ASGSHSMRYFFTSVSRPGRGEPRF	2	25	5	0	13.7173	75.1658	76.1817	79.8445	0	69.4814	72.5628	72.6939	73.9485	0	75.4185	75.1714	74.4389	76.1595	0	34.039	1.50445	1.74393	2.97858	24
ASGSHSMRYFFTSVSRPGRGEPRF	2	25	6	0	14.5076	79.6214	80.4263	84.0599	0	73.6368	3.94708	75.3239	78.0166	0	73.779	79.0204	83.5385	79.8901	0	34.1794	43.5181	4.14732	3.09349	24
RYFFTSVSRPGRGEPRF	9	25	3						0	69.44	68.6777	76.4438	70.7508	0	77.6603	75.037	78.3613	74.2815	0	5.81263	4.49666	1.35589	2.49657	17
FFTSVSRPGRGEPR	11	24	4	0	7.28408	78.0331	78.7083	81.4661	0	66.9636	69.4588	71.5584	75.7486	0	74.2435	72.4881	75.0181	77.6956	0	36.7383	4.34822	3.57559	2.9068	14
FFTSVSRPGRGEPRF	11	25	3	0	7.83949	76.7926	77.0547	80.0325	0	65.2022	67.6627	77.782	73.3646	0	71.7715	69.853	71.8687	80.58	0	35.1685	4.76641	3.22463	4.01711	15
FFTSVSRPGRGEPRF	11	25	4	0	7.84796	76.7284	77.0857	80.0679	0	66.1991	69.1884	70.897	74.5393	0	72.889	70.8621	73.252	76.5466	0	35.777	3.95953	3.12369	2.79864	15
FTSVSRPGRGEPRF	12	25	2	0	7.1974	77.952	78.1191	81.3096	0	66.2853	69.5536	71.6584	75.2492	0	73.9584	72.254	74.1344	76.7027	0	36.5315	4.28743	3.25961	3.16394	14
FTSVSRPGRGEPRF	12	25	3	0	7.20044	77.6639	77.7249	80.9408	0	66.9194	69.9882	71.8094	75.4111	0	74.0874	71.9708	74.2924	76.8466	0	36.7233	3.98449	2.97041	2.86941	14
TSVSRPGRGEPRF	13	25	2	0	7.04106	80.7952	77.8306	74.5986	0	68.9925	70.5484	68.0617	73.0897	0	71.3843	67.5949	68.4275	77.7402	0	36.4777	6.92785	5.53749	2.37256	13
TSVSRPGRGEPRF	13	25	3	0	6.63812	79.556	79.3822	82.4231	0	66.9984	70.1962	72.319	76.3953	0	74.1959	72.4898	75.2582	78.1023	0	37.1017	4.87845	3.54814	3.10692	13
TSVSRPGRGEPRF	13	25	4	0	6.86581	81.5529	81.5489	84.5736	0	66.8333	69.1767	72.8072	76.3869	0	75.2931	74.6704	77.7491	80.063	0	37.305	6.20108	4.38327	4.10044	13
SVSRPGRGEPRF	14	25	2	0	6.53879	83.1596	84.6077	83.4911	0	65.515	70.4827	74.5477	77.1271	0	86.9459	79.0452	77.3948	81.2735	0	41.6389	6.46722	5.18549	3.23035	12
SVSRPGRGEPRF	14	25	3	0	6.19725	80.1004	80.4867	82.5107	0	68.3212	72.5689	74.5236	78.0844	0	78.0228	74.898	77.9123	79.4019	0	38.9709	3.85603	2.99083	2.27275	12
VSRPGRGEPRF	15	25	2	0	5.48129	83.6704	82.5872	84.4625	0	55.5149	-38.8823	77.0089	108.462	0	37.2983	60.3852	81.9419	96.6055	0	25.323	65.0838	3.05147	11.9999	11
IAVGYVDDTQ	26	35	1	0	1.9733	37.0013	55.5812	68.0366	0	45.791	57.5396	60.8214	65.1123	0	46.0486	53.9818	62.0946	66.4806	0	25.3729	10.9759	3.45218	1.46314	10
IAVGYVDDTQ	26	35	2	0	2.02771	35.3528	52.7538	64.8852	0	45.2052	53.9307	52.1803	58.8907	0	49.1269	52.5827	56.051	60.7403	0	26.1343	10.3588	2.08895	3.06961	10
VDDTQF	31	36	1	0	1.14622	45.8844	67.964	84.0214	0	56.4787	82.3608	76.0321	34.2544	0	85.0138	79.0369	84.1877	76.0771	0	42.6414	20.1687	8.11189	26.7364	6
TQFVRF	34	39	2	0	5.67902	118.42	143.046	-1030.38	0	26.3825	52.5372	87.8288	-449.97	0	22.4463	170.136	195.931	-108.24	0	10.9945	58.9413	54.0552		6
FVRFDSD	36	42	2	0	0.864903	16.9687	24.3079	36.4918	0	46.5365	53.9046	58.6797	-327.59	0	135.348	166.174	122.439	-88.3259	0	68.3848	77.7075	49.7938	185.015	7
FVRFDSDA	36	43	2	0	3.79213	42.8465	81.5896	75.5626	0	97.7124	101.126	72.3845	39.5854	0	99.0195	88.8582	78.6583	13.4145	0	54.6061	30.7249	4.70258	31.2027	8
FVRFDSDAASQKMEPRAPWIEQEGPEY	36	62	2	0	8.96622	46.5449	56.9747	71.8582	0	40.6057	49.0237	59.6362	71.3421	0	44.934	49.1917	61.093	73.6684	0	19.6362	1.48202	2.08829	1.22169	27
FVRFDSDAASQKMEPRAPWIEQEGPEY	36	62	3	0	8.3061	46.4355	57.2772	72.0144	0	42.1133	50.1843	60.5755	71.2757	0	45.3957	50.3259	61.2065	72.6047	0	20.5318	2.2064	2.11015	0.665914	27
FVRFDSDAASQKMEPRAPWIEQEGPEY	36	62	4	0	8.26191	47.1017	57.5602	72.2236	0	43.0365	51.9466	60.6093	71.9144	0	47.7958	52.6427	62.395	73.2207	0	21.5826	3.01831	2.44474	0.682681	27
FVRFDSDAASQKMEPRAPWIEQEGPEYW	36	63	3	0	7.7891	44.1593	54.7743	70.265	0	-0.628779	-0.628779	59.5344	69.6071					70.8924	0	5.95234	31.67	3.36589	0.642728	28
FVRFDSDAASQKMEPRAPWIEQEGPEYW	36	63	4	0	7.85216	44.0931	54.2974	69.5835	0	-7.53793	-7.53793	58.2564	69.213					71.8627	0	10.8824	36.5086	2.79943	1.43491	28
VRFDSD	37	42	2	0	0.652503	17.2837	24.7087	35.5477	0	-177.938	-185.698	-53.2475	13.1256	0	46.7097	28.3067	38.2262	11.2412	0	118.661	120.5	49.375	13.5222	6
VRFDSDAASQ	37	46	2	0	4.34793	56.21	60.5205	70.0178	0	56.7904	58.4706	62.8087	68.088	0	63.3394	59.617	63.0207	69.3902	0	32.3344	1.7336	1.38632	0.984354	10
VRFDSDAASQKMEPRAPWIEQEGPEY	37	62	2	0	7.39355	44.4965	56.1161	69.866	0	42.4255	50.1247	60.6911	72.252	0	44.9039	50.0311	61.9969	73.7009	0	20.9778	3.22275	3.08811	1.93644	26
VRFDSDAASQKMEPRAPWIEQEGPEY	37	62	3	0	7.90536	47.2196	58.3018	72.8145	0	42.5702	50.9019	61.3368	72.3352	0	45.7425	50.8026	62.3578	73.7686	0	20.9895	2.09787	2.10968	0.729689	26
VRFDSDAASQKMEPRAPWIEQEGPEY	37	62	4	0	7.90259	47.5862	58.053	73.0791	0	43.2095	52.5771	61.8296	72.5241	0	47.4613	52.3495	63.2576	73.8744	0	21.7161	2.81807	2.68916	0.678697	26
VRFDSDAASQKMEPRAPWIEQEGPEYW	37	63	3	0	8.06252	46.5608	57.2205	71.5775	0	41.605	49.8194	61.1875	70.8937	0	43.822	50.7458	61.8691	72.2877	0	20.0364	2.19815	2.51033	0.697039	27
VRFDSDAASQKMEPRAPWIEQEGPEYW	37	63	4	0	8.0364	46.428	56.4786	71.7303	0	40.0966	47.8211	59.8023	70.6232	0	43.7663	49.0341	60.1353	71.8569	0	19.6551	1.30407	2.02194	0.678693	27
DSDAASQKMEPRAPWIEQEGPEY	40	62	2	0	7.04493	49.8689	60.3745	75.15	0	42.4162	50.9627	62.5431	74.8	0	46.002	51.381	63.9206	76.349	0	21.5315	0.780801	1.78772	0.812355	23
DSDAASQKMEPRAPWIEQEGPEY	40	62	3	0	7.04904	49.7886	60.4797	75.6014	0	42.693	51.1723	63.0845	74.771	0	45.7736	51.349	64.1248	76.2793	0	21.5235	0.854453	1.87771	0.75544	23
DSDAASQKMEPRAPWIEQEGPEYW	40	63	2						0	40.5037	48.6173	61.2446	71.623	0	44.3421	50.1339	63.0769	74.919	0	2.71418	1.07238	1.29565	2.3306	24
DSDAASQKMEPRAPWIEQEGPEYW	40	63	3	0	7.09321	47.6694	58.2674	73.1854	0	40.7692	49.0605	60.9716	72.522	0	44.0871	49.5225	61.9034	73.7422	0	20.468	0.964612	1.88858	0.610855	24
DSDAASQKMEPRAPWIEQEGPEYWDQETRNMKAHSQTDRANL	40	81	5	0	9.65672	34.674	44.1913	57.057	0	30.3408	31.5383	41.3029	53.3999	0	36.5181	42.7452	50.7102	53.1162	0	14.0684	5.78173	4.81902	2.19788	42
AASQKMEPRAPWIEQEGPEY	43	62	3	0	6.25623	53.8077	65.95	81.0358	0	17.211	18.4046	21.7442	94.3781	0	16.7807	20.5053	22.9308		0	6.20423	19.8614	25.1866	9.43447	20
ASQKMEPRAPWIEQEGPEY	44	62	3	0	5.36183	47.2963	59.0157	75.08	0	37.7251	47.9105	61.0292	73.9604	0	41.3204	47.9979	62.1006	76.2034	0	19.8046	0.382333	1.56624	1.12151	19
ASQKMEPRAPWIEQEGPEYW	44	63	3	0	4.76656	43.5296	57.4123	75.1988	0	39.3265	48.9481	57.631	72.0067	0	47.0829	49.4772	60.732	73.0201	0	22.5286	3.29174	1.85672	1.63113	20
KMEPRAPWIEQEGPEY	47	62	2	0	3.41419	42.0101	55.9117	73.8098	0	33.499	44.7665	56.2861	70.2809	0	41.8866	47.3011	59.8823	71.1871	0	20.2302	2.64625	2.19233	1.83271	16
WDQETRNMKA	63	72	2	0	0.938969	12.2868	17.9845	25.439	0	20.0871	21.3365	27.0648	25.2282	0	16.2953	21.4177	25.9772	26.0148	0	10.1394	5.24845	4.95848	0.407157	10
WDQETRNMKAHSQT	63	76	2	0	22.5554	205.857	236.583	261.721	0	91.11	84.9658	95.2776	47.3755	0	42.5918	70.2226	72.7261	135.298	0	35.2496	74.4183	88.8116	107.748	14
WDQETRNMKAHSQT	63	76	3	0	15.0787	116.605	138.701	161.718	0	60.0133	52.7783	65.5313	66.3388	0	61.168	74.9087	79.9193	60.2132	0	26.2827	32.4092	38.7644	56.9177	14
WDQETRNMKAHSQTDRANL	63	81	2	0	2.02708	13.001	17.7497	26.569	0	20.7516	22.5651	22.5898	27.6734	0	18.3191	19.6407	21.6538	27.3484	0	10.1813	4.90084	2.56724	0.567574	19
WDQETRNMKAHSQTDRANL	63	81	3	0	1.93996	12.5048	17.443	26.6194	0	21.0629	22.7267	22.976	28.0882	0	18.9972	20.3309	22.3314	28.3418	0	10.4953	5.34596	3.02557	0.929935	19
WDQETRNMKAHSQTDRANL	63	81	4	0	1.6846	11.0821	15.8056	24.768	0	20.9653	22.5461	22.7887	27.9514	0	18.4597	19.8576	21.8746	27.8477	0	10.4835	5.99533	3.79543	1.80873	19
WDQETRNMKAHSQTDRANLGT	63	83	3	0	-4.51106	-19.6758	-8.77291	8.98991	0	5.56206	9.54318	13.851	19.7135	0	23.9691	23.8571	26.6138	17.9037	0	14.4419	22.1877	17.9209	5.74059	21
WDQETRNMKAHSQTDRANLGTL	63	84	2	0	2.56481	15.4413	23.3818	35.4787	0	19.2855	23.6555	26.0583		0	19.5412	21.4574	25.5711	33.7187	0	9.72835	4.25239	1.42561	1.24455	22
WDQETRNMKAHSQTDRANLGTL	63	84	3	0	2.28172	14.0482	21.6915	33.6314	0	20.799	24.0381	26.7531	34.2826	0	18.7874	21.7282	26.6992		0	10.1602	5.23	2.90686	0.460461	22
WDQETRNMKAHSQTDRANLGTL	63	84	4	0	2.24675	14.1191	21.9235	33.7707	0	20.0807	24.6267	27.6738	34.6865	0	19.2315	22.1574	26.9156	35.6048	0	10.0603	5.49426	3.12414	0.91702	22
WDQETRNMKAHSQTDRANLGTLRG	63	86	3	0	4.05954	18.2033	21.4218	32.2611	0	20.1396	23.4423	26.8909	34.4633	0	20.4096	22.6618	28.0509	35.9207	0	9.36276	2.82647	3.54027	1.84239	24
WDQETRNMKAHSQTDRANLGTLRG	63	86	4	0	2.88523	15.8042	22.8539	34.3194	0	21.6196	24.8571	28.0097	35.1421	0	20.7681	22.9269	27.9144	35.3135	0	10.5791	4.76815	2.94959	0.531423	24
WDQETRNMKAHSQTDRANLGTLRG	63	86	5	0	2.86408	16.0037	22.7958	34.5901	0	20.6262	23.9511	27.4378	35.3807	0	19.7473	22.5357	26.6677	34.3232	0	10.0109	4.23935	2.48775	0.549922	24
WDQETRNMKAHSQTDRANLGTLRGY	63	87	3	0	3.60329	18.2332	24.9878	35.1161	0	21.9603	96.1183	27.1887	6.71503	0	94.2535	23.809	27.191	11.8188	0	47.9249	43.4469	1.27132	15.1407	25
WDQETRNMKAHSQTDRANLGTLRGY	63	87	4	0	3.45029	16.9792	23.584	34.357	0	21.7732	24.4115	27.925	35.3579	0	22.7078	24.6667	29.7462	35.5881	0	10.8586	4.36657	3.1658	0.654556	25
WDQETRNMKAHSQTDRANLGTLRGYYNQSEDGSHTIQ	63	99	3	0	10.4214	35.3142	43.1649	52.83	0	35.6269	40.0874	44.4872	50.0525	0	36.1784	39.1222	44.1218	52.2436	0	14.7142	2.52377	0.682884	1.46397	37
WDQETRNMKAHSQTDRANLGTLRGYYNQSEDGSHTIQ	63	99	4	0	9.93455	34.2933	42.1156	51.6596	0	32.9735	38.2146	42.6079	52.2957	0	39.1576	42.0492	48.0249	51.4861	0	15.4003	3.87799	3.27886	0.426229	37
DQETRNMKAHSQT	64	76	2	0	0.893624	9.56658	14.2066	24.1993	0	5.05574	5.05574	19.4974	26.5867					26.1645	0	2.94306	3.18964	3.74111	1.27409	13
DQETRNMKAHSQTDRANL	64	81	2	0	1.88698	12.5088	17.0735	24.8909	0	20.6999	21.0271	20.2943	24.7203	0	19.0569	20.4861	20.9126	25.6581	0	10.4198	4.76955	2.0613	0.499497	18
DQETRNMKAHSQTDRANL	64	81	3	0	1.78449	12.1347	16.4868	24.8189	0	21.1533	21.7102	22.1999	25.1374	0	18.0787	19.8727	21.2909	25.5731	0	10.4092	5.08175	3.0699	0.378598	18
DQETRNMKAHSQTDRANL	64	81	4	0	3.15273	21.909	24.5275	31.6227	0	20.4407	22.0069	21.7368	25.626	0	18.3384	19.8488	21.3796	26.4275	0	9.43307	1.21867	1.72361	3.25558	18
DQETRNMKAHSQTDRANLGTL	64	84	3	0	2.32862	15.5556	22.271	33.4593	0	20.8154	24.0623	27.5999	32.492	0	33.3202	22.7704	27.43	35.4604	0	15.5917	4.58417	3.02878	1.51389	21
DQETRNMKAHSQTDRANLGTLRG	64	86	3	0	2.98149	16.6228	23.1902	34.4343	0	20.5806	22.9733	26.9685	32.4444	0	19.9082	22.1174	26.3771	32.7683	0	9.97241	3.44609	2.03229	1.06773	23
DQETRNMKAHSQTDRANLGTLRG	64	86	4	0	3.25014	17.0672	23.67	34.7525	0	-14.1906	-27.3762	-14.0136	8.12929	0	50.6994	34.6377	39.2665	16.4177	0	33.5816	31.9627	27.3924	13.6238	23
ETRNMKAHSQTDRANL	66	81	3	0	1.98453	15.6276	19.4706	28.3183	0	20.4686	23.1609	22.1996	28.1458	0	4.81448	19.2407	23.339	26.9768	0	9.95591	3.76772	1.98789	0.729806	16
TRNMKAHSQTDRANL	67	81	2	0	1.82683	15.5449	20.0611	29.4948	0	20.9812	21.1036	23.546	29.0954	0	18.8054	21.3011	24.0217	28.8993	0	10.4873	3.2678	2.16245	0.303494	15
TRNMKAHSQTDRANL	67	81	3	0	1.84473	15.8809	20.5699	29.1914	0	22.7334	23.5312	25.125	29.9581	0	20.0569	22.6712	24.4702	29.7797	0	11.3665	4.19078	2.4627	0.401187	15
TRNMKAHSQTDRANLGTLRG	67	86	3	0	2.77289	18.3847	25.7845	38.1435	0	21.9626	25.2062	30.294	37.3636	0	21.0206	24.5878	29.9653	37.6381	0	10.8175	3.77256	2.51407	0.39561	20
TRNMKAHSQTDRANLGTLRG	67	86	4	0	2.93774	16.3401	25.0542	35.4133	0	-22.3717	-11.8065	11.7981		0	35.1217	34.6785	38.1358	42.5898	0	28.8151	23.4143	13.1689	5.07455	20
MKAHSQTDRANL	70	81	2	0	1.39274	15.3765	20.2557	30.1165	0	20.7393	21.4505	24.111	30.5633	0	17.4451	20.9044	23.8087	29.4932	0	10.3507	3.36026	2.14395	0.537471	12
MKAHSQTDRANL	70	81	3	0	1.46736	15.112	20.0088	30.0429	0	20.1139	21.049	23.9544	30.527	0	18.7698	21.2043	24.3174	30.8443	0	10.3993	3.47343	2.38967	0.403578	12
DRANLGTLRG	77	86	2	0	1.85204	27.6811	37.4346	52.5376	0	25.2754	29.8146	38.9787	49.0571	0	5.46289	30.0329	39.7914	49.4685	0	12.611	1.29936	1.19718	1.90185	10
GTLRGY	82	87	2	0	0.828967	22.2874	25.064	31.7202	0	23.1541	24.3952	25.8648	31.939	0	24.2082	25.8545	26.6834	31.9143	0	13.2042	1.79334	0.809709	0.119813	6
GTLRGYYNQSEDGSHT	82	97	2	0	7.59986	61.6854	69.2218	74.9772	0	53.2741	59.01	65.6733	70.3128	0	57.3583	59.9385	66.6892	71.8833	0	27.6246	1.35842	1.82746	2.37329	16
GTLRGYYNQSEDGSHT	82	97	3	0	7.69079	61.6758	68.4246	75.1308	0	51.7489	58.9409	64.1793	68.1183	0	59.5113	61.4601	68.3116	71.9591	0	27.9486	1.52055	2.41905	3.51161	16
GTLRGYYNQSEDGSHTIQ	82	99	2	0	8.02586	58.7163	66.1613	72.7331	0	52.5415	58.1772	63.4861	68.2002	0	55.8162	58.502	65.193	68.8702	0	26.6967	0.27144	1.35448	2.44671	18
GTLRGYYNQSEDGSHTIQ	82	99	3	0	7.98461	58.4279	65.9807	72.033	0	52.495	58.6103	64.2927	67.4414	0	55.7951	58.9346	65.4793	68.9364	0	26.7018	0.25663	0.866841	2.34188	18
GTLRGYYNQSEDGSHTIQIM	82	101	2	0	8.86768	58.5398	66.5346	75.3489	0	45.1929	51.5272	60.1589	66.6443	0	56.2545	59.0143	67.1489	65.916	0	24.7904	4.19245	3.87053	5.24852	20
GTLRGYYNQSEDGSHTIQIM	82	101	3	0	8.46303	55.6773	63.3559	69.6266	0	49.4318	56.0417	62.8556	65.4849	0	55.1402	58.7712	65.2531		0	25.4617	1.69095	1.26473	2.92861	20
RGYYNQSEDGSHT	85	97	2	0	6.7409	70.2738	77.6028	83.5762	0	58.733	64.7818	73.7462	78.925	0	219.52	67.7116	78.159	79.4022	0	110.929	2.74804	2.40335	2.55875	13
RGYYNQSEDGSHT	85	97	3	0	6.78538	68.391	75.8378	80.4966	0	55.5799	-3.39403	70.3525		0	2.44279	65.8046	72.7899	79.7004	0	29.5051	40.719	2.74832	0.562963	13
RGYYNQSEDGSHTIQ	85	99	2	0	7.59108	66.2847	74.7009	79.8944	0	62.9267	68.1822	70.3034	76.4531	0	63.4131	66.1647	73.2249	77.9687	0	32.0894	1.13175	2.23801	1.72475	15
RGYYNQSEDGSHTIQ	85	99	3	0	7.7004	67.4265	75.6273	81.273	0	58.8224	65.3876	70.8453	76.062	0	63.4227	66.0004	73.3923	78.0224	0	30.9289	1.04616	2.39268	2.63203	15
YYNQSEDGSHT	87	97	2	0	6.26921	78.4919	86.8398	93.0704	0	66.7653	72.1005	83.1536	89.7948	0	3.7404	76.859	86.4742	91.2199	0	35.6799	3.32062	2.03091	1.64239	11
YYNQSEDGSHTIQ	87	99	1	0	8.61542	47.4743	78.2528	88.1739	0	35.2423	46.6611	59.7588	77.6076	0	70.0072	76.5161	85.3839	87.5242	0	30.7856	17.0069	13.2257	5.92181	13
YYNQSEDGSHTIQ	87	99	2	0	7.13853	75.4915	83.3078	89.3261	0	64.4464	71.6807	78.4651	84.0211	0	72.3698	74.2294	83.0461	86.4502	0	35.5952	1.94129	2.72354	2.65563	13
YYNQSEDGSHTIQIM	87	101	2	0	7.65329	67.7702	77.7291	84.9848	0	62.4888	70.0979	76.9031	83.8696	0	69.0391	72.4492	80.6367	84.0367	0	33.7097	2.33949	1.96117	0.601448	15
YNQSEDGSHTIQ	88	99	2	0	7.12451	78.4727	84.2179	89.6761	0	66.272	70.3913	79.5484	86.6941	0	1.86776	75.9442	84.2137	88.347	0	35.763	4.13396	2.69476	1.49396	12
YNQSEDGSHTIQIM	88	101	2	0	8.94972	81.6282	82.6878	99.5173	0	68.234	73.7493	78.1366	86.0088	0	73.3554	75.4067	81.1877	83.2358	0	35.7979	4.15393	2.31922	8.71068	14
IMYGCD	100	105	1						0	67.0607	70.8602	43.5715	45.7713	0	62.3318	58.0327	46.0074	45.9255	0	3.34383	9.07043	1.72239	0.109015	6
CDVGPDGRF	104	112	2						0	35.7597	42.294	52.9215	61.0467	0	46.8834	49.4334	56.2576	77.121	0	7.86568	5.04837	2.35897	11.3663	9
VGPDGRF	106	112	1	0	1.45915	50.3907	56.378	72.8138	0	42.1789	49.0393	55.6841	70.3417	0	45.9927	48.4594	56.6195	69.0263	0	24.6843	0.991008	0.48558	1.92294	7
VGPDGRF	106	112	2	0	1.29523	45.2886	53.1743	68.0431	0	42.6658	49.5107	56.4043	71.9518	0	46.7862	49.4028	56.9081	70.4517	0	25.1593	2.40706	2.02599	1.97184	7
VGPDGRFLRG	106	115	2	0	1.7424	36.1766	44.4692	58.2354	0	40.0017	46.1197	49.7377	60.7438	0	44.019	45.4569	50.5523	59.4035	0	23.3353	5.55922	3.30216	1.25518	10
VGPDGRFLRG	106	115	3	0	1.77839	37.6272	45.7289	59.4549	0	41.5141	44.1692	46.5143	65.3433	0	51.273	51.6869	55.7053	57.9898	0	26.2167	7.03549	5.54709	3.89215	10
VGPDGRFLRGYRQDAYDGKD	106	125	4	0	3.01197	33.8669	44.2775	56.3573					60.1874	0	59.534	62.4916	62.8713	56.2951	0	39.9671	20.2408	13.1478	2.22951	20
LRGYRQDAYDGKD	113	125	2	0	2.17961	23.4095	36.8908	45.0028	0	40.7952	45.1781	41.756	41.344	0	38.6848	40.4361	41.883	43.4469	0	21.7112	11.4474	2.84629	1.83622	13
LRGYRQDAYDGKD	113	125	3	0	2.25181	24.2605	36.957	44.8674	0	40.9608	45.2281	41.1278	42.4593	0	40.1358	40.5302	41.9394	43.3761	0	22.1143	11.0031	2.67327	1.2154	13
LRGYRQDAYDGKD	113	125	4	0	2.30904	23.8021	37.3011	45.2464	0	57.6238	72.7306	8.09365	65.9472	0	95.7846	62.523	57.3846	59.1562	0	46.9994	25.8118	24.7858	10.5525	13
LRGYRQDAYDGKDY	113	126	2	0	2.89001	26.7607	40.0247	49.1994	0	45.0679	49.2789	45.7401	43.9603	0	46.7571	46.9231	46.1162	43.817	0	24.8534	12.377	3.41356	3.067	14
LRGYRQDAYDGKDY	113	126	4	0	3.29674	26.9966	43.3979	55.502	0	53.1977	56.067	47.4239	52.8206	0	51.0007	49.9177	51.1443	41.042	0	28.1975	15.3203	3.87422	7.69217	14
LRGYRQDAYDGKDYIAL	113	129	2	0	1.86463	8.83044	33.4864	14.1239	0	65.9966	69.2202	54.0038	82.5601	0	65.8923	69.5429	68.2261	84.5379	0	36.9965	34.9596	17.4646	40.0948	17
LRGYRQDAYDGKDYIAL	113	129	3	0	0.821148	2.24439	29.7822	9.23605	0	64.3482	65.9299	48.8997	44.4133	0	67.9064	69.2464	68.0064	36.7649	0	37.7465	37.7627	19.1121	18.5012	17
YRQDAY	116	121	2	0	2.03575	58.5172	77.514	114.517	0	148.422	141.002	85.573		0	99.955	81.0004	61.1527	75.721	0	74.5724	42.6408	12.4431	27.4327	6
YRQDAYDGKD	116	125	2	0	2.64783	39.9672	60.4328	70.4218	0	57.1366	64.7763	61.2649	65.1718	0	57.02	59.0169	62.5545	65.7646	0	31.4255	12.9843	1.06903	2.8753	10
YRQDAYDGKD	116	125	3	0	2.70129	39.8116	61.1728	71.4764	0	55.2146	62.9267	60.863	63.8185	0	54.7728	60.342	64.8959	65.3878	0	30.1919	12.6655	2.2443	4.0451	10
YRQDAYDGKDY	116	126	2	0	4.30882	71.0226	59.2519	61.0956	0	-171.011	-156.806	-163.363	-186.139	0	15.0957	18.6966	17.739	-200.949	0	104.474	119.335	118.377	147.203	11
YRQDAYDGKDY	116	126	3	0	2.22884	80.8825	38.4949	-35.7221	0	86.8886	85.9988	65.7102	62.0077	0	71.9798	70.4292	70.9926	65.112	0	45.1935	7.93582	17.4388	57.3414	11
YRQDAYDGKDYIAL	116	129	2	0	2.35008	25.0367	40.4849	50.9399	0	59.7368	62.5591	47.208	20.7282	0	63.8708	71.2116	62.355	-2.3443	0	34.3878	24.5456	11.2021	26.7217	14
YRQDAYDGKDYIAL	116	129	3	0	3.25722	33.0371	47.255	52.5309	0	79.8987	69.4136	56.6272	48.5482	0	76.7556	74.5448	66.5236	49.5681	0	43.3701	22.6291	9.63548	2.06885	14
RQDAYDGKD	117	125	2	0	3.22259	62.2499	76.4719	86.9718	0	19.5934	19.5934	80.0725	76.5181					81.5829	0	11.5759	30.1627	2.54596	5.22769	9
YIALNE	126	131	1	0	3.3764	89.0141	90.3228	89.342	0	72.7149	78.1108	69.1355	73.6324	0	84.4961	74.6463	74.6124	76.516	0	43.8312	7.49799	10.9978	8.36275	6
IALNEDL	127	133	1	0	3.20096	74.2533	77.2356	79.1792	0	59.7366	65.787	72.8662	74.6243	0	65.7559	74.7497	75.9988	77.7698	0	34.51	5.03741	2.2522	2.33193	7
NEDLRS	130	135	1	0	0.897594	30.6336	34.0611	41.5966	0	23.4144	22.1031	29.9524	35.4074	0	25.3526	26.4461	30.866	34.9394	0	13.5942	4.26547	2.15739	3.71585	6
NEDLRS	130	135	2	0	0.945138	31.2653	35.1413	42.5453	0	16.6759	10.5571	30.1439	33.4965	0	0.911712	21.0806	29.9912	35.8349	0	9.09184	10.3545	2.93035	4.69712	6
NEDLRSWTAADM	130	141	2	0	4.11052	50.903	59.797	74.0436	0	44.8522	52.4027	61.0778	71.6148	0	50.0913	53.6719	62.2595	72.5395	0	25.1713	1.38604	1.23156	1.22587	12
DLRSWTAADM	132	141	2	0	3.34101	50.7576	60.0888	74.9328	0	43.6211	50.72	61.8509	73.1279	0	47.136	51.5813	62.5875	73.6434	0	24.3339	0.486813	1.28398	0.929655	10
RSWTAAD	134	140	2	0	1.9368	51.3851	63.4362	88.7068	0	44.7816	58.9044	67.081	82.0342	0	58.0243	53.8816	66.9671	84.9752	0	29.3168	3.82973	2.07225	3.34411	7
RSWTAADM	134	141	1	0	3.27714	66.4407	77.5544	93.9145	0	55.5476	64.8603	78.4192	90.3012	0	60.6782	66.0091	79.884	91.3701	0	31.7632	0.8169	1.1776	1.85617	8
RSWTAADM	134	141	2	0	3.26192	66.3491	77.6061	93.3764	0	55.4228	64.6578	77.8195	90.1745	0	60.4337	65.6613	78.9094	91.15	0	31.6609	0.850545	0.699052	1.64118	8
RSWTAADMAA	134	143	2	0	4.34453	69.7724	82.0606	94.6164	0	65.9907	3.67116	83.6965	90.9606	0	9.16547	9.16547	83.0033		0	34.2846	36.6805	0.821113	2.585	10
WTAADM	136	141	1	0	2.58745	77.5887	85.6355	96.6444	0	63.8695	72.5309	83.7448	91.9893	0	72.0188	76.3741	85.9982	93.2534	0	37.9531	2.6403	1.20995	2.40717	6
AAQITKRKWEAVHAAE	142	157	2	0	2.90028	27.8685	35.9296	50.3143	0	24.2914	29.3956	38.0626	49.8714	0	25.5734	29.0956	37.8235	49.9558	0	12.7364	0.809073	1.16859	0.235159	16
AAQITKRKWEAVHAAE	142	157	3	0	2.88625	27.208	35.4793	49.8693	0	20.7929	32.3172	40.5116	49.6927	0	34.4537	30.5623	42.6974	51.5736	0	15.8312	2.59601	3.70138	1.03872	16
AAQITKRKWEAVHAAE	142	157	4	0	2.94583	28.5289	37.1198	51.212	0	26.5694	31.8712	40.4519	53.0024	0	25.7123	30.6643	40.3174	51.885	0	13.3985	1.69248	1.88615	0.904348	16
AAQITKRKWEAVHAAEQ	142	158	2	0	3.01394	26.9714	35.5569	49.7616	0	22.6526	27.9452	37.0602	49.8664	0	23.5223	27.5028	36.653	49.6917	0	11.5976	0.487582	0.777541	0.0879541	17
AAQITKRKWEAVHAAEQ	142	158	3	0	2.86784	26.1481	34.3765	48.5258	0	21.3114	27.1248	35.7041	48.0659	0	25.387	28.6142	37.834	48.6036	0	11.9992	1.24189	1.74419	0.290591	17
AAQITKRKWEAVHAAEQRRVY	142	162	3	0	3.63907	25.8122	33	45.8755	0	21.6583	26.2712	33.3291	43.9961	0	22.348	25.6542	33.0873	44.318	0	10.6081	0.320497	0.170481	1.00512	21
AAQITKRKWEAVHAAEQRRVYL	142	163	4	0	3.9165	26.1362	32.975	45.8115	0	22.1998	26.4846	33.8829	44.3123	0	23.1193	26.0229	33.4566	44.4345	0	10.8311	0.240604	0.454247	0.832573	22
AAQITKRKWEAVHAAEQRRVYL	142	163	5	0	3.96826	26.4727	33.1154	46.0639						0	24.7473	26.5422	35.8797	47.8569	0	14.693	0.0491894	1.9546	1.26783	22
AAQITKRKWEAVHAAEQRRVYLEGRCVDGLRRYLENGKETL	142	182	4						0	31.2962	36.4073	44.4346	50.8752	0	31.4101	36.3616	44.3221	56.0454	0	0.0804908	0.0322595	0.0795061	3.65591	41
ITKRKWEAVHAAEQ	145	158	3	0	3.07968	31.6016	41.8876	57.3255	0	9.54343	17.0385	30.5036		0	32.8899	38.9666	51.2641	61.0304	0	15.6817	11.1592	10.3964	2.61974	14
QRRVYLEGRCVDGL	158	171	3						0	49.8984	56.9957	50.2225	48.0007	0	51.1514	51.8763	52.9353	40.1739	0	0.885968	3.62	1.91825	5.53434	14
LEGRCVDGL	163	171	2						0	70.4586	82.3244	73.008	100.352	0	72.5751	74.7785	75.1271	57.6816	0	1.4966	5.33575	1.49838	30.1724	9
EGRCVDGL	164	171	2						0	60.6474	66.9536	61.4292	54.6384	0	68.4536	74.1212	79.3973	64.4196	0	5.51978	5.0683	12.7053	6.91637	8
EGRCVDGLRRYLENGKETL	164	182	3						0	39.8677	47.6177	51.8973	63.198	0	43.545	48.1139	55.1295	63.9617	0	2.60025	0.350892	2.28555	0.539985	19
RCVDGL	166	171	1						0	140.918	359.36	144.4	55.068	0	89.4479	94.1249	103.249	162.334	0	36.395	187.55	29.0977	75.8489	6
RCVDGL	166	171	2						0	234.004	330.546	182.241	32.0446	0	78.8947	86.6148	95.9045	-6.63473	0	109.679	172.486	61.0493	27.3504	6
RCVDGLRRYLENGKETL	166	182	4						0	37.4136	45.6426	52.5527	61.5422	0	39.3129	44.4864	51.718	57.9963	0	1.34296	0.817565	0.590217	2.50731	17
LRRYLENG	171	178	3						0	22.612	21.6903	26.8165	10.4112	0	35.9198	35.6667	40.8831	-480.272	0	9.41002	9.88278	9.9466		8
LRRYLENGKE	171	180	3	0	2.66135	39.6423	48.6932	62.9019	0	45.2383	50.1037	62.4468	203.351	0	12.0717	49.8985	61.3199		0	22.3658	5.98148	7.63615	99.3128	10
LRRYLENGKETL	171	182	2	0	3.11996	39.8315	48.0601	61.5713	0	35.8963	42.1764	49.5328	60.1967	0	37.8408	41.8195	50.1518	61.1481	0	19.509	1.26346	1.07449	0.704046	12
LRRYLENGKETL	171	182	3	0	3.10602	40.0557	48.3054	61.9811	0	36.8165	43.679	50.4742	62.1997	0	38.85	42.1971	50.4206	62.1251	0	20.0756	1.8216	1.237	0.111108	12
RRYLENGKE	172	180	2	0	2.37807	38.9007	48.5793	68.3118	0	34.2891	42.6953	54.0572	65.3602	0	42.6538	43.1095	55.5173	66.0408	0	21.2541	2.31965	3.65774	1.54558	9
RRYLENGKETL	172	182	2	0	2.77881	39.887	48.412	62.2939	0	35.6801	42.5845	50.2044	60.8363	0	38.7908	42.4444	51.0818	61.7717	0	19.9542	1.51858	1.36075	0.738511	11
RRYLENGKETL	172	182	3	0	2.77503	39.6787	48.2907	62.4266	0	36.6918	43.8524	51.1889	62.3523	0	39.0866	43.0904	51.7517	62.9236	0	20.3085	2.22262	1.85721	0.310589	11
QRTDPPKTHMTHHPISD	183	199	2	0	7.02702	69.2862	74.4587	82.2548	0	67.2305	3.30954	76.7526	82.2062	0	5.10794	85.6595	94.0797	83.7725	0	35.3255	43.5938	10.7275	0.890601	17
QRTDPPKTHMTHHPISD	183	199	3	0	6.88726	67.7111	73.0311	80.6643	0	58.4755	63.8017	69.8487	78.7756	0	60.599	66.0177	72.2187	80.6441	0	30.416	1.96054	1.6535	1.08464	17
QRTDPPKTHMTHHPISD	183	199	4	0	6.91553	67.6404	73.0243	80.7236	0	59.3867	66.0242	69.5827	78.6585	0	1.68913	66.6097	72.8919	80.6363	0	31.9102	0.818232	1.94993	1.16789	17
QRTDPPKTHMTHHPISDHE	183	201	2	0	7.73318	64.9009	73.3154	82.6316	0	55.1632	75.0719	69.5625	81.5123	0	7.41853	64.2656	72.6774	82.8729	0	27.475	6.06394	2.00806	0.72602	19
QRTDPPKTHMTHHPISDHE	183	201	4	0	6.35936	58.9102	67.1917	79.1255	0	79.5027	82.9294	68.2969	80.5798	0	90.6236	64.2688	72.2921	82.2189	0	45.7786	12.6086	2.68318	1.54763	19
QRTDPPKTHMTHHPISDHEAT	183	203	2	0	7.54305	56.0098	62.8249	73.0061	0	49.208	55.4253	62.2807	74.1032	0	54.5391	56.8553	64.2169	73.2536	0	25.7327	0.718995	0.998559	0.575438	21
QRTDPPKTHMTHHPISDHEAT	183	203	3	0	7.48068	55.6771	62.4126	73.0426	0	50.8784	57.2761	61.9782	74.0448	0	55.5014	57.1008	63.9175	74.0434	0	26.4913	0.877003	1.01772	0.578237	21
QRTDPPKTHMTHHPISDHEAT	183	203	4	0	7.24824	55.3102	61.0879	72.5279	0	50.5518	57.3542	62.0404	74.1739	0	56.3978	57.0441	63.4735	75.094	0	26.8485	1.10157	1.20084	1.30007	21
QRTDPPKTHMTHHPISDHEATL	183	204	2	0	6.62355	52.284	60.9064	70.5029	0	51.5187	57.9857	61.562	73.8927	0	53.6785	57.8288	62.5909	75.2562	0	26.5657	3.2475	0.849088	2.44757	22
QRTDPPKTHMTHHPISDHEATL	183	204	3	0	6.29741	50.2709	60.0075	71.9423	0	43.1249	49.9879	55.6281	69.588	0	54.2263	58.1835	63.2705	67.5785	0	25.0888	4.65223	3.83478	2.18414	22
QRTDPPKTHMTHHPISDHEATL	183	204	4	0	6.1322	50.528	60.112	71.318	0	38.48	44.6955	49.2864	72.815	0	56.7951	57.3983	62.4867	69.2237	0	25.6533	6.35847	7.03658	1.8039	22
QRTDPPKTHMTHHPISDHEATLRC	183	206	2						0	50.387	57.1441	61.3974	71.1549	0	53.2718	55.8457	61.3822	72.3148	0	2.03984	0.918111	0.0107522	0.820195	24
QRTDPPKTHMTHHPISDHEATLRC	183	206	3						0	50.345	57.1759	58.3038	69.4331	0	56.3838	53.9219	59.6445	69.4494	0	4.27004	2.30092	0.948048	0.0115101	24
QRTDPPKTHMTHHPISDHEATLRC	183	206	5						0	46.9353	50.6423	55.433	69.6271	0	57.1796	56.9148	62.5081	68.4403	0	7.24383	4.43537	5.00283	0.839163	24
QRTDPPKTHMTHHPISDHEATLRC	183	206	6						0	174.092	188.301	122.37	90.7147	0	99.9726	97.7247	98.2402	99.4703	0	52.4105	64.0472	17.0626	6.19116	24
LRCWALGFYPAE	204	215	2						0	-52.9805	-59.8115	6.83558	5.08296	0	16.118	27.738	64.838	39.2225	0	48.86	61.9068	41.0139	24.1403	12
RCWALGFYPAE	205	215	2						0	14.1894	17.2459	16.4429	17.4706	0	13.9891	14.6332	15.7938	16.8894	0	0.14159	1.84745	0.458979	0.410929	11
RCWALGFYPAEIT	205	217	2						0	11.4264	16.8447	23.1123	32.5543	0	15.4201	18.5336	25.4377	32.578	0	2.82392	1.19421	1.6443	0.0167131	13
RCWALGFYPAEITL	205	218	2						0	13.5329	20.0861	32.3236	41.4319	0	12.2321	19.7492	31.8558	41.7097	0	0.919773	0.238216	0.330774	0.19643	14
RCWALGFYPAEITLT	205	219	2						0	29.1319	25.7989	35.3161	41.603	0	2.81639	27.684	42.315	43.0186	0	18.6079	1.33295	4.94895	1.00094	15
WALGFYPAE	207	215	1	0	-0.135853	4.82857	8.22001	18.7981	0	15.1702	17.9862	16.9348	16.6218	0	16.6167	17.24	18.3671	18.024	0	9.28273	7.39056	5.49186	1.10315	9
WALGFYPAE	207	215	2	0	-0.224811	1.3415	6.11315	13.6203	0	21.4198	30.185	24.8397	31.7233	0	38.6623	24.8462	24.6595	28.6338	0	19.485	15.3456	10.7601	9.6839	9
WALGFYPAEIT	207	217	1	0	0.210852	8.37189	11.8168	28.5964	0	11.2569	15.7268	22.3392	31.8176	0	10.9249	14.8103	22.003	32.872	0	6.28381	4.00808	5.98042	2.22742	11
WALGFYPAEIT	207	217	2	0	0.269859	6.02166	12.5798	27.2815	0	12.5429	16.0573	22.4351	32.2613	0	11.7029	14.3394	21.2056	32.1831	0	6.85622	5.36734	5.37034	2.85283	11
WALGFYPAEITL	207	218	1	0	0.552407	12.9818	25.3951	41.4445	0	9.9488	18.0056	33.6519	43.8079	0	9.31217	19.4652	35.063	43.6954	0	5.25089	3.40108	5.22229	1.33323	12
WALGFYPAEITL	207	218	2	0	0.491591	12.7796	25.9346	41.467	0	15.4022	24.3066	34.1075	44.1731	0	15.8934	21.8215	33.5035	44.5031	0	8.75386	6.06634	4.55431	1.66583	12
WALGFYPAEITLT	207	219	2	0	0.657692	14.214	26.3612	42.0353	0	13.7131	22.1053	33.4673	43.6772	0	16.2025	23.4457	35.5164	44.0864	0	8.34946	4.98824	4.80473	1.08556	13
ITLTWQRDGEDQTQDTE	216	232	2	0	5.47256	50.9851	68.7057	81.4262	0	51.1679	61.9244	73.4824	83.4714	0	54.6832	62.409	75.1859	82.9286	0	27.4533	6.46022	3.35934	1.05949	17
ITLTWQRDGEDQTQDTEL	216	233	2	0	6.33794	57.6684	73.6234	86.4432	0	53.5973	64.5531	75.5616	84.2928	0	54.7382	64.7566	77.1272	82.7875	0	27.6205	4.03492	1.75521	1.83731	18
ITLTWQRDGEDQTQDTEL	216	233	3	0	7.05219	61.9376	77.062	90.1887	0	58.9835	71.884	77.3727	87.8576	0	1.56372	70.2683	79.0332	87.7839	0	31.686	5.33766	1.05983	1.36763	18
LTWQRDGED	218	226	2	0	3.55427	58.9912	66.2812	83.1417	0	51.6801	63.6864	65.6839	78.6384	0	63.2152	61.361	67.3595	83.9589	0	31.6454	2.34763	0.849205	2.86519	9
LTWQRDGEDQTQD	218	230	2	0	6.37721	64.2072	69.6814	77.8684	0	46.2432	77.98	89.1891	87.354	0	4.90733	78.8119	91.0001		0	23.4525	8.20246	11.8203	6.70737	13
LTWQRDGEDQTQDTE	218	232	2	0	8.08186	76.4557	85.7649	94.7516	0	61.0938	70.9937	81.8829	89.99	0	66.3114	72.9148	84.3839	91.6151	0	32.2185	2.77074	1.96778	2.42045	15
LTWQRDGEDQTQDTEL	218	233	2	0	7.88793	69.5684	79.9165	91.367	0	56.7628	66.6585	77.5097	88.1954	0	61.7895	67.9457	79.792	89.9845	0	29.7753	1.4582	1.35507	1.59016	16
TWQRDGEDQTQD	219	230	2	0	7.28235	80.8827	86.7156	92.3979	0	65.6342	71.0248	80.8256	89.2474	0	63.1153	78.8348	86.891	92.1041	0	32.9863	5.20206	3.45237	1.74034	12
TWQRDGEDQTQDTE	219	232	2	0	7.51156	75.1628	84.5999	94.047	0	61.1387	70.7396	81.247	90.2856	0	67.1703	72.314	83.3807	91.2671	0	32.8416	2.24203	1.69711	1.95102	14
TWQRDGEDQTQDTEL	219	233	2	0	8.08186	76.4557	85.7649	94.7516	0	61.5395	71.4991	81.9733	90.752	0	67.3659	73.0859	84.3299	91.4049	0	32.6758	2.53119	1.91439	2.1457	15
WQRDGEDQTQDTE	220	232	2	0	6.5731	73.7288	85.9349	96.5561	0	62.5382	71.3339	82.04	93.9614	0	65.7665	76.9173	88.1575	95.1462	0	33.2825	2.80108	3.09663	1.29898	13
WQRDGEDQTQDTEL	220	233	2	0	7.58154	77.1202	87.2413	96.0524	0	63.6079	74.3192	83.6614	93.0896	0	69.9544	75.3531	86.0694	94.6412	0	34.3259	1.4164	1.82514	1.48194	14
QTQDTEL	227	233	1	0	2.94766	76.5024	89.2292	99.7411	0	60.6007	73.3541	86.0116	96.0445	0	66.7309	75.4858	89.6596	97.1168	0	35.1894	1.60677	1.99359	1.90182	7
LVETRPAGDGT	233	243	2	0	3.77888	60.9679	75.511	83.7323	0	4.18002	4.18002	74.3433	80.7092					83.7369	0	0.28365	40.1551	0.825682	1.74675	11
LVETRPAGDGTF	233	244	2	0	4.30715	61.1784	75.9306	85.1021	0	53.5825	63.0535	71.4628	78.759	0	58.3016	64.8879	76.0561	79.8595	0	29.9047	1.85476	2.61645	3.38947	12
LVETRPAGDGTFQKW	233	247	2	0	10.2493	71.2438	70.9442	94.6445	0	57.9452	64.925	84.9295	76.6855	0	72.717	80.9901	85.7199	78.7032	0	32.6479	8.09328	8.31198	9.83804	15
LVETRPAGDGTFQKWAA	233	249	2	0	5.52091	51.4496	65.6156	77.0069	0	44.8577	54.8227	61.5826	68.6043	0	47.8377	53.1594	63.5449	70.8042	0	23.6184	1.68663	2.01671	4.35728	17
LVETRPAGDGTFQKWAA	233	249	3	0	5.54743	51.1675	65.2839	76.8509	0	44.9376	55.0504	61.6271	67.9294	0	47.8532	52.9997	63.2672	69.6954	0	23.6286	1.94246	1.83162	4.72432	17
VETRPAGDGTF	234	244	1	0	4.31791	64.7538	77.9728	84.2169	0	54.1652	64.422	69.2344	77.2392	0	58.9736	63.1027	72.5308	79.7691	0	30.263	0.873402	4.41286	3.53251	11
VETRPAGDGTF	234	244	2	0	4.22396	62.2448	74.6603	82.687	0	55.697	65.6142	70.8878	76.9642	0	60.8824	64.5396	73.5156	79.0682	0	31.3224	1.7211	1.93422	2.89462	11
VETRPAGDGTFQKW	234	247	2	0	5.49955	59.1032	70.4111	79.3109	0	53.9975	63.616	68.8658	72.1632	0	59.4922	64.1362	73.7009	74.3146	0	29.7138	2.76785	2.46946	3.66701	14
VETRPAGDGTFQKW	234	247	3	0	5.68901	61.2777	72.0774	80.0004	0	56.1483	64.799	71.8828	73.5178	0	60.6518	66.5456	74.3477	72.3017	0	30.5159	2.68332	1.37038	4.13869	14
VETRPAGDGTFQKWAA	234	249	2	0	5.79224	49.4255	63.7399	60.65	0	61.0634	67.8446	66.2126	70.1074	0	72.3275	76.3163	79.0851	68.3803	0	35.6107	13.7486	8.23907	5.03625	16
VETRPAGDGTFQKWAA	234	249	3	0	6.36581	50.8695	65.0131	61.265	0	59.9324	68.1868	66.1474	69.1105	0	73.951	77.4987	80.2704	69.6567	0	35.669	13.5136	8.50031	4.69524	16
VVVPSGE	250	256	1	0	0.708697	28.0606	33.4106	39.4418	0	22.3494	28.2796	32.7745	36.651	0	20.3955	28.7427	33.0256	36.9749	0	11.9702	0.348291	0.320396	1.52641	7
VVVPSGEE	250	257	1	0	0.979287	33.9882	38.2579	45.0809	0	20.6625	25.3911	39.8778	48.4722	0	8.01437	36.7647	42.2432	44.5894	0	9.97408	5.92982	2.00427	2.11421	8
VVVPSGEEQRYTCHVQHEGLPKPLTL	250	275	2						0	36.3727	41.2502	46.4601	53.5318	0	37.5613	40.5104	47.0071	55.1905	0	0.840499	0.523131	0.386783	1.1729	26
VVVPSGEEQRYTCHVQHEGLPKPLTL	250	275	3						0	35.789	40.7457	45.9926	53.059	0	36.7286	40.4565	46.7072	53.1512	0	0.664352	0.204501	0.505263	0.0651936	26
VVVPSGEEQRYTCHVQHEGLPKPLTL	250	275	4						0	36.5465	41.2036	46.0303	53.3213	0	37.2567	40.6927	46.926	53.4557	0	0.502197	0.36122	0.633351	0.0950358	26
VVVPSGEEQRYTCHVQHEGLPKPLTLRWEL	250	279	3						0	37.7969	44.5592	52.008	61.5386	0	41.6482	46.2299	54.621	63.0137	0	2.72326	1.18135	1.84764	1.04304	30
VVVPSGEEQRYTCHVQHEGLPKPLTLRWEL	250	279	4						0	39.5024	39.3772	48.3012	62.0478	0	46.9972	49.3522	58.6561	60.8088	0	5.2996	7.05338	7.32203	0.876155	30
EQRYTCHVQHEGLPKPLTL	257	275	3						0	36.3154	40.8026	47.5656	59.5283	0	39.1247	42.5063	49.9263	60.2617	0	1.9865	1.2047	1.66927	0.518629	19
HVQHEGLPKPLTL	263	275	2	0	2.18145	37.8513	50.1752	63.9601	0	40.4816	45.7968	56.6138	64.586	0	46.3628	48.2595	57.1661	73.7142	0	23.9912	5.43948	3.88657	5.45986	13
HVQHEGLPKPLTL	263	275	3	0	2.54834	42.2867	55.2557	74.4201	0	41.9646	48.7782	56.2478	67.7409	0	45.3171	47.5388	57.3211	63.2054	0	23.7839	3.44626	1.03293	5.64139	13
MIQRTPKIQV	308	317	2	0	5.29301	79.3582	83.1601	93.093	0	66.3292	71.0568	78.6314	87.2465	0	74.6767	72.914	80.5848	88.4277	0	37.8796	4.35681	2.27141	3.09144	10
MIQRTPKIQVYSRHPAE	308	324	3	0	8.56072	72.5453	78.4539	88.0628	0	63.0174	67.0558	75.0097	85.0165	0	72.6633	71.3095	77.8415		0	34.5633	2.87971	1.83742	2.15407	17
MIQRTPKIQVYSRHPAENGKSNF	308	330	2	0	11.4154	67.5767	74.2148	85.8157	0	57.7108	63.7646	71.2545	80.7876	0	62.9376	64.8341	73.0225	81.6259	0	28.3582	1.9663	1.48948	2.69377	23
MIQRTPKIQVYSRHPAENGKSNFLNC	308	333	3						0	58.6081	64.6364	70.6337	79.9299	0	63.9112	65.7762	72.7252	76.997	0	3.74979	0.805977	1.4789	2.07385	26
IQRTPKIQV	309	317	3	0	4.43062	78.0204	81.6291	93.2744	0	64.8045	69.2876	77.508	87.9948	0	73.6242	71.6991	79.4102	89.077	0	37.662	4.50988	2.06257	2.78876	9
IQRTPKIQVYSRHPAENGKSNF	309	330	3	0	10.0179	64.5938	71.9807	84.4474	0	54.6867	60.9656	69.4072	78.0194	0	60.199	62.6942	71.2629	79.0177	0	27.5192	1.8148	1.32802	3.45923	22
IQRTPKIQVYSRHPAENGKSNF	309	330	4	0	10.1449	64.959	72.4553	84.3518	0	55.3099	61.7697	70.4168	79.7167	0	60.0706	62.5911	71.2472	81.8729	0	27.5533	1.65597	1.02509	2.3194	22
IQRTPKIQVYSRHPAENGKSNFLNC	309	333	3						0	59.2771	65.3003	70.3939	76.9651	0	62.2875	64.8614	72.0861	77.2769	0	2.12868	0.310365	1.19662	0.220466	25
QRTPKIQV	310	317	2	0	3.2839	74.0427	72.1178	88.1179					85.2456	0	71.7404	72.927	75.2375	92.4405	0	48.406	0.788931	2.20596	3.62175	8
YSRHPAENGKSNF	318	330	2	0	5.44684	64.6308	71.6237	80.9585	0	55.5753	62.9373	69.9791	77.4363	0	60.2681	62.9755	71.1717	78.319	0	30.3871	0.966879	0.849641	1.83266	13
YSRHPAENGKSNF	318	330	3	0	5.43957	64.5385	71.4728	80.7419	0	55.3552	62.4402	69.9232	78.5207	0	59.7714	62.9386	71.0798	78.3445	0	30.1745	1.09625	0.805547	1.33621	13
YSRHPAENGKSNFLNC	318	333	2						0	59.4087	65.0922	68.3504	78.6147	0	65.274	65.5964	70.8782	71.6635	0	4.14736	0.356456	1.78744	4.91523	16
YSRHPAENGKSNFLNC	318	333	3						0	51.5056	60.116	65.5811	72.3875	0	60.0602	63.942	70.0949	62.9659	0	6.04903	2.7054	3.19176	6.66209	16
LNCYVSGFHPSDIE	331	344	2						0	-11.9467	3.65757	25.6902	72.1902	0	40.8566	42.7041	54.4652	88.9704	0	37.3376	27.6101	20.347	11.8654	14
YVSGFHPSDIE	334	344	1	0	0.492721	18.0257	39.9495	66.5787	0	28.2368	38.8536	50.2647	74.8327	0	32.0062	38.5509	51.1397	73.3216	0	17.2097	11.9386	6.22348	4.3947	11
YVSGFHPSDIE	334	344	2	0	0.718673	20.3474	40.2081	66.0351	0	28.0049	37.2725	49.7062	67.8565	0	30.4149	36.8603	50.9853	65.7589	0	16.4935	9.65488	5.88784	1.13972	11
YVSGFHPSDIEVD	334	346	2	0	1.61665	28.7856	50.4743	73.9603	0	19.5204	30.9043	54.4981	93.5158	0	32.0708	41.1105	57.5703	90.599	0	15.3053	6.58991	3.55861	10.5497	13
YVSGFHPSDIEVDL	334	347	2	0	1.4782	24.253	38.9499	62.7997	0	28.7428	33.7022	45.021	63.3571	0	34.4354	39.2484	50.0069	63.2645	0	17.616	7.58186	5.53739	0.298702	14
IEVDLLKNGERIEKVEHSDL	343	362	2	0	12.4357	77.8923	70.255	92.9673	0	60.0788	65.6651	66.5408	64.631	0	68.7854	62.0519	63.4853	78.1084	0	30.3341	8.3014	3.39014	14.1738	20
IEVDLLKNGERIEKVEHSDL	343	362	3	0	9.97726	65.6037	72.7862	81.207	0	70.0049	76.7501	85.1697	67.185	0	80.5013	82.6388	91.3738	67.9336	0	38.0507	8.65176	9.46345	7.88837	20
IEVDLLKNGERIEKVEHSDL	343	362	4	0	10.1308	65.1476	71.0261	80.5884	0	54.7403	60.5932	68.1743		0	161.284	166.486	187.146	133.71	0	77.6625	59.8655	67.8803	37.5625	20
IEVDLLKNGERIEKVEHSDLS	343	363	2	0	10.5342	64.1313	71.2562	79.8006	0	56.6966	62.2989	68.8352	74.9969	0	61.5899	63.8927	70.1329	77.9168	0	28.1709	0.9962	1.21158	2.4204	21
IEVDLLKNGERIEKVEHSDLS	343	363	3	0	9.91862	62.345	69.7541	79.0818	0	57.0592	62.8902	69.1714	76.0948	0	62.506	64.5088	71.4992	76.0695	0	28.9175	1.12544	1.21131	1.73188	21
IEVDLLKNGERIEKVEHSDLS	343	363	4	0	10.2692	63.9859	70.9878	80.8262	0	55.9808	68.1024	73.5631	74.7837	0	58.8632	65.4291	71.6491	77.334	0	27.2618	2.08868	1.33746	3.03349	21
IEVDLLKNGERIEKVEHSDLSF	343	364	2	0	11.0958	64.3327	70.2369	80.0989	0	56.1806	62.3378	69.3987	75.9892	0	62.0247	63.7627	70.3009	76.1374	0	27.8704	1.02751	0.503403	2.33116	22
IEVDLLKNGERIEKVEHSDLSF	343	364	3	0	10.3518	62.5471	70.0328	79.7777	0	55.9176	61.2922	68.253	74.3498	0	60.8825	62.4747	69.5427	74.3508	0	27.8515	0.704557	0.919364	3.1335	22
VDLLKNGERIEKVEHSDL	345	362	2	0	10.1268	70.1412	72.7428	79.7687	0	58.9683	63.1408	69.1365	75.4066	0	65.163	65.8221	71.3598	76.6052	0	30.1464	3.532	1.81936	2.25358	18
VDLLKNGERIEKVEHSDL	345	362	4	0	10.0804	69.0149	72.4829	78.9436	0	60.4842	64.338	69.8248	74.5584	0	65.5816	66.1048	71.4416	76.3939	0	30.6782	2.36162	1.33943	2.20229	18
VDLLKNGERIEKVEHSDLS	345	363	2	0	10.4281	68.3397	71.6129	78.9142	0	58.9415	63.83	68.9308	74.9929	0	65.0086	65.6964	70.9331	76.6384	0	29.9149	2.26598	1.3943	1.96907	19
VDLLKNGERIEKVEHSDLS	345	363	3	0	10.6391	69.7081	72.88	79.174	0	60.0124	63.9333	69.6389	75.2809	0	65.3886	65.8827	71.2386	76.8567	0	30.1776	2.93774	1.62058	1.95831	19
VDLLKNGERIEKVEHSDLSF	345	364	2	0	16.6799	97.8444	111.526	122.577	0	49.7293	62.8315	62.4505	71.4536	0	71.7668	74.4104	77.9832	73.4618	0	27.7263	17.8378	25.0823	28.954	20
VDLLKNGERIEKVEHSDLSF	345	364	3	0	13.5631	79.9232	104.423	101.677	0	49.7727	60.501	64.0357	71.1165	0	72.1672	81.604	78.3263	72.9176	0	29.5722	11.7287	20.4794	17.1478	20
DLLKNGERIEKVEHSDL	346	362	2	0	10.1455	76.3197	79.023	88.1927	0	64.3499	70.643	79.3267	79.7442	0	71.7503	73.2006	78.5198	80.3807	0	33.6354	2.843	0.407588	4.70478	17
DLLKNGERIEKVEHSDLS	346	363	2	0	11.2458	73.9896	75.7204	81.9168	0	64.2038	68.3583	73.9841	80.7251	0	70.8673	71.8411	75.5201	81.8465	0	32.6692	2.84186	0.949902	0.668631	18
DLLKNGERIEKVEHSDLSF	346	364	3	0	11.2444	72.5758	76.1876	82.8665	0	62.1555	66.9222	72.3945	78.6774	0	68.4925	69.3837	74.7938	80.1364	0	31.3832	2.83468	1.91863	2.12645	19
LLKNGERIEKVEHSDL	347	362	2	0	9.82847	76.9447	80.1656	86.4656	0	64.7888	68.5548	74.5278	81.0876	0	71.7535	71.5755	77.993	82.3236	0	33.9211	4.24938	2.8435	2.81678	16
LLKNGERIEKVEHSDL	347	362	3	0	9.27797	73.2025	76.6437	84.0203	0	63.2507	67.8549	74.8803	79.7282	0	70.7724	70.8651	76.7087	81.3646	0	33.544	2.68085	1.03734	2.16614	16
LLKNGERIEKVEHSDL	347	362	4	0	9.90305	76.8429	78.9466	85.6145	0	65.4658	71.0685	76.467	80.0977	0	71.7681	71.3609	76.5768		0	34.0446	3.25269	1.40094	3.901	16
LLKNGERIEKVEHSDLS	347	363	2	0	10.4114	75.8745	77.7823	84.767	0	64.0475	69.2604	74.8681	80.1539	0	72.122	71.929	76.9485	83.01	0	33.5416	3.32751	1.50091	2.32825	17
LLKNGERIEKVEHSDLS	347	363	3	0	10.3517	75.6894	78.7657	85.0102	0	63.4202	68.3286	75.3462	81.4895					78.2657	0	37.525	5.2048	2.41795	3.37329	17
LLKNGERIEKVEHSDLSF	347	364	2	0	11.4907	75.3547	79.8144	87.9491	0	64.8011	68.2081	71.6313	80.8258	0	69.0503	69.5153	73.8521	81.506	0	32.0759	3.80529	4.23169	3.93104	18
LKNGERIEKVEHSDL	348	362	2	0	8.88736	76.9292	80.5384	86.3853	0	65.0465	69.8994	75.8619	82.3005	0	72.1949	72.4394	78.3326	82.4793	0	34.6718	3.55968	2.33952	2.30848	15
LKNGERIEKVEHSDL	348	362	3	0	8.87454	76.5725	80.0114	86.4372	0	64.487	69.4021	75.5711	82.6171	0	72.1336	72.0455	78.2098	82.8433	0	34.5276	3.62619	2.23324	2.14325	15
LKNGERIEKVEHSDL	348	362	4	0	9.12745	78.1694	81.2833	87.5625	0	64.1766	68.5451	75.771	82.2999	0	73.4931	73.4963	78.7449	83.7328	0	34.7854	4.81283	2.75903	2.72071	15
LKNGERIEKVEHSDLS	348	363	2	0	9.42309	75.2396	78.9458	85.2559	0	64.2976	68.8858	74.8184	81.4606	0	71.0467	71.2625	77.1208	82.5233	0	33.799	3.21029	2.06826	1.95793	16
LKNGERIEKVEHSDLS	348	363	3	0	9.63531	76.5603	80.3288	86.6187	0	64.0334	69.0994	74.6375	81.1875	0	71.5372	71.7334	77.2296	82.0569	0	33.7819	3.78375	2.84944	2.91732	16
LKNGERIEKVEHSDLSF	348	364	2	0	10.0382	74.479	78.0882	84.1956	0	64.7979	69.269	74.998	80.4398	0	71.4161	71.7765	76.9232	81.9769	0	33.689	2.60561	1.5606	1.88817	17
LKNGERIEKVEHSDLSF	348	364	3	0	10.0253	74.1162	77.2791	83.7306	0	64.3052	68.972	74.1934	79.6905	0	70.6422	71.0046	76.2628	81.3539	0	33.3189	2.59088	1.57254	2.03047	17
LKNGERIEKVEHSDLSF	348	364	4	0	10.154	73.3671	78.3577	85.113	0	59.1491	62.9781	70.6996		0	69.515	72.569	75.3572	78.2696	0	31.7062	5.78148	3.85879	4.83904	17
LKNGERIEKVEHSDLSFSKD	348	367	3	0	8.70652	51.3686	69.7739	57.212	0	-4.17686	78.3329	38.3247	81.4382					80.9433	0	9.10993	19.0666	22.2379	13.8464	20
KNGERIEKVEHSDL	349	362	2	0	9.06753	83.8745	85.0259	90.857	0	85.8023	76.9234	77.4343	84.936	0	98.5375	88.5618	93.3137	101.855	0	48.3999	5.85581	7.94223	8.5854	14
KNGERIEKVEHSDLS	349	363	2	0	8.98069	79.3205	82.6374	88.6959	0	56.5707	60.8405	67.4783	83.8018	0	-1.1004	67.2745	72.6999		0	30.8015	9.38091	7.7008	3.46066	15
KNGERIEKVEHSDLS	349	363	3	0	9.33729	80.4476	84.0191	90.3153	0	61.5838	65.3328	72.2357	80.7901	0	70.014	69.5949	75.7337	79.3396	0	32.8695	7.79321	6.05162	5.96234	15
RIEKVEHSDL	353	362	2	0	5.56806	79.2138	81.9501	88.9057	0	69.5117	75.8249	79.743	86.003	0	5.70214	75.7342	79.8926	88.6777	0	36.8793	1.98329	1.23336	1.61408	10
RIEKVEHSDLSF	353	364	2	0	26.1098	265.664	276.71	87.7597					96.0813	0	88.4343	87.1581	6.59262	87.7005	0	44.0701	126.223	191.002	4.82166	12
SFSKDW	363	368	2	0	1.18443	32.0112	35.4723	40.4715	0	6.99842	53.2317	60.7424	50.8265	0	4.7934	49.0405	45.1907		0	2.93511	11.2389	12.7467	7.32206	6
SFSKDWSF	363	370	1	0	-6.62578	-93.5254	-82.221	-78.1996	0	55.488	52.5186	55.1988	61.221	0	60.4278	64.0162	65.5464	61.7305	0	37.3691	87.826	82.4889	80.642	8
SFSKDWSF	363	370	2	0	2.9723	52.6786	55.2493	59.188	0	49.817	53.2255	56.1652	61.3963	0	54.6738	53.8229	57.4771	61.7681	0	28.5513	0.572341	1.11975	1.39472	8
FSKDWSF	364	370	1	0	2.72363	55.9352	61.6133	61.9012	0	49.5851	54.5895	55.0084	63.3918	0	66.9617	56.0229	59.0713	64.126	0	33.2277	0.803425	3.33148	1.13364	7
FSKDWSF	364	370	2	0	2.54428	53.7847	55.667	59.567	0	50.8707	54.8827	57.5222	63.0102	0	55.6421	54.8186	58.8253	64.1006	0	29.3757	0.616253	1.58716	2.36636	7
SKDWSF	365	370	1	0	0.0436225	8.57662	19.5433	24.5904	0	42.1295	51.5179	48.9117	50.9827	0	50.6699	50.0773	50.8511	51.2627	0	27.1022	24.3869	17.5425	15.3191	6
SKDWSF	365	370	2	0	1.18443	32.0112	35.4723	40.4715	0	35.7272	41.1018	42.2315	48.5367	0	38.8701	38.79	42.6742	49.1513	0	20.9097	4.72472	4.03627	4.84362	6
YYTEFTPTEKDE	374	385	2	0	3.91523	65.6283	86.1383	101.693	0	87.8084	96.0167	116.727	125.961	0	102.672	99.1654	113.136	138.352	0	53.2476	18.5207	16.7205	18.6472	12
YYTEFTPTEKDEY	374	386	2	0	3.90296	60.0353	83.4958	99.0283	0	54.405	67.816	84.4551	92.8329	0	63.6198	69.1337	86.5967	95.0344	0	32.1493	4.9169	1.58761	3.14059	13
YYTEFTPTEKDEYA	374	387	2	0	4.6833	63.6852	86.0422	100.248	0	52.1932	66.5411	83.8127	76.6153	0	60.0298	69.8039	87.8163	79.8042	0	29.9495	3.06162	2.00611	12.8235	14
YYTEFTPTEKDEYACRVNHVTLSQPKIVKWDRDM	374	407	4						0	53.8055	63.9332	75.1931	82.0458	0	55.9899	64.0921	75.7909	82.2584	0	1.54457	0.112404	0.422671	0.150299	34
YTEFTPTEKDEYA	375	387	2	0	3.65762	58.6524	82.3697	98.7563	0	55.2431	68.9987	84.2971	94.487	0	59.8438	68.9323	86.6458	94.5926	0	31.1959	5.95436	2.14149	2.43498	13
YTEFTPTEKDEYAC	375	388	2						0	56.503	69.0951	84.3029	94.1951	0	60.2176	69.1533	87.0808	96.1693	0	2.62662	0.0411332	1.96426	1.39597	14
YTEFTPTEKDEYACRVNHVTLSQPKIVKWDRDM	375	407	4						0	49.5996	60.8507	73.9377	81.8415	0	53.3558	63.4315	76.9594	80.3062	0	2.65603	1.82487	2.13664	1.08564	33
TEFTPTEKDE	376	385	2	0	5.17504	76.0867	88.5203	102.426	0	58.7394	69.1994	84.6237	95.9993	0	5.30813	71.9075	87.9036	99.1499	0	30.887	3.46977	2.09448	3.21357	10
TEFTPTEKDEY	376	386	2	0	4.20996	69.5967	85.717	98.8518	0	56.422	69.0843	85.1642	94.616	0	68.3836	71.8897	88.9723	95.7284	0	34.1258	1.49391	2.05768	2.19607	11
TEFTPTEKDEYA	376	387	2	0	3.52807	61.013	80.1359	97.9557	0	54.6139	66.7607	82.6778	93.5434	0	59.817	67.4127	84.9151	94.2163	0	31.1054	3.52175	2.39118	2.37715	12
TEFTPTEKDEYACRVNHVTLSQPKIVKWDRDM	376	407	4						0	55.4494	64.9415	74.3118	82.0824	0	57.7516	66.9618	78.3455	84.6274	0	1.62791	1.42856	2.8523	1.79959	32
ACRVNHVTLSQPKIVKWDRDM	387	407	2						0	53.5459	61.2035	67.7108	77.8936	0	57.0528	63.063	70.6789	76.599	0	2.47974	1.31484	2.09876	0.915411	21
ACRVNHVTLSQPKIVKWDRDM	387	407	3						0	76.1886	75.6085	87.5549	106.966	0	75.4937	84.1996	93.2028	94.3948	0	0.491375	6.0748	3.99366	8.889	21
ACRVNHVTLSQPKIVKWDRDM	387	407	4						0	59.958	65.9697	83.0033	89.388	0	73.8926	87.0244	94.8873	68.1468	0	9.85321	14.8879	8.40325	15.0198	21
CRVNHVTLSQPKIVKWDRDM	388	407	3						0	52.6494	61.3442	68.7055	73.9373	0	56.5409	62.5737	70.3226	72.7129	0	2.75169	0.869345	1.14346	0.865757	20
CRVNHVTLSQPKIVKWDRDM	388	407	5						0	32.2575	42.7762	51.3029	64.9318	0	58.9633	62.8556	71.0826	67.2642	0	18.8839	14.1983	13.9864	1.64929	20
RVNHVTLSQPKIVKWDRDM	389	407	3	0	5.56217	55.622	69.3949	78.6379	0	52.4236	61.3264	68.2596	73.8003	0	55.7179	61.722	69.7778	71.8337	0	28.0548	3.41342	0.789551	3.50156	19
VKWDRDM	401	407	2	0	2.72235	69.0783	78.1439	86.8771	0	56.4606	66.7654	72.7724	87.9912	0	62.1164	66.8784	75.1433	91.2712	0	32.7807	1.30394	2.69188	2.28432	7
ILDTAGL	415	421	1						0	62.2012	75.7312	84.5496	91.3832	0	68.5858	73.7133	86.5616	91.7715	0	4.51458	1.42684	1.42271	0.27459	7
ILDTAGLEE	415	423	1						0	55.7765	69.7225	80.2462	93.5113	0	60.1948	66.7854	81.6277	93.0957	0	3.12425	2.07686	0.976906	0.29391	9
ILDTAGLEEY	415	424	1	0	3.91254	62.4437	77.3834	91.2524	0	54.4479	66.9578	79.5165	89.4655	0	57.9216	65.3483	80.5857	89.3069	0	30.2293	2.2878	1.63035	1.08037	10
																			Average	25.1451	10.4657	6.69516	6.60188	4759
																								15.4013

## Sheet: Q61R
				% Deuterium Uptake																				Peptide Length
				Q61R_Replicate1					Q61R_Replicate2					Q61R_Replicate3					Q61L_SD of % Deuterium Uptake
Sequence	START	END	Charge	0s	20s	60s	180s	600s	0s	20s	60s	180s	600s	0s	20s	60s	180s	600s	0s	20s	60s	180s	600s
ASGSHSMRY	2	10	2	0	62.54	76.9817	80.5646	80.0976	0	74.6992	72.8817	85.0081	86.989	0	68.562	76.5953	80.2119	82.6226	0	6.0797	2.26383	2.67305	3.48644	9
ASGSHSMRY	2	10	3	0	64.1714	78.2163	82.4501	82.0713	0	75.0537	74.2988	87.4759	87.0979	0	71.9906	71.8201	78.6073	80.7901	0	5.61165	3.22495	4.44744	3.33408	9
ASGSHSMRYF	2	11	2	0	57.2345	72.8049	75.9902	75.7671	0	79.8765	69.0715	90.9508	85.993	0	66.5271	63.8816	70.676	73.1087	0	11.3814	4.48139	10.5129	6.80247	10
ASGSHSMRYF	2	11	3	0	59.373	75.3076	79.068	78.0625	0	71.1156	66.1414	83.2255	83.1256	0	66.0918	71.522	77.2854	78.9761	0	5.89162	4.6062	3.04813	2.69837	10
ASGSHSMRYFF	2	12	2	0	51.6585	67.2098	69.8052	69.6187	0	64.8683	60.8217	76.3049	76.5328	0	60.3926	63.2818	67.6616	68.3811	0	6.71835	3.22204	4.5009	4.39294	11
ASGSHSMRYFF	2	12	3	0	54.2731	72.4169	75.0373	76.7255	0	69.2941	63.0768	79.1311	79.0999	0	63.7099	66.3009	71.239	73.6493	0	7.59237	4.7441	3.94701	2.73281	11
ASGSHSMRYFFTSVSRPGRGEPRF	2	25	3	0	64.4024	70.368	73.4326	73.3551	0	68.0399	69.3882	78.4136	80.3085	0	65.9843	71.9492	74.008	76.6598	0	1.82388	1.29222	2.72486	3.47812	24
ASGSHSMRYFFTSVSRPGRGEPRF	2	25	4	0	64.2908	70.5964	73.232	72.9703	0	68.6371	68.6021	78.6449	81.1817	0	66.6115	71.4348	74.0327	76.5044	0	2.17484	1.45513	2.92154	4.11896	24
ASGSHSMRYFFTSVSRPGRGEPRF	2	25	5	0	65.6267	71.7553	74.5083	74.3463	0	69.5784	69.5374	79.207	83.815	0	65.0572	72.2707	74.0644	77.5839	0	2.46242	1.45231	2.84957	4.81259	24
SGSHSMRYF	3	11	2	0	97.8758	94.4158	94.7321	101.161	0	62.2183	60.8839	106.223	101.706	0	74.185	84.3803	204.154	264.121	0	18.1472	17.2104	60.133	93.9281	9
SHSMRY	5	10	2	0	41.6302	42.9514	42.677	61.9533	0	85.7063	107.253	86.3026	97.0958	0	36.9611	206.99	119.656	206.292	0	26.8967	82.6548	38.6037	75.2689	6
FFTSVSRPGRGEPR	11	24	4	0	69.7239	75.6078	77.4356	77.1214	0	72.1037	76.5759	82.3697	85.7916	0	68.3957	76.7003	78.316	82.0362	0	1.8787	0.598104	2.63162	4.34803	14
FFTSVSRPGRGEPRF	11	25	3	0	68.1666	73.9055	75.797	75.5344	0	70.9713	76.0845	80.8841	84.3558						0	1.98322	1.54078	3.59709	6.23768	15
FFTSVSRPGRGEPRF	11	25	4	0	68.0112	73.9486	75.8627	75.6347	0	70.2813	75.0352	80.9007	84.2329	0	66.9351	74.2194	75.5886	79.8078	0	1.70821	0.565642	2.99097	4.29975	15
FFTSVSRPGRGEPRFIA	11	27	3	0	68.8722	74.6424	77.926	82.6566	0	72.5081	75.5116	82.4551	88.0587						0	2.57101	0.614602	3.20255	3.81988	17
FTSVSRPGRGEPRF	12	25	2	0	69.2391	74.9894	77.0693	76.5068	0	71.2639	76.6266	81.9432	85.7395	0	68.4852	75.7779	77.0741	81.6149	0	1.43696	0.81882	2.81255	4.62506	14
FTSVSRPGRGEPRF	12	25	3	0	68.71	74.6153	76.4589	76.112	0	71.9508	76.5972	82.0492	85.7309	0	67.8794	75.1654	76.307	81.0441	0	2.15129	1.02314	3.2723	4.80998	14
TSVSRPG	13	19	2	0	94.126	97.5578	99.3718	98.2893						0	56.5398	85.4314	96.2954	81.8243	0	26.5775	8.57464	2.17532	11.6425	7
TSVSRPGRGEPRF	13	25	2	0	66.9952	75.9863	77.1431	76.1322	0	71.4188	78.0718	82.2075	83.6217	0	69.5815	73.4585	75.9091	81.155	0	2.22236	2.31018	3.33767	3.81674	13
TSVSRPGRGEPRF	13	25	3	0	72.2121	76.5702	78.4811	78.0782	0	72.9981	78.6045	83.4563	87.3595	0	69.4888	77.0343	78.2625	82.8268	0	1.84158	1.06608	2.93758	4.64106	13
TSVSRPGRGEPRF	13	25	4	0	73.0658	77.2294	79.2699	77.777	0	72.3287	78.8321	83.7896	86.6138	0	65.6959	81.4572	76.4248	83.3119	0	4.05901	2.13443	3.71401	4.46516	13
SVSRPGRGEPRF	14	25	2	0	82.5217	84.0219	83.1269	83.3341	0	79.1729	87.4015	88.0704	89.6262	0	72.6566	80.1831	78.2129	81.5257	0	5.0166	3.61162	4.92873	4.25204	12
SVSRPGRGEPRF	14	25	3	0	76.6618	79.5578	81.53	81.6709	0	74.2994	80.108	86.1271	88.4436	0	73.6875	79.0782	79.6358	84.2665	0	1.57064	0.515279	3.33812	3.41694	12
VSRPGRGEPRF	15	25	2	0	77.5129	82.3824	84.3418	83.385	0	75.5939	92.805	87.1987	88.3108	0	67.1443	79.6474	75.2506	81.6813	0	5.51642	6.94303	6.23923	3.44276	11
IAVGYVD	26	32	1	0	24.5278	34.8744	34.4003	48.2804	0	70.2659	35.8547	49.6959	73.1253	0	57.5424	19.994	48.5375	105.691	0	23.6073	8.88775	8.51623	28.7916	7
IAVGYVDDTQ	26	35	1	0	21.2083	37.511	52.8946	65.0714	0	41.0328	43.2791	66.1299	71.2977	0	37.5021	46.6909	60.2829	65.9576	0	10.5749	4.6401	6.63258	3.36818	10
IAVGYVDDTQ	26	35	2	0	24.036	38.7663	50.8561	61.5911	0	41.1218	39.5528	62.4513	67.944	0	36.7673	44.7052	59.022	62.6689	0	8.87853	3.22587	5.95664	3.39967	10
YVDDTQ	30	35	1	0	24.2603	47.6208	66.5214	80.7109	0	22.4218	67.139	12.6236	92.9504						0	1.3	13.8014	38.1115	8.6546	6
FVRFDSDAASQKMEPRAPWIEQEGPEYW	36	63	3	0	41.0052	51.4155	58.1973	69.0837						0	-28.7456	47.6884	62.6949	74.8319	0	49.3213	2.63548	3.1803	4.06457	28
FVRFDSDAASQKMEPRAPWIEQEGPEYW	36	63	4	0	38.5856	49.2176	56.6045	67.5966						0	44.7813	-81.0867	56.3729	70.5252	0	4.38098	92.1391	0.163797	2.07085	28
VRFDSD	37	42	2	0	13.5357	20.6129	22.7496	34.9305	0	25.8697	25.8244	38.5355	46.0601	0	14.1745	20.8571	32.0645	39.3974	0	6.94398	2.94095	7.93554	5.60079	6
VRFDSDAASQ	37	46	1	0	48.0553	52.3338	53.9881	62.8541	0	61.4358	58.9835	76.26	84.2523						0	9.46143	4.70207	15.7486	15.1308	10
VRFDSDAASQ	37	46	2	0	51.7224	57.463	60.2998	67.8388	0	60.1477	60.7079	72.2564	85.2373						0	5.95755	2.29454	8.45458	12.3026	10
VRFDSDAASQKMEPRAPWIEQEGPEY	37	62	2	0	38.094	48.1447	58.6602	69.5713	0	45.0577	54.9244	69.1683	84.0866	0	40.8824	53.2211	64.2876	79.9113	0	3.50481	3.52693	5.25844	7.47262	26
VRFDSDAASQKMEPRAPWIEQEGPEY	37	62	3	0	38.8227	49.0346	58.3321	70.0651	0	46.529	56.4694	70.7595	84.8095	0	42.4235	53.9096	65.0573	80.117	0	3.85592	3.77701	6.22074	7.53277	26
VRFDSDAASQKMEPRAPWIEQEGPEY	37	62	4	0	37.9325	48.3127	57.4602	69.4195	0	48.5005	58.1104	72.913	86.3698	0	42.9348	54.0613	64.2667	80.4355	0	5.28651	4.92334	7.74464	8.6012	26
VRFDSDAASQKMEPRAPWIEQEGPEYW	37	63	3	0	40.443	48.7672	58.4394	69.4729	0	45.7948	54.1857	69.4046	84.0503	0	37.4938	51.6332	64.3777	79.6929	0	4.20807	2.71077	5.48891	7.48261	27
VRFDSDAASQKMEPRAPWIEQEGPEYW	37	63	4	0	38.854	46.8437	56.5357	68.0298	0	44.8019	53.9017	67.8727	82.5425	0	40.5133	51.8124	62.9155	77.9854	0	3.06928	3.62557	5.68337	7.42181	27
DSDAASQKMEPRAPWIEQEGPEY	40	62	2	0	39.355	49.7679	59.8381	71.8181	0	45.9307	58.0678	71.9618	86.6425	0	42.3711	55.7431	66.8329	82.4761	0	3.29158	4.28164	6.08576	7.64541	23
DSDAASQKMEPRAPWIEQEGPEY	40	62	3	0	39.0962	49.5411	59.5775	71.6265	0	45.7344	57.6957	71.4859	86.4922	0	42.144	55.2768	66.3125	82.1921	0	3.32282	4.18824	5.97124	7.64973	23
DSDAASQKMEPRAPWIEQEGPEYW	40	63	2						0	47.0134	57.4889	70.9798	84.0555	0	40.5162	53.6611	63.8956	78.684	0	4.59419	2.70665	5.00924	3.79828	24
DSDAASQKMEPRAPWIEQEGPEYW	40	63	3	0	38.3988	47.5136	57.5478	69.3568	0	44.1179	55.4483	68.8329	83.7146	0	40.8432	53.3079	64.4056	79.8483	0	2.86957	4.10517	5.68602	7.4293	24
AASQKMEPRAPWIEQEGPEY	43	62	2	0	39.638	53.657	61.3705	76.1098	0	46.9085	58.9594	73.9315	88.578	0	41.0344	55.8449	68.0035	82.8312	0	3.8582	2.66467	6.28379	6.24045	20
AASQKMEPRAPWIEQEGPEY	43	62	3	0	40.4154	53.3104	64.1558	77.4601	0	8.47325	21.4152	8.47325	42.2968						0	22.5865	22.5533	39.3735	24.8642	20
AASQKMEPRAPWIEQEGPEYW	43	63	3	0	68.5062	55.3336	67.9126	74.4333	0	44.7422	57.2757	69.8346	83.5175	0	41.0507	54.2973	66.6373	81.295	0	14.9006	1.51201	1.60951	4.7354	21
ASQKMEPRAPWIEQEGPEY	44	62	3	0	47.2828	46.4362	58.1816	70.5705	0	40.4249	54.8308	69.9286	85.3759	0	36.3919	51.6552	64.0505	81.2759	0	5.50615	4.23854	5.87352	7.64433	19
ASQKMEPRAPWIEQEGPEYW	44	63	3	0	44.4664	47.9012	60.8492	71.6956	0	44.0139	52.0409	68.3853	83.8412	0	37.7062	50.5999	63.5204	80.379	0	3.77916	2.10147	3.82091	6.25706	20
QKMEPRAPWIEQEGPEY	46	62	2	0	85.8196	51.9361	65.2181	70.3247	0	41.6711	49.7232	67.236	81.4927						0	31.2177	1.56478	1.42691	7.89695	17
KMEPRAPWIEQEGPEY	47	62	2	0	41.9365	42.6741	53.701	69.0295	0	41.362	52.4321	68.5342	81.7652	0	34.6531	45.2673	57.4744	73.9892	0	4.0494	5.05433	7.70909	6.41956	16
KMEPRAPWIEQEGPEY	47	62	3	0	32.4907	44.1186	55.1775	67.7661	0	41.0088	51.0952	66.6396	81.1482						0	6.02323	4.93318	8.1049	9.46257	16
MEPRAPWIEQ	48	57	2	0	95.2236	98.506	99.4049	99.0831	0	227.21	92.4545	180.943	217.505	0	-49.3297	-119.352	-200.031	111.589	0	138.317	124.07	200.604	65.062	10
QEGPEY	57	62	1	0	53.7681	67.3596	81.2351	89.384	0	54.5181	77.0176	83.0479	100.24	0	45.0771	61.163	77.5038	85.2993	0	5.24767	7.99004	2.82683	7.72196	6
WDQETRN	63	69	2	0	19.1359	23.4708	28.5292	38.8022	0	19.81	23.2113	28.8725	40.6656						0	0.476646	0.18346	0.242773	1.31759	7
WDQETRNMKA	63	72	2	0	10.5273	16.3367	18.5202	26.6557	0	23.3865	20.8445	30.4007	39.4734	0	20.0687	22.7696	27.9082	35.3589	0	6.67589	3.3017	6.26489	6.54436	10
WDQETRNMKA	63	72	3	0	12.7245	16.4087	19.1284	25.7763	0	40.9566	125.528	68.851	49.0718	0	22.0333	11.9404	5.11315	26.5171	0	14.3863	64.3289	33.4945	13.241	10
WDQETRNMKAHSQT	63	76	2	0	70.555	76.7839	79.1873	83.4297	0	56.7601	72.5231	63.1403	78.9431	0	44.6278	57.8562	60.3165	78.6784	0	12.9725	9.92917	10.1783	2.67006	14
WDQETRNMKAHSQT	63	76	3	0	73.558	76.8511	79.5368	83.6767	0	60.1019	81.7307	67.802	81.6092	0	17.7609	41.914	49.5059	83.6697	0	29.118	21.7171	15.1344	1.19166	14
WDQETRNMKAHSQTD	63	77	2	0	11.6712	15.8066	19.3934	30.2093	0	22.7284	21.0988	30.4294	42.8392	0	20.402	26.2473	32.9463	46.7544	0	5.82956	5.22052	7.20889	8.6466	15
WDQETRNMKAHSQTDRA	63	79	3	0	11.4293	14.5846	16.6385	24.6887	0	21.4965	33.2089	37.0531	45.5578						0	7.11859	13.1693	14.4353	14.7567	17
WDQETRNMKAHSQTDRANL	63	81	2	0	34.7808	15.1143	18.1875	26.4792	0	22.3527	19.0655	29.4356	39.3492	0	19.1679	19.6338	26.0156	36.1391	0	8.24993	2.46172	5.76621	6.69898	19
WDQETRNMKAHSQTDRANL	63	81	3	0	11.0559	14.8018	17.6098	26.0886	0	22.7388	20.0608	29.5472	39.8185	0	19.6269	20.6291	26.6231	36.873	0	6.05033	3.21294	6.22217	7.22832	19
WDQETRNMKAHSQTDRANL	63	81	4	0	14.8856	15.8278	18.4132	26.685	0	21.8649	18.7404	28.9435	39.2953	0	18.7067	19.4499	25.7508	36.5532	0	3.49491	1.91945	5.39939	6.63227	19
WDQETRNMKAHSQTDRANLGT	63	83	3	0	12.4945	18.3766	24.5797	35.7654	0	25.1275	24.2538	39.464	47.0696	0	5.85943	2.35247	11.9977	26.5519	0	9.78837	11.3357	13.7492	10.2766	21
WDQETRNMKAHSQTDRANLGTL	63	84	2	0	14.0589	19.3955	26.8897	37.6932	0	19.1386	17.8117	31.7123	43.0731	0	15.1517	18.3835	27.589	40.5907	0	2.67371	0.802046	2.606	2.69264	22
WDQETRNMKAHSQTDRANLGTL	63	84	3	0	11.4948	17.669	23.7598	35.0355	0	20.7438	21.519	33.2858	45.8394	0	17.2113	21.0204	29.9736	42.5473	0	4.66729	2.09378	4.83609	5.53758	22
WDQETRNMKAHSQTDRANLGTL	63	84	4	0	12.2099	17.63	24.1183	35.5487	0	20.4199	20.4178	32.9308	45.0619	0	16.8782	19.2089	29.6997	42.1728	0	4.11786	1.39801	4.4582	4.8773	22
WDQETRNMKAHSQTDRANLGTLRG	63	86	2	0	15.5614	20.3489	25.9414	36.9876	0	22.7688	21.2339	35.0413	46.2698	0	18.7421	20.5548	29.6767	40.4049	0	3.61199	0.463109	4.57423	4.69457	24
WDQETRNMKAHSQTDRANLGTLRG	63	86	3	0	12.8177	17.6498	23.1095	32.7751	0	21.9959	22.7948	33.819	46.0481	0	18.305	21.7431	30.1049	42.4195	0	4.6183	2.71825	5.4379	6.85995	24
WDQETRNMKAHSQTDRANLGTLRG	63	86	4	0	14.0084	19.2506	25.1885	35.5852	0	24.0186	24.1677	35.8413	47.0597	0	21.4153	21.7779	30.1658	42.352	0	5.19363	2.45886	5.33023	5.76797	24
WDQETRNMKAHSQTDRANLGTLRG	63	86	5	0	14.3406	19.0919	24.9715	35.3958	0	22.679	21.5504	33.8196	44.8852	0	19.1973	20.3072	28.0403	40.1838	0	4.18803	1.22931	4.49273	4.74479	24
WDQETRNMKAHSQTDRANLGTLRGY	63	87	3	0	14.6566	20.8964	26.0269	35.3716	0	24.5938	85.947	68.9062	68.2641	0	48.5514	45.509	56.426	67.4651	0	17.424	32.8446	22.0549	18.7641	25
WDQETRNMKAHSQTDRANLGTLRGY	63	87	4	0	15.2587	22.423	27.3541	38.0713	0	22.3517	25.2285	34.337	43.3738	0	17.6756	19.4287	30.2038	38.8702	0	3.60595	2.9004	3.51104	2.85882	25
WDQETRNMKAHSQTDRANLGTLRGYYNQSEDGSHTIQ	63	99	3	0	32.1938	39.7457	46.0459	54.1197	0	40.1181	38.0736	51.1341	60.0729	0	32.6058	38.6711	47.2625	57.2792	0	4.46093	0.847321	2.65705	2.9785	37
DQETRNMKAHSQT	64	76	2	0	6.22824	11.0528	13.885	23.0105	0	13.5062	16.7377	4.19921	36.4762						0	5.14627	4.01985	6.84891	9.52163	13
DQETRNMKAHSQTDRA	64	79	3	0	14.0682	240.034	20.4626	27.2417	0	1.86363	5.22186	1.86363	86.396						0	8.62996	166.038	13.1514	41.8284	16
DQETRNMKAHSQTDRANL	64	81	2	0	11.4508	15.5314	18.172	25.3321	0	23.5317	17.1891	28.7991	37.9273	0	17.6773	18.5222	24.5593	32.3884	0	6.04143	1.49831	5.34957	6.31282	18
DQETRNMKAHSQTDRANL	64	81	3	0	11.1533	14.9835	17.5246	24.6557	0	22.4068	19.6258	27.8686	37.0363	0	18.8616	19.8463	25.2058	33.7479	0	5.75364	2.7461	5.37105	6.41304	18
DQETRNMKAHSQTDRANL	64	81	4	0	30.1325	28.7308	32.1351	37.2124	0	22.1841	18.5502	26.8188	36.2686	0	17.6577	18.6691	23.8787	32.8572	0	6.31515	5.84376	4.18481	2.29114	18
DQETRNMKAHSQTDRANLGTL	64	84	3	0	12.7257	18.3488	25.2922	34.7302	0	20.7329	20.7673	30.3421	42.3016	0	14.6089	15.8394	22.3672	30.7173	0	4.18657	2.46408	4.03439	5.88257	21
DQETRNMKAHSQTDRANLGTLRG	64	86	2	0	15.4586	21.6464	27.0067	38.2334	0	45.6891	32.2913	43.9975	62.1615	0	9.18713	20.3503	26.6413	39.4108	0	19.5176	6.55212	9.91682	13.4879	23
DQETRNMKAHSQTDRANLGTLRG	64	86	3	0	16.887	19.9493	26.2545	35.3568	0	21.4407	23.0036	33.0579	43.1115	0	18.0014	19.9115	26.8831	39.6577	0	2.37368	1.77443	3.75965	3.88505	23
DQETRNMKAHSQTDRANLGTLRG	64	86	4	0	14.6692	19.9019	25.1065	35.4622	0	0.366095	0.366095	64.2462	50.1302	0	-32.871	-32.871	20.6786	39.8215	0	24.3904	26.6812	23.978	7.53244	23
ETRNMKAHSQTDRANL	66	81	2	0	13.6126	17.5265	20.41	26.941	0	31.9077	16.4779	31.3681	35.5663						0	12.9366	0.741469	7.74857	6.09904	16
ETRNMKAHSQTDRANL	66	81	3	0	12.9183	16.5115	19.9668	28.2972	0	20.1852	23.1294	26.3423	35.8527						0	5.1385	4.67959	4.50812	5.34256	16
TRNMKAHSQTDRANL	67	81	2	0	12.9858	17.1503	19.9594	28.1698	0	23.4936	20.4793	29.6333	42.0147	0	18.9767	21.4936	28.0885	39.2528	0	5.27112	2.27213	5.19701	7.32738	15
TRNMKAHSQTDRANL	67	81	3	0	14.0877	18.7957	21.5735	29.3346	0	26.6479	22.9009	32.8449	43.778	0	20.7351	23.019	29.565	41.0017	0	6.28365	2.40499	5.79751	7.66425	15
TRNMKAHSQTDRANL	67	81	4	0	29.2287	25.5952	31.0617	37.3297	0	26.8692	35.6599	33.2506	44.3152	0	17.7433	30.8157	27.1628	38.7888	0	6.06576	5.03356	3.08368	3.68484	15
TRNMKAHSQTDRANLGTL	67	84	3	0	16.9366	28.596	35.4709	46.4378	0	35.0885	27.7289	46.1024	51.4486						0	12.8353	0.613185	7.51764	3.54319	18
TRNMKAHSQTDRANLGTLRG	67	86	3	0	15.4159	21.2636	27.466	38.4621	0	24.5214	25.6772	36.3643	50.4841	0	19.6629	24.699	33.9043	46.1049	0	4.55616	2.318	4.59499	6.0844	20
TRNMKAHSQTDRANLGTLRG	67	86	4	0	31.0361	34.7875	42.3544	51.133	0	39.789	36.5241	55.2196	61.417						0	6.18928	1.22791	9.0971	7.27187	20
MKAHSQTDRANL	70	81	2	0	12.524	16.706	19.7654	28.7389	0	27.9089	29.1959	35.2204	49.0853	0	20.8884	25.4263	31.6571	42.8506	0	7.7022	6.40637	8.09286	10.4242	12
MKAHSQTDRANL	70	81	3	0	12.4263	17.1122	19.9128	29.2414	0	26.2114	30.344	31.5669	47.3955	0	20.283	25.5299	31.5199	43.27	0	6.91498	6.69721	6.71501	9.51658	12
KAHSQTDRANL	71	81	2	0	14.4717	19.1458	22.3121	29.9238	0	22.8452	21.3886	5.7713	45.0247						0	5.92092	1.58588	11.6961	10.678	11
DRANLGTLRG	77	86	2	0	21.0102	29.5778	39.8854	51.7332	0	27.9852	32.8184	47.3371	60.6159						0	4.93208	2.29141	5.26911	6.28107	10
RANLGTLRG	78	86	2	0	18.0697	29.6249	41.7904	55.3198	0	31.7589	38.8365	52.7732	67.0465						0	9.6797	6.5136	7.76604	8.29203	9
GTLRGY	82	87	1	0	18.1619	22.7984	24.9051	32.4668	0	27.2355	21.138	34.41	42.3395	0	24.2324	24.8547	29.7994	39.9017	0	4.62242	1.86186	4.75314	5.14284	6
GTLRGY	82	87	2	0	19.4294	23.5247	26.4292	33.7483	0	24.9198	22.3517	30.0585	40.4367	0	22.7842	34.9985	30.8888	52.0648	0	2.76766	6.98765	2.37167	9.2686	6
GTLRGYYNQSEDGSHT	82	97	2	0	53.7071	60.3458	68.55	72.0511	0	55.8887	64.098	73.3563	79.3184	0	52.2027	62.8736	69.4716	75.4658	0	1.85333	1.91347	2.55084	3.63585	16
GTLRGYYNQSEDGSHT	82	97	3	0	53.3219	60.4289	67.8334	71.4964	0	58.1548	68.3773	76.5282	82.3736	0	50.597	62.1748	68.5836	74.7965	0	3.82753	4.17722	4.81798	5.57695	16
GTLRGYYNQSEDGSHTIQ	82	99	2	0	48.2527	56.4459	65.0623	68.7687	0	55.9556	62.9122	72.4013	77.7285	0	51.8501	61.1796	67.1223	72.6742	0	3.85424	3.3472	3.78531	4.49216	18
GTLRGYYNQSEDGSHTIQ	82	99	3	0	47.4333	56.3644	64.6668	68.329	0	55.6086	62.4473	72.8618	78.8814	0	51.1261	61.0293	67.3077	73.344	0	4.09396	3.18264	4.18292	5.27836	18
GTLRGYYNQSEDGSHTIQIM	82	101	2	0	56.435	53.5891	65.4879	66.6337	0	52.1786	58.1333	69.9117	74.9987	0	46.9108	59.5586	65.9855	71.4097	0	4.77105	3.11761	2.42321	4.1965	20
GTLRGYYNQSEDGSHTIQIM	82	101	3	0	48.3398	55.6771	64.4211	67.8795	0	52.5346	60.5994	70.8537	76.186	0	46.7632	58.53	65.5594	71.8458	0	2.98303	2.47153	3.43276	4.15465	20
RGYYNQSEDGSHT	85	97	2	0	61.6039	71.1775	79.0838	81.2113	0	53.0884	51.5368	68.7127	61.7401						0	6.02134	13.888	7.33348	13.7682	13
RGYYNQSEDGSHT	85	97	3	0	61.3661	70.0396	76.4715	80.1459	0	64.9255	77.1387	0.888749	89.3816						0	2.51684	5.01984	53.4451	6.53061	13
RGYYNQSEDGSHTIQ	85	99	2	0	55.4067	66.6923	74.6919	76.9348	0	63.7312	68.7904	81.5954	87.2136	0	55.71	66.1619	75.6823	81.4433	0	4.72103	1.39001	3.73279	5.15229	15
RGYYNQSEDGSHTIQ	85	99	3	0	56.0637	66.2551	75.0259	77.8464	0	62.8424	70.2557	81.889	86.1712	0	58.1693	69.1837	75.6095	81.2032	0	3.46943	2.07086	3.80514	4.18831	15
RGYYNQSEDGSHTIQIM	85	101	2	0	56.4311	65.17	73.0089	76.1688	0	77.6243	80.6215	96.0757	94.1094	0	84.2144	89.935	105.645	104.44	0	14.5172	12.5087	16.7767	14.3051	17
YYNQSEDGSHT	87	97	2	0	67.3207	77.2346	86.9767	89.7993	0	73.7153	88.187	91.8863	101.759						0	4.52162	7.7445	3.47155	8.45687	11
YYNQSEDGSHTIQ	87	99	1	0	139.698	94.8003	103.838	114.339	0	81.4129	79.7195	112.314	96.8751	0	57.5688	71.358	87.6487	93.3395	0	42.2512	11.8806	12.5318	11.2433	13
YYNQSEDGSHTIQ	87	99	2	0	65.9766	76.374	85.0717	87.1923	0	73.6796	81.3077	94.9034	98.3702						0	5.44681	3.48863	6.95205	7.90394	13
YNQSEDGSHTIQ	88	99	2	0	67.9285	76.7244	83.705	85.9913	0	84.4957	82.449	102.75	95.4992						0	11.7148	4.04789	13.4666	6.72304	12
YNQSEDGSHTIQIM	88	101	2	0	49.4156	61.3242	68.4923	65.3767	0	130.829	153.634	149.833	136.799	0	106.499	111.245	117.728	128.592	0	41.7903	46.2062	40.9698	39.0827	14
IMYGCD	100	105	1						0	49.7582	34.6001	55.8797	55.3074	0	46.3092	35.9775	46.9091	39.3517	0	2.43883	0.973939	6.34319	11.2824	6
CDVGPDGRF	104	112	2						0	51.8479	51.6627	68.813	84.0531	0	22.7278	35.3433	45.8985	70.2109	0	20.591	11.5396	16.203	9.78791	9
VGPDGRF	106	112	1	0	41.8477	47.3364	57.7802	67.8839	0	48.0858	51.5083	68.971	87.9443	0	41.5414	49.3511	59.9981	80.5136	0	3.69315	2.08636	5.92544	10.1419	7
VGPDGRF	106	112	2	0	34.09	48.6758	56.6019	69.6754	0	48.1268	63.1064	69.2169	87.0893	0	43.0255	52.8787	61.4005	82.8421	0	7.10515	7.42193	6.36738	9.07968	7
VGPDGRFLRG	106	115	2	0	24.6527	38.0515	45.5875	56.932	0	46.0907	48.1199	61.6025	75.7406	0	41.4735	45.4197	53.6059	69.1653	0	11.283	5.2114	8.00752	9.5451	10
VGPDGRFLRG	106	115	3	0	24.0605	38.3505	45.8443	56.4643	0	44.6337	48.2552	61.1245	75.9451	0	39.4835	44.4868	51.8185	69.6164	0	10.7055	4.99928	7.70042	9.93757	10
VGPDGRFLRGYRQDAYDGKD	106	125	2	0	31.4431	48.6042	56.8181	64.8593						0	-13.6434	-13.6434	53.2767	65.4654	0	31.881	44.0157	2.50413	0.428646	20
LRGYRQDAYDGKD	113	125	2	0	13.3799	24.8623	32.3473	40.7532	0	39.9263	33.751	50.532	53.7703	0	34.3187	36.1789	45.0879	48.2404	0	13.9916	5.95775	9.33315	6.53302	13
LRGYRQDAYDGKD	113	125	3	0	14.1823	25.4832	32.8748	41.1076	0	39.2841	32.9387	50.3486	53.7795	0	33.0516	34.637	44.0092	46.9308	0	13.0703	4.8693	8.8459	6.34284	13
LRGYRQDAYDGKDY	113	126	2	0	33.1024	27.6448	33.7522	42.1145	0	35.0977	27.0575	45.8587	48.6602	0	29.8282	30.1374	40.3898	43.6018	0	2.66049	1.63521	6.06266	3.43138	14
LRGYRQDAYDGKDY	113	126	4	0	24.495	34.3789	45.3413	51.1335	0	39.9999	9.83627	49.0638	51.5138						0	10.9637	17.3542	2.63225	0.268902	14
LRGYRQDAYDGKDYIAL	113	129	2	0	37.89	90.6734	73.3779	97.9052	0	68.6552	72.7899	85.3744	92.2145	0	63.1148	72.6793	77.6753	85.2129	0	16.3986	10.3571	6.07812	6.35739	17
YRQDAY	116	121	2	0	57.148	93.796	81.5289	89.612	0	105.397	28.3128	72.6982	109.715						0	34.1173	46.3037	6.24422	14.2153	6
YRQDAYDGKD	116	125	1	0	25.4894	44.4582	57.6673	67.8552	0	51.8738	45.9579	68.2831	72.016	0	52.0422	60.44	76.0003	76.4969	0	15.2819	8.82605	9.2046	4.32181	10
YRQDAYDGKD	116	125	2	0	23.3601	42.2384	54.3707	64.2005	0	55.8248	47.2569	71.2848	72.1856	0	50.8958	54.3719	69.2178	69.1953	0	17.4951	6.09688	9.22674	4.03423	10
YRQDAYDGKD	116	125	3	0	23.5098	41.5195	54.4272	64.1781	0	51.0424	47.1685	66.2682	70.8248	0	52.0403	56.6325	73.3843	75.3978	0	16.1917	7.63638	9.57621	5.64171	10
YRQDAYDGKDY	116	126	2	0	102.902	138.385	112.766	125.964	0	73.7568	57.2855	79.0854	74.5711	0	108.29	103.896	107.342	107.685	0	18.5786	40.7002	18.0841	26.0509	11
YRQDAYDGKDY	116	126	3	0	183.916	119.312	128.626	93.8978	0	108.912	70.1648	71.3953	68.9812	0	33.7902	28.7547	43.5363	42.4182	0	75.0631	45.3338	43.3816	25.7442	11
YRQDAYDGKDYIAL	116	129	2	0	20.8737	34.7571	40.9241	45.7739	0	51.2048	54.0871	60.3659	62.1569	0	37.2231	30.2093	47.945	40.9958	0	15.181	12.6786	9.84509	11.0983	14
YRQDAYDGKDYIAL	116	129	3	0	21.738	34.8926	41.3495	48.6564	0	75.1105	61.7366	70.1486	62.6858	0	73.6268	36.2541	48.8777	47.004	0	30.3954	15.1207	14.9361	8.61658	14
RQDAYDGKD	117	125	2	0	30.0196	47.834	64.6819	78.5329	0	38.9533	30.3083	90.6322	78.9339						0	6.31704	12.3926	18.3496	0.283566	9
YIALNE	126	131	1	0	45.9167	93.6037	93.1138	94.4012	0	76.2517	75.3057	85.1366	84.3397	0	67.1774	69.0875	72.6694	74.891	0	15.5701	12.7444	10.3041	9.75672	6
IALNED	127	132	1	0	104.846	115.18	110.397	115.258	0	36.4519	92.4741	71.6058	117.397						0	48.3619	16.0556	27.4298	1.51252	6
IALNEDL	127	133	1	0	57.7036	66.8832	69.8705	70.0066	0	68.4838	76.3	82.4001	86.3494	0	64.8428	80.7981	83.1991	84.632	0	5.48388	7.10085	7.4753	8.9809	7
LNEDLR	129	134	2	0	78.1056	85.9259	98.1141	98.4969						0	189.054	255.702	348.258	152.206	0	78.4527	120.05	176.878	37.9783	6
NEDLRS	130	135	1	0	20.7696	30.1934	34.1138	40.4448	0	26.1698	32.9364	31.5876	48.6088	0	19.7518	30.394	33.6482	40.8128	0	3.44939	1.52905	1.34437	4.61095	6
NEDLRS	130	135	2	0	21.1946	29.496	34.218	40.3914	0	22.7178	36.4446	26.0349	45.8855	0	11.546	20.7247	19.4759	27.2513	0	6.05836	7.87756	7.38597	9.57499	6
NEDLRSWTAADM	130	141	2	0	40.2992	51.3512	60.828	71.9676	0	49.4146	57.4586	72.7729	83.7948	0	45.6557	56.7336	67.1524	79.7604	0	4.58097	3.33655	5.97589	6.01229	12
DLRSWTAAD	132	140	2	0	85.2641	99.2385	105.832	101.394	0	6.92329	6.92329	6.92329	222.814						0	55.3953	65.2767	69.9389	85.8567	9
RSWTAAD	134	140	2	0	40.3264	53.9989	71.2104	88.269	0	50.1502	62.0107	84.1079	100.648	0	44.8321	55.7849	70.2233	86.2135	0	4.91752	4.20594	7.74708	7.80825	7
RSWTAADM	134	141	1	0	53.8707	66.8947	78.768	92.0615	0	60.5137	74.9512	90.6397	102.652	0	56.5436	72.6703	84.0092	98.0799	0	3.34255	4.15265	5.94939	5.31177	8
RSWTAADM	134	141	2	0	53.6766	66.6708	78.8496	91.6098	0	61.989	76.1681	90.7427	102.602	0	56.1785	71.7835	82.6823	97.0441	0	4.26456	4.7533	6.07049	5.4964	8
RSWTAADMAAQ	134	144	2						0	114.141	79.2524	125.258	85.6575	0	51.3045	-7.21081	-0.115513	-3.06565	0	44.4322	61.1387	88.6524	62.7367	11
WTAADM	136	141	1	0	64.2931	76.9948	85.9583	93.8669	0	69.9991	83.7515	95.7184	104.768	0	65.4606	81.7328	89.139	99.8437	0	3.01435	3.46833	4.97771	5.45896	6
AAQITKRKWEAVHAAE	142	157	2	0	23.2177	32.176	41.4788	53.5962	0	27.2745	34.0538	47.512	61.9271	0	24.6405	33.3875	44.0316	59.0372	0	2.05828	0.952008	3.02848	4.23004	16
AAQITKRKWEAVHAAE	142	157	3	0	23.4501	32.3521	41.1898	53.2096	0	37.9932	38.4336	52.1726	65.5568	0	28.088	31.8733	40.6457	63.2752	0	7.42884	3.65723	6.5037	6.56982	16
AAQITKRKWEAVHAAE	142	157	4	0	23.5219	33.1712	42.0869	54.423	0	24.6558	33.042	44.6528	60.731	0	19.6211	29.4925	41.3948	55.986	0	2.64101	2.08758	1.71646	3.28501	16
AAQITKRKWEAVHAAEQ	142	158	2	0	24.0187	32.9486	42.4068	55.9427	0	25.5124	32.803	46.6654	63.3751	0	23.2914	31.9025	43.4397	60.4577	0	1.13231	0.566642	2.22141	3.74472	17
AAQITKRKWEAVHAAEQ	142	158	3	0	23.8845	32.8383	41.996	54.8041	0	26.4353	34.7169	47.5036	63.6802	0	23.9987	33.2328	44.2503	61.0637	0	1.44092	0.990567	2.76885	4.56095	17
AAQITKRKWEAVHAAEQ	142	158	4	0	24.7855	33.4154	42.658	56.2072	0	28.8115	46.4746	53.8985	66.7632						0	2.84677	9.23428	7.94823	7.46425	17
AAQITKRKWEAVHAAEQRRVY	142	162	3	0	24.5266	32.8624	41.9626	54.043	0	24.1679	30.8427	42.4139	56.7037	0	22.0067	29.5591	39.3827	54.0239	0	1.36314	1.66526	1.63542	1.54171	21
AAQITKRKWEAVHAAEQRRVYL	142	163	2						0	23.2388	27.8657	41.5736	54.9757	0	19.5572	26.9821	38.2408	54.4742	0	2.6033	0.624856	2.35661	0.35463	22
AAQITKRKWEAVHAAEQRRVYL	142	163	4	0	24.3241	32.4395	41.2945	53.3625	0	23.5596	29.9416	41.6328	55.6985	0	21.1782	28.5528	38.3287	53.1738	0	1.64073	1.96956	1.81789	1.40631	22
AAQITKRKWEAVHAAEQRRVYL	142	163	5	0	24.2826	33.0484	41.3788	53.6789	0	24.4416	35.2075	40.5999	55.1478	0	20.2909	30.9603	37.3818	52.7262	0	2.35184	2.12372	2.11894	1.21993	22
AAQITKRKWEAVHAAEQRRVYLEG	142	165	4	0	21.805	31.7875	40.6694	58.5105	0	25.4031	32.8632	43.2321	56.5118	0	21.7647	28.3357	38.1613	52.317	0	2.08914	2.36541	2.53542	3.16098	24
AAQITKRKWEAVHAAEQRRVYLEG	142	165	5	0	22.0581	30.3408	39.0407	50.712	0	25.0815	35.335	43.8516	55.6776	0	14.9697	17.0786	28.4026	43.233	0	5.19025	9.43504	7.90554	6.26442	24
ITKRKWEAVHAAE	145	157	3	0	33.5568	42.8547	52.1735	63.5332	0	35.5089	92.3684	61.2404	71.2363						0	1.38034	35.0115	6.41128	5.44691	13
ITKRKWEAVHAAEQ	145	158	3	0	28.6547	40.6306	50.4906	63.3137	0	30.1001	48.3781	54.1128	68.9349	0	27.3452	39.0441	51.7009	70.4973	0	1.37802	4.99439	1.84398	3.77808	14
ITKRKWEAVHAAEQRRVYLEG	145	165	3	0	21.0157	34.1013	42.4692	53.1141	0	26.8531	4.23151	43.0248	58.7429						0	4.1277	21.1211	0.392891	3.98021	21
ITKRKWEAVHAAEQRRVYLEG	145	165	4	0	21.7136	34.1109	42.68	54.8214	0	23.0602	3.35514	44.3134	57.5254						0	0.952225	21.7476	1.15498	1.91204	21
QRRVYLEGRCVDGL	158	171	3						0	40.8417	44.3558	47.5358	51.0544	0	38.9497	42.0266	45.9017	46.2042	0	1.33779	1.64699	1.15548	3.42958	14
EGRCVDGL	164	171	2						0	65.3486	59.3176	75.4064	74.3889	0	54.5417	60.1264	62.8199	63.4795	0	7.64163	0.571923	8.90004	7.71407	8
EGRCVDGLRRYLENGKETL	164	182	3						0	41.1965	48.0004	58.2953	70.9308	0	34.1539	45.0809	51.6075	64.2023	0	4.97985	2.06436	4.729	4.75777	19
RCVDGLRRYLENGKETL	166	182	4						0	35.7823	42.8495	53.2015	68.148	0	31.7472	38.0932	49.2813	61.8417	0	2.85322	3.36317	2.77205	4.45924	17
LRRYLENGKE	171	180	2	0	34.2933	39.3475	45.3474	62.1236	0	36.9308	6.30428	55.3971	72.7725						0	1.86495	23.3651	7.10623	7.52992	10
LRRYLENGKE	171	180	3	0	34.1428	40.2565	46.5081	60.1125	0	35.7688	74.2704	66.5539	76.0442						0	1.14974	24.0515	14.1746	11.2655	10
LRRYLENGKETL	171	182	2	0	28.3067	39.4029	46.7202	57.6287	0	39.3096	44.2036	58.4392	71.613	0	35.2468	43.2936	52.3989	66.5535	0	5.56379	2.54987	5.8604	7.08064	12
LRRYLENGKETL	171	182	3	0	28.9734	39.0879	46.3154	56.7838	0	39.2274	45.0458	58.2062	72.0765	0	35.5574	43.6257	53.1104	67.6633	0	5.19555	3.11192	5.9656	7.87092	12
RRYLENGKE	172	180	2	0	30.9861	37.4572	46.0604	63.2878	0	39.4054	44.8717	59.4734	83.3652						0	5.95334	5.24282	9.48448	14.1969	9
RRYLENGKETL	172	182	2	0	28.4396	39.314	46.6855	57.7248	0	39.6826	45.8233	59.3306	73.2968	0	35.6672	44.3159	53.7541	68.2305	0	5.69747	3.40737	6.33721	7.94273	11
RRYLENGKETL	172	182	3	0	28.5008	39.3838	46.7328	57.9159	0	39.1506	45.1663	59.1867	72.9257	0	35.3744	44.0527	53.693	68.1955	0	5.39943	3.06803	6.24131	7.67395	11
TLQRTDPPKTHMTHHPISDHEAT	181	203	3	0	42.3499	55.4443	62.6391	71.7972	0	50.7888	59.622	2.64486	84.0254						0	5.9672	2.9541	42.4223	8.64666	23
TLQRTDPPKTHMTHHPISDHEATLRC	181	206	4						0	21.2853	-3.46328	24.4064	73.1544	0	-58.2118	-36.281	-19.477	-4.76805	0	56.213	23.2057	31.0302	55.0995	26
QRTDPPKTHMTHHPISD	183	199	2	0	55.1221	68.4118	74.2743	78.5968	0	65.9062	69.9698	83.3747	92.2547						0	7.62555	1.10167	6.435	9.65761	17
QRTDPPKTHMTHHPISD	183	199	3	0	54.1454	67.392	73.1099	78.2753	0	63.3802	69.783	81.4238	90.7273	0	58.2175	71.3264	76.5714	87.5819	0	4.62812	1.98234	4.17633	6.47503	17
QRTDPPKTHMTHHPISD	183	199	4	0	57.7158	67.1829	73.3671	77.7942	0	64.7509	69.1542	82.4096	91.8705						0	4.97456	1.39396	6.39403	9.95345	17
QRTDPPKTHMTHHPISDHE	183	201	2	0	53.371	66.2325	73.3668	79.4681	0	58.3557	67.2257	2.45206	93.8149						0	3.52472	0.702354	50.1443	10.1447	19
QRTDPPKTHMTHHPISDHE	183	201	3	0	50.7602	63.3655	70.6787	78.8332	0	59.0886	65.7606	82.4158	92.4724						0	5.88904	1.6936	8.29934	9.64437	19
QRTDPPKTHMTHHPISDHE	183	201	4	0	55.1832	66.632	74.7224	82.0153	0	91.7355	87.2451	1.21342	93.9248						0	25.8464	14.5757	51.9787	8.42134	19
QRTDPPKTHMTHHPISDHEAT	183	203	2	0	43.4222	55.4102	62.1035	70.3171	0	53.8	57.9658	72.4067	83.5665	0	48.2083	58.6169	66.2725	79.9879	0	5.19414	1.69497	5.18272	6.85413	21
QRTDPPKTHMTHHPISDHEAT	183	203	3	0	43.7793	55.4068	61.9606	69.9503	0	55.0385	59.0463	73.7644	83.609	0	49.0124	59.3859	66.7847	80.7459	0	5.63426	2.20585	5.93463	7.20302	21
QRTDPPKTHMTHHPISDHEAT	183	203	4	0	42.4597	54.9253	62.4414	69.3675	0	54.0997	58.2048	72.6856	83.5854	0	48.7372	58.9439	66.4603	80.0145	0	5.826	2.13893	5.16152	7.39665	21
QRTDPPKTHMTHHPISDHEATL	183	204	2	0	36.4751	51.8095	58.168	67.3539	0	53.4282	55.6326	72.4942	83.2279	0	49.3209	57.193	65.7103	77.8781	0	8.84393	2.76988	7.16645	8.07634	22
QRTDPPKTHMTHHPISDHEATL	183	204	3	0	32.3529	50.6762	59.1458	67.7068	0	53.238	55.6596	71.065	82.137	0	47.4594	55.1447	63.8677	76.7465	0	10.7841	2.74067	6.00228	7.29163	22
QRTDPPKTHMTHHPISDHEATL	183	204	4	0	32.3664	49.4472	58.3141	67.144	0	57.2169	58.6496	75.3395	83.7971	0	50.9994	56.5171	64.317	77.3414	0	12.9318	4.81691	8.63518	8.39628	22
QRTDPPKTHMTHHPISDHEATLRC	183	206	3						0	53.2386	54.5972	69.3876	79.4783	0	47.6747	54.1744	62.0346	73.3171	0	3.93427	0.298987	5.1994	4.35659	24
QRTDPPKTHMTHHPISDHEATLRC	183	206	4						0	51.3854	53.9373	69.0644	79.3453	0	46.6189	53.5	61.9794	73.5401	0	3.37042	0.309177	5.00985	4.10487	24
QRTDPPKTHMTHHPISDHEATLRC	183	206	5						0	51.5661	54.4705	69.6096	79.0261	0	45.1537	51.3723	60.7207	72.1983	0	4.5342	2.19079	6.28545	4.828	24
HEATLRC	200	206	2						0	33.6521	26.4989	34.6227	38.4168	0	44.4269	42.34	43.14	47.4945	0	7.61896	11.2014	6.02264	6.41886	7
RCWALGFYPAE	205	215	2						0	13.935	13.18	20.3334	28.4747	0	12.7388	10.7179	15.6936	23.1085	0	0.845846	1.74096	3.28084	3.79448	11
RCWALGFYPAEITL	205	218	2						0	12.2157	21.2663	29.7356	48.0832	0	11.73	22.5623	35.4383	53.6086	0	0.343382	0.916425	4.03237	3.90706	14
WALGFYPAE	207	215	1	0	-6.37281	-13.2621	-5.71557	-0.891771	0	17.394	17.5511	24.2713	34.072	0	13.2033	11.9098	17.5058	25.4832	0	12.6863	16.4058	15.728	18.2203	9
WALGFYPAE	207	215	2	0	-23.8886	-18.7985	-14.8995	-7.06853	0	30.4963	49.7855	44.0916	43.003	0	57.6422	23.394	30.494	40.4604	0	41.5168	34.594	30.8907	28.2035	9
WALGFYPAEIT	207	217	1	0	14.6458	7.07932	15.7739	27.6746	0	10.4359	13.6512	23.3204	41.6522	0	9.16487	12.7685	21.3483	40.2136	0	2.86877	3.56687	3.91392	7.68842	11
WALGFYPAEIT	207	217	2	0	-0.714773	3.91996	9.24725	23.9055	0	11.07	13.6486	23.6383	41.0205	0	9.66777	12.5697	20.8321	40.0935	0	6.43744	5.33272	7.62874	9.62488	11
WALGFYPAEITL	207	218	1	0	6.14882	14.4025	25.9219	40.4848	0	12.1502	21.563	35.7295	54.0203	0	11.0332	23.5039	38.4335	56.1316	0	3.19168	4.79369	6.58329	8.49008	12
WALGFYPAEITL	207	218	2	0	4.1173	12.368	23.84	38.6968	0	15.1674	20.9168	39.639	52.7798	0	15.2493	20.9975	33.2377	48.5499	0	6.40357	4.9591	7.94671	7.22617	12
WALGFYPAEITLT	207	219	2	0	6.13269	14.8629	25.8693	39.1236	0	16.6357	25.7173	41.6411	53.0075	0	18.4307	22.7114	35.8928	50.7803	0	6.643	5.60431	7.98193	7.4566	13
YPAEIT	212	217	1	0	13.9029	21.0279	27.9589	37.8893	0	30.1639	72.746	33.9253	65.1559	0	26.561	50.6684	46.9904	77.9452	0	8.5404	25.951	9.73389	20.4594	6
ITLTWQRDGEDQTQDTE	216	232	2	0	42.0423	57.423	72.1682	83.8034	0	53.3912	63.4081	83.5232	94.1807	0	44.6957	60.2848	73.6339	87.8693	0	5.93649	2.99351	6.17633	5.22899	17
ITLTWQRDGEDQTQDTEL	216	233	2	0	46.6316	62.9317	78.9904	87.0499	0	51.9416	66.4033	86.8327	98.16	0	49.373	69.653	82.7451	94.5615	0	2.65545	3.36128	3.92233	5.66873	18
ITLTWQRDGEDQTQDTEL	216	233	3	0	47.209	64.8	78.6317	89.7085	0	69.3231	66.4965	0.0788592	99.8873						0	15.637	1.1996	55.5452	7.1975	18
LTWQRDGED	218	226	2	0	50.1675	58.4021	67.6205	80.1651	0	60.8541	63.7379	82.1014	89.7468	0	48.7498	53.87	62.0157	82.6535	0	6.61722	4.93939	10.3646	4.97185	9
LTWQRDGEDQTQD	218	230	2	0	54.0221	63.0775	68.5515	75.6501	0	69.5374	78.9072	89.3411	102.929						0	10.971	11.1932	14.7005	19.2893	13
LTWQRDGEDQTQDTE	218	232	2	0	61.4209	74.7453	85.7875	91.3727	0	65.3451	78.9353	91.4722	103.09	0	55.4749	74.4958	84.387	96.3893	0	4.96948	2.49428	3.7523	5.87882	15
LTWQRDGEDQTQDTEL	218	233	2	0	55.1936	69.3593	80.8318	89.3633	0	60.8835	77.654	89.683	102.16	0	57.086	74.1101	83.7991	96.3526	0	2.89759	4.16193	4.50497	6.40725	16
TWQRDGE	219	225	2	0	66.5849	76.8505	89.7827	93.9934	0	70.0582	40.5358	112.684	60.8442						0	2.45599	25.6784	16.1934	23.4401	7
TWQRDGED	219	226	2	0	62.1197	70.7045	79.2459	84.9258	0	69.6929	79.4693	87.8695	102.312						0	5.35505	6.19761	6.09779	12.2939	8
TWQRDGEDQTQD	219	230	2	0	71.4037	86.0706	88.2092	90.7591	0	75.1897	84.8633	95.6685	103.794	0	76.0407	98.1436	104.25	113.976	0	2.46848	7.34368	8.0269	11.6374	12
TWQRDGEDQTQDT	219	231	2	0	68.8981	80.1068	90.8875	93.2298	0	1.93184	43.2267	1.93184	90.5409						0	47.3523	26.0782	62.9012	1.90133	13
TWQRDGEDQTQDTE	219	232	2	0	61.6917	73.5688	85.0402	90.9465	0	66.2619	81.6683	93.3496	103.641	0	61.2589	78.6881	87.3256	97.631	0	2.77203	4.09656	4.2926	6.35005	14
TWQRDGEDQTQDTEL	219	233	2	0	61.4209	74.7453	85.7875	91.3727	0	66.6348	83.6793	93.5588	103.585	0	60.9479	79.1635	87.5009	97.5222	0	3.15566	4.46712	4.08306	6.10623	15
WQRDGEDQTQDTE	220	232	2	0	62.6382	76.9097	88.3381	93.5665	0	71.0504	84.2332	97.5783	105.412	0	55.5169	75.6655	86.8223	96.523	0	7.77566	4.62936	5.82193	6.16542	13
WQRDGEDQTQDTEL	220	233	2	0	61.8992	77.7555	88.6174	93.9344	0	69.3932	85.3423	98.0899	106.396	0	65.0115	83.0502	90.6729	100.455	0	3.7649	3.8912	4.98274	6.23308	14
QTQDTEL	227	233	1	0	58.1023	76.1213	89.5681	97.0976	0	66.3701	84.7342	99.0604	108.254	0	60.7712	81.92	92.3034	102.71	0	4.21954	4.39181	4.88609	5.57826	7
ELVETRPAGDGTFQKWAA	232	249	2	0	98.2532	82.7639	101.428	101.673	0	53.6685	55.2806	70.0234	78.3131	0	47.0253	55.1097	64.8742	74.2991	0	27.8575	15.9171	19.7862	14.7825	18
LVETRPAGDGTF	233	244	1	0	44.5776	64.9449	78.1607	85.4882	0	50.9838	63.6856	82.0832	88.7982	0	47.8933	63.7617	74.2468	81.9521	0	3.20376	0.706103	3.9182	3.42368	12
LVETRPAGDGTF	233	244	2	0	44.974	61.8728	75.1769	81.6781	0	54.8706	66.5637	83.526	89.3106	0	50.4645	66.1986	76.7083	83.9672	0	4.95819	2.60932	4.4447	3.9168	12
LVETRPAGDGTFQKW	233	247	2	0	63.3433	75.8203	79.9158	85.4237	0	65.9025	79.5204	82.622	93.2667	0	49.8375	59.6673	76.9332	80.7896	0	8.63174	10.5574	2.84552	6.30694	15
LVETRPAGDGTFQKWAA	233	249	2	0	36.3013	51.4873	64.356	73.8679	0	46.7532	55.9383	71.8065	79.8745	0	43.1455	55.0652	65.7899	74.9933	0	5.30885	2.35853	3.95316	3.193	17
LVETRPAGDGTFQKWAA	233	249	3	0	36.6911	51.5537	64.1297	73.5373	0	46.5056	55.5815	71.663	79.751	0	42.9165	54.6595	65.7282	75.2068	0	4.96592	2.11029	3.96922	3.21581	17
VETRPAGDGTF	234	244	1	0	49.1979	62.7095	73.5229	81.9008	0	56.9395	63.5477	81.7856	87.3889	0	51.682	64.5846	74.4848	82.25	0	3.95271	0.93926	4.51846	3.07267	11
VETRPAGDGTF	234	244	2	0	48.4822	61.7205	72.791	79.1653	0	59.1013	65.2744	82.6424	87.8452	0	53.9155	66.4883	75.621	82.5225	0	5.31003	2.47773	5.07215	4.37688	11
VETRPAGDGTFQKW	234	247	2	0	46.8212	59.5674	69.1162	74.019	0	55.4765	62.0802	76.1343	82.4986	0	54.9244	70.2545	77.406	85.3532	0	4.84562	5.58787	4.46452	5.89514	14
VETRPAGDGTFQKWAA	234	249	2	0	64.605	77.0561	81.5686	83.1896	0	53.4867	51.2592	70.7286	79.758	0	44.393	53.7687	63.9965	72.5073	0	10.1229	14.2249	8.86574	5.45374	16
VETRPAGDGTFQKWAA	234	249	3	0	65.0483	76.9174	80.1219	81.1912	0	49.4587	51.2763	67.7446	80.0516	0	44.4264	53.5072	63.1366	72.9703	0	10.7519	14.2038	8.78384	4.45395	16
AAVVVPSGEEQRYTCHVQHEGLPKPLTL	248	275	3						0	36.5726	37.7057	52.2287	65.0397	0	29.8564	36.3884	44.8814	57.2425	0	4.7491	0.931508	5.19534	5.51349	28
VVVPSGE	250	256	1	0	15.8215	28.1946	33.1669	37.9873	0	22.7978	28.7541	38.0895	46.1944	0	20.6724	29.4367	34.6644	42.9475	0	3.57577	0.622038	2.52344	4.13324	7
VVVPSGEE	250	257	1	0	17.5167	30.9844	36.856	43.8706	0	25.6535	43.9169	47.4623	55.1718						0	5.75359	9.14462	7.49977	7.99112	8
VVVPSGEEQRYTC	250	262	2						0	51.4443	72.8744	60.4781	64.4587	0	10.1381	21.8227	20.4128	44.3031	0	29.2079	36.099	28.3304	14.2522	13
VVVPSGEEQRYTCHVQHEGLPKPLT	250	274	4						0	43.9074	43.5237	62.4559	73.7122	0	36.3339	45.6406	54.8768	67.1519	0	5.35525	1.49691	5.35922	4.63879	25
VVVPSGEEQRYTCHVQHEGLPKPLT	250	274	5						0	40.9586	45.4025	57.5328	70.7208	0	24.8768	36.7106	48.0441	61.6714	0	11.3716	6.14613	6.70953	6.39885	25
VVVPSGEEQRYTCHVQHEGLPKPLTL	250	275	2						0	36.9841	40.1227	53.6274	66.3166	0	34.1016	41.2211	48.7845	62.4567	0	2.03821	0.776688	3.42443	2.72941	26
VVVPSGEEQRYTCHVQHEGLPKPLTL	250	275	3						0	36.5908	40.8442	53.5327	66.2955	0	34.484	41.5712	49.5966	62.4746	0	1.48972	0.514088	2.78324	2.7018	26
VVVPSGEEQRYTCHVQHEGLPKPLTL	250	275	4						0	38.4654	42.7627	54.9845	66.9707	0	34.8361	41.3278	49.6737	62.4188	0	2.56635	1.01461	3.75531	3.21873	26
VVVPSGEEQRYTCHVQHEGLPKPLTL	250	275	5						0	36.0754	41.1638	52.8655	65.7161	0	36.0641	44.711	52.1568	63.8092	0	0.00795308	2.50827	0.501142	1.34838	26
EQRYTCHVQHEGLPKPLTL	257	275	3						0	38.6909	42.0327	56.0066	71.9133	0	35.772	40.3642	51.7599	67.0594	0	2.064	1.17978	3.00285	3.43225	19
HVQHEGLPKPLTL	263	275	2	0	19.4858	39.1606	48.7679	63.3983	0	44.7105	46.9631	66.4782	80.8369	0	40.8615	46.2051	56.9771	75.941	0	13.5893	4.3027	8.86298	8.9944	13
HVQHEGLPKPLTL	263	275	3	0	20.4167	38.1559	48.6877	65.0804	0	44.7995	48.3746	66.0691	81.5396	0	41.2973	47.3342	55.9683	75.9955	0	13.1832	5.62356	8.72876	8.37438	13
LRWELSSQPGSL	275	286	2	0	83.2477	86.3044	90.3006	91.0441	0	76.7447	5.95493	84.5505	87.5427						0	4.59829	56.8156	4.06598	2.4759	12
RWELSSQPGSLH	276	287	2	0	94.382	100.52	101.359	101.443	0	-11.0486	138.734	-11.0486	137.719						0	74.5507	27.0211	79.4843	25.6505	12
RWELSSQPGSLH	276	287	3	0	95.8515	100.059	101.24	100.212	0	49.5864	50.5796	58.0735	51.5027	0	-21.5326	-42.1602	-21.0383	-73.54	0	59.129	72.1977	62.0136	89.627	12
QPGSLH	282	287	2	0	83.5002	80.5654	82.6167	83.7085						0	60.5984	-8.23642	26.0162	117.506	0	16.194	62.7924	40.0226	23.8988	6
MIQRTPKIQV	308	317	1	0	73.8977	78.2507	83.6897	91.0398	0	70.7242	77.5757	87.3272	96.8386	0	66.6308	76.2871	81.3283	92.342	0	3.64316	0.997662	3.022	3.04248	10
MIQRTPKIQV	308	317	2	0	73.4246	78.3166	83.2094	90.2992	0	70.8076	77.8963	87.9245	97.0101	0	66.4983	75.9928	81.0435	91.9009	0	3.4974	1.2383	3.51828	3.50492	10
MIQRTPKIQVYSRHPAENGKS	308	328	3	0	63.384	71.9194	78.5954	87.7112	0	63.7842	73.5143	83.7673	96.5589						0	0.283001	1.12778	3.65714	6.25622	21
MIQRTPKIQVYSRHPAENGKS	308	328	4	0	63.4842	70.5472	77.2006	85.3808	0	73.0651	0.635228	89.3778	95.1598						0	6.77467	49.4352	8.61055	6.91479	21
MIQRTPKIQVYSRHPAENGKSNF	308	330	2	0	58.7129	66.2709	74.2023	82.7799	0	59.945	67.9608	79.5021	89.7923	0	55.6114	66.1565	73.3276	84.9443	0	2.233	1.01027	3.3411	3.59075	23
MIQRTPKIQVYSRHPAENGKSNF	308	330	3	0	58.0207	67.0014	74.2872	82.9482	0	60.8681	68.2705	79.895	90.1004	0	56.1688	66.249	73.5215	84.8239	0	2.36719	1.02169	3.47984	3.70841	23
MIQRTPKIQVYSRHPAENGKSNF	308	330	6	0	58.6967	66.3541	74.2011	82.5128	0	64.8119	72.2409	82.3853	92.3366						0	4.32412	4.1626	5.78708	6.94648	23
MIQRTPKIQVYSRHPAENGKSNFLNC	308	333	3						0	61.3377	63.292	82.0924	90.6828	0	56.5579	64.7477	73.2558	84.7925	0	3.37983	1.02933	6.24844	4.16507	26
IQRTPKIQV	309	317	2	0	71.0652	76.3943	81.7795	90.1035	0	68.7614	73.0923	85.6458	97.1404	0	63.973	73.6701	79.3419	91.2094	0	3.61793	1.76344	3.17878	3.78411	9
IQRTPKIQV	309	317	3	0	71.9393	76.9873	82.1543	90.9162	0	68.0492	75.8025	85.8645	97.0702	0	64.717	75.3956	79.7545	92.5573	0	3.6147	0.826935	3.07831	3.18676	9
IQRTPKIQVYSRHPAENGKSNF	309	330	3	0	54.9251	64.3505	72.3043	81.8676	0	57.4699	66.8175	76.5503	87.8636	0	52.7386	63.5141	71.1562	83.9518	0	2.36792	1.71745	2.84145	3.04404	22
IQRTPKIQVYSRHPAENGKSNF	309	330	4	0	55.5779	64.9135	72.1943	82.0976	0	57.0905	64.9645	77.1556	88.1385	0	53.3113	0.0270189	70.8621	83.0975	0	1.90207	37.477	3.31659	3.23789	22
IQRTPKIQVYSRHPAENGKSNF	309	330	5	0	55.9339	64.6237	70.6971	80.8096	0	57.4138	65.5201	76.8447	88.3768	0	53.2114	64.3233	72.5364	84.8129	0	2.13158	0.622654	3.15538	3.78572	22
IQRTPKIQVYSRHPAENGKSNFLNC	309	333	3						0	59.8024	62.756	78.9792	89.0953	0	53.4768	60.0703	70.9503	81.8478	0	4.47288	1.89907	5.6773	5.1248	25
QRTPKIQV	310	317	2	0	87.6374	84.5098	94.1256	93.9418	0	71.4757	80.2076	88.1255	96.99						0	11.4281	3.04215	4.2427	2.15535	8
TPKIQV	312	317	2	0	42.6164	57.8391	61.0803	80.6341						0	20.9484	16.2301	15.6647	22.2003	0	15.3216	29.422	32.1137	41.3189	6
YSRHPAENGKSNF	318	330	2	0	52.5617	63.798	71.356	78.0572	0	58.1345	66.8964	78.2312	86.7581	0	53.5471	65.4967	72.9992	82.2428	0	2.97412	1.55164	3.5903	4.35146	13
YSRHPAENGKSNF	318	330	3	0	52.6218	63.9728	71.5729	78.2669	0	57.7669	66.9501	78.0908	86.8672	0	53.6173	65.8706	73.2535	82.5944	0	2.72894	1.50727	3.38395	4.30015	13
SRHPAENGKSNF	319	330	2	0	78.1637	83.8739	82.008	89.6239	0	57.2267	12.803	85.6955	83.3942						0	14.8047	50.2547	2.60744	4.40506	12
SRHPAENGKSNF	319	330	3	0	17.1601	19.0384	24.6022	29.0651	0	47.6342	17.2824	65.4322	79.1583						0	21.5484	1.24167	28.8711	35.4213	12
LNCYVSGFHPSDIE	331	344	2						0	42.3594	202.734	62.2923	73.2673	0	28.3962	109.233	27.9615	113.066	0	9.87347	66.1156	24.2755	28.1416	14
YVSGFHPSD	334	342	1	0	3.89699	38.062	59.2307	81.5943	0	39.6164	42.1908	74.5364	84.5615	0	27.7226	33.6442	52.4633	66.9342	0	18.1888	4.2741	11.3084	9.43792	9
YVSGFHPSDIE	334	344	1	0	14.8217	28.4386	46.0226	67.943	0	35.9408	36.0367	62.7094	80.6213	0	25.9785	34.2891	52.2515	74.493	0	10.5652	3.97942	8.43226	6.34031	11
YVSGFHPSDIE	334	344	2	0	7.94146	23.3477	40.7932	64.2229	0	29.0303	35.1354	58.4014	78.0982	0	17.8676	25.7749	46.146	69.6766	0	10.5505	6.22437	9.02679	6.99033	11
YVSGFHPSDIEVD	334	346	2	0	15.7014	29.0719	50.6762	73.1144	0	35.9812	56.9065	64.9849	85.5775	0	8.96566	41.8933	59.7072	103.348	0	14.0622	13.9317	7.23594	15.1942	13
YVSGFHPSDIEVDL	334	347	2	0	21.7271	29.4644	43.8643	61.0611	0	30.257	31.0723	55.1067	70.2783	0	121.223	120.017	115.236	109.573	0	55.1469	51.8225	38.375	25.7632	14
IEVDLL	343	348	1	0	8.56543	16.6921	30.4478	53.6446	0	20.4585	28.4027	49.8041	66.2628	0	16.3054	26.8163	47.1768	65.3873	0	6.03602	6.35287	10.4994	7.04597	6
IEVDLLKNGERIEKVEHSDL	343	362	2	0	81.8933	93.9264	104.601	106.425	0	69.2477	73.3472	89.9505	72.2184	0	59.7493	73.8946	82.3384	74.3689	0	11.1092	11.7266	11.3153	19.1584	20
IEVDLLKNGERIEKVEHSDL	343	362	4	0	56.5202	63.9606	72.2914	78.6148	0	62.2711	69.4142	79.7657	87.6639	0	55.6565	63.781	69.7755	79.6403	0	3.59562	3.20173	5.19615	4.95504	20
IEVDLLKNGERIEKVEHSDLS	343	363	2	0	53.2966	65.4426	71.3268	80.1493	0	60.2942	62.0456	78.5599	84.5607	0	56.7872	65.6897	72.602	80.4592	0	3.49882	2.03638	3.86093	2.46232	21
IEVDLLKNGERIEKVEHSDLS	343	363	4	0	53.0892	63.8687	71.1903	78.1797	0	56.4379	62.4315	79.8573	85.869	0	54.3357	68.415	75.92	83.5687	0	1.69251	3.12348	4.33954	3.94668	21
IEVDLLKNGERIEKVEHSDLSF	343	364	2	0	56.9084	65.2633	71.007	77.4518	0	59.201	64.2815	77.0053	88.2376	0	53.4292	62.4485	71.3292	84.263	0	2.90614	1.42873	3.37393	5.45473	22
IEVDLLKNGERIEKVEHSDLSF	343	364	3	0	52.1127	63.5657	70.5507	77.7711	0	57.9586	67.1996	76.9856	88.027	0	53.2993	63.6442	71.3701	83.9188	0	3.09008	2.07576	3.50269	5.16163	22
IEVDLLKNGERIEKVEHSDLSF	343	364	4	0	52.2008	62.772	70.0961	77.1749	0	57.1802	65.1802	77.2513	87.9226	0	0.316798	0.316798	70.6474	82.5688	0	31.4912	36.7734	3.98149	5.37384	22
VDLLKNGERIEKVEHSD	345	361	3	0	61.3924	67.8155	71.716	75.8966	0	60.5968	69.4977	78.0812	84.6431						0	0.562576	1.18955	4.50085	6.18473	17
VDLLKNGERIEKVEHSDL	345	362	2	0	61.2134	68.4603	72.6722	77.0905	0	62.2727	69.3413	76.8563	84.0769	0	58.8103	68.881	72.6919	80.5242	0	1.77413	0.440678	2.41002	3.49335	18
VDLLKNGERIEKVEHSDL	345	362	3	0	60.9464	68.486	72.9724	77.5718	0	62.1484	69.8073	77.0472	84.3666	0	59.037	69.3817	73.2338	81.0716	0	1.56904	0.674442	2.28085	3.39788	18
VDLLKNGERIEKVEHSDL	345	362	4	0	61.6242	68.9813	73.3101	77.9611	0	62.3244	68.2501	76.0104	83.4465	0	58.9738	68.6559	72.309	80.6862	0	1.76736	0.3663	1.91462	2.7427	18
VDLLKNGERIEKVEHSDLS	345	363	2	0	60.1322	65.9191	70.646	75.0049	0	61.9972	68.177	75.8411	82.5822	0	57.702	67.5347	71.3313	79.118	0	2.15378	1.16339	2.82243	3.79331	19
VDLLKNGERIEKVEHSDLS	345	363	3	0	60.9047	68.2348	72.7119	77.1167	0	62.0673	68.9067	76.3749	83.1093	0	58.3843	67.7114	71.6914	79.3541	0	1.88275	0.599158	2.46286	3.02816	19
VDLLKNGERIEKVEHSDLS	345	363	4	0	61.1228	67.8258	72.6133	76.84	0	61.8804	68.6057	75.8931	83.2355	0	58.387	68.1683	71.7356	79.5345	0	1.83764	0.390929	2.19136	3.21093	19
VDLLKNGERIEKVEHSDLSF	345	364	2	0	88.7062	94.7082	98.4917	105.68	0	66.3565	68.3135	77.2775	79.7631	0	45.1787	54.8992	57.95	71.9665	0	21.7664	20.2542	20.2782	17.6495	20
VDLLKNGERIEKVEHSDLSF	345	364	4	0	69.3509	76.7103	78.0001	81.8935	0	65.6057	66.3842	75.0386	78.7594						0	2.64829	7.30163	2.09407	2.21614	20
DLLKNGERIEKVEHSDLS	346	363	2						0	67.0078	73.5357	81.1159	88.1352	0	61.8212	73.5869	77.5939	84.3255	0	3.66753	0.0362568	2.49039	2.6939	18
DLLKNGERIEKVEHSDLSF	346	364	3	0	64.2675	71.8291	76.8501	80.8198	0	64.9267	71.8459	79.4924	86.2295	0	60.7595	70.6478	74.8648	82.1393	0	2.24007	0.686931	2.32159	2.82066	19
LLKNGERIEKVEHSDL	347	362	2	0	67.3531	74.6994	79.4716	83.5883	0	69.0529	76.4022	84.2632	91.0047	0	64.0857	74.6071	78.1873	86.2449	0	2.52448	1.01079	3.20222	3.75754	16
LLKNGERIEKVEHSDL	347	362	3	0	64.7996	73.067	77.3368	82.7134	0	68.0549	74.5214	82.4416	90.2401	0	63.1965	74.2397	79.202	86.4938	0	2.47558	0.771353	2.58307	3.76339	16
LLKNGERIEKVEHSDL	347	362	4	0	65.89	70.348	75.4397	79.9399	0	68.9545	74.3445	82.3344	89.9198	0	72.6377	77.5761	82.1182	88.6443	0	3.37861	3.62075	3.91976	5.43127	16
LLKNGERIEKVEHSDLS	347	363	2	0	66.8238	74.5199	78.9935	83.6863	0	68.0751	74.6751	82.5998	89.4754	0	64.6828	75.7349	79.288	87.1093	0	1.7155	0.661264	2.00252	2.91062	17
LLKNGERIEKVEHSDLS	347	363	3	0	66.4477	74.0262	78.5961	82.2385	0	68.9107	76.137	83.678	90.7497	0	65.0808	76.1355	79.4494	87.015	0	1.94093	1.21827	2.72134	4.26623	17
LLKNGERIEKVEHSDLSF	347	364	2	0	69.7995	77.4124	80.1509	84.6583	0	68.6733	73.4591	82.6422	89.0262	0	59.6082	71.0949	72.8337	80.1273	0	5.58727	3.19191	5.09827	4.44969	18
LLKNGERIEKVEHSDLSF	347	364	3	0	65.333	73.3313	77.1518	82.1107	0	64.3394	71.5899	78.8831	85.6457	0	60.8246	70.1773	74.2581	81.8051	0	2.36878	1.57988	2.33672	2.13465	18
LKNGERIEKVEHSDL	348	362	2	0	66.972	75.9259	79.1219	84.5561	0	69.7542	77.2	85.5675	92.2131	0	65.5013	75.7549	79.931	87.6842	0	2.15988	0.789605	3.51121	3.8498	15
LKNGERIEKVEHSDL	348	362	3	0	66.6046	75.5615	80.3213	83.9776	0	70.382	77.5062	85.5637	92.2035	0	65.3991	75.3534	79.3976	87.1451	0	2.59971	1.18739	3.32559	4.14904	15
LKNGERIEKVEHSDL	348	362	4	0	68.2461	76.5929	81.0943	84.6673	0	70.2937	77.1774	85.7001	92.3114	0	65.4905	75.5025	79.4015	87.4891	0	2.41028	0.850118	3.25964	3.8654	15
LKNGERIEKVEHSDLS	348	363	2	0	65.8083	74.2994	79.2059	83.2758	0	68.6387	74.7887	83.4978	90.2704	0	63.5847	73.7686	78.1423	85.5035	0	2.53308	0.510228	2.8353	3.57332	16
LKNGERIEKVEHSDLSF	348	364	2	0	64.8312	73.4251	77.6429	81.8384	0	66.5949	73.8749	81.713	87.653	0	62.5505	72.6896	76.4063	82.8011	0	2.0277	0.598335	2.77656	3.11656	17
LKNGERIEKVEHSDLSF	348	364	3	0	64.7167	72.0711	77.1564	80.4451	0	66.9957	73.6472	81.8786	88.0667	0	62.4376	72.8286	76.1669	83.7594	0	2.27906	0.788255	3.05237	3.82157	17
LKNGERIEKVEHSDLSFSKD	348	367	3	0	68.8681	98.5236	94.2768	109.617	0	78.4515	39.3216	1.37769	93.5673						0	6.7765	41.8621	65.6896	11.3489	20
KNGERIEKVEHSDL	349	362	3	0	74.9163	81.0626	83.9758	88.647	0	77.2924	3.01186	3.01186	96.3779						0	1.68014	55.1902	57.2501	5.46663	14
KNGERIEKVEHSDLS	349	363	3	0	69.3727	78.6806	83.7915	86.7705	0	78.4606	99.7717	94.1658	95.0851	0	71.0408	77.0106	76.3664	83.3282	0	4.83779	12.6865	8.94037	6.04441	15
RIEKVEHSDL	353	362	2	0	62.038	74.0842	78.4445	80.6787	0	72.7467	77.8563	91.1491	95.3056						0	7.57217	2.6673	8.98346	10.3428	10
RIEKVEHSDL	353	362	3	0	62.295	74.0405	78.0607	81.3577	0	75.3881	79.2063	92.0705	97.4279						0	9.25823	3.6528	9.9064	11.3633	10
RIEKVEHSDLS	353	363	2	0	66.293	79.6134	83.6821	86.676	0	69.5154	75.7569	83.9519	91.7902						0	2.27858	2.72695	0.190798	3.61631	11
RIEKVEHSDLSF	353	364	2	0	69.5563	302.911	88.902	317.167	0	72.1617	71.7923	94.7161	95.4908	0	68.0081	77.1635	82.9872	95.9134	0	2.09909	131.913	5.86453	127.863	12
RIEKVEHSDLSF	353	364	3	0	66.1365	277.363	283.184	88.5695	0	260.736	73.5965	274.444	89.2418	0	19.0987	21.2065	87.4176	26.9754	0	128.108	135.328	110.589	35.757	12
SFSKDWSF	363	370	1	0	57.3103	61.8461	61.4216	62.8895	0	49.7199	52.8165	60.7888	66.8118	0	47.3292	52.7239	56.5343	62.3689	0	5.21142	5.24017	2.6579	2.42884	8
SFSKDWSF	363	370	2	0	46.6343	52.3454	54.3938	57.2846	0	49.3195	52.142	60.1864	65.2999	0	47.0801	52.2457	55.7285	61.1606	0	1.43901	0.101748	3.03339	4.00836	8
FSKDWSF	364	370	2	0	47.5325	52.756	54.9948	57.5138	0	50.0707	53.0957	61.3464	67.145	0	48.4885	53.5742	57.2458	63.6002	0	1.28191	0.411035	3.2204	4.87116	7
SKDWSF	365	370	1	0	28.1478	45.9448	47.0578	53.937	0	38.9257	37.9422	54.3234	64.103	0	36.5146	45.8014	49.7355	60.8228	0	5.65658	4.57946	3.67439	5.18846	6
SKDWSF	365	370	2	0	25.3712	32.0584	34.8329	38.4754	0	32.2899	33.381	42.6072	49.0618	0	31.0929	33.975	38.7403	46.4459	0	3.69769	0.981102	3.8872	5.51428	6
YYTEFTPTEKDE	374	385	2	0	46.4297	67.7818	85.3603	97.4005	0	91.7076	109.954	123.816	122.571						0	32.0163	29.8203	27.1921	17.7979	12
YYTEFTPTEKDEY	374	386	2	0	35.769	61.0381	81.2819	95.8566	0	63.5648	74.2169	99.0715	103.525	0	65.7877	74.2335	87.8893	101.228	0	16.7266	7.61354	8.9923	3.93586	13
YYTEFTPTEKDEYA	374	387	2	0	35.3415	62.9083	83.6723	96.8781	0	58.4335	67.4174	79.2322	86.8748	0	53.1731	64.8688	72.2845	81.1315	0	12.1029	2.26096	5.73973	7.96873	14
YTEFTPTEKDE	375	385	2	0	53.8706	70.1056	86.2516	96.4521	0	62.7464	79.9225	98.5336	106.034	0	65.4013	76.2603	90.4835	99.8369	0	6.03856	4.96091	6.23911	4.85906	11
YTEFTPTEKDEY	375	386	1	0	39.2805	65.0296	84.4352	96.8317	0	60.2351	72.459	97.846	106.026	0	53.2365	72.3365	89.5119	97.9484	0	10.6681	4.25442	6.77098	5.01698	12
YTEFTPTEKDEYA	375	387	2	0	41.9764	64.7411	83.1803	96.0408	0	58.3987	72.9094	97.5353	104.394	0	52.4623	71.9268	87.6856	98.591	0	8.31551	4.45948	7.34147	4.28086	13
TEFTPTEKDE	376	385	2	0	58.9686	79.2914	83.5866	92.816	0	65.2997	90.6093	97.7554	107.528	0	65.7059	78.1871	95.9304	104.757	0	3.77801	6.87534	7.70777	7.81799	10
ACRVNHVTLSQPKIVKWDRDM	387	407	2						0	54.3556	61.5085	76.3774	82.256	0	49.3444	60.8226	68.6799	76.9701	0	3.54345	0.485015	5.44296	3.73771	21
CRVNHVTLSQPKIVKWDRDM	388	407	2						0	55.5473	64.3328	76.8715	82.8132	0	49.8612	62.4596	70.4831	78.3193	0	4.02063	1.32458	4.51726	3.17771	20
CRVNHVTLSQPKIVKWDRDM	388	407	3						0	54.6701	63.377	76.9008	82.7436	0	50.066	62.5243	69.6455	77.6445	0	3.25556	0.602936	5.13026	3.60556	20
CRVNHVTLSQPKIVKWDRDM	388	407	5						0	56.6216	67.3819	76.925	83.131	0	28.3235	46.5878	54.9618	65.3347	0	20.0098	14.7036	15.5303	12.5839	20
RVNHVTLSQPKIVKWDRDM	389	407	3	0	40.7552	61.3531	72.0115	78.3657	0	53.8887	62.7597	76.7265	83.0597	0	49.3555	62.051	69.4433	78.0952	0	6.67089	0.703315	3.69396	2.79145	19
RVNHVTLSQPKIVKWDRDM	389	407	4	0	34.4752	56.9293	68.254	75.151	0	52.5521	-1.0937	76.882	83.4568						0	12.7823	41.0285	6.10093	5.87311	19
RVNHVTLSQPKIVKWDRDM	389	407	5	0	34.6457	57.3091	68.2113	75.3418	0	53.9605	1.04481	77.0354	82.9402						0	13.6576	39.7849	6.23956	5.37292	19
SQPKIVKWDRDM	396	407	2	0	43.5644	63.2991	74.8456	80.9547						0	43.3895	58.092	68.4433	74.4966	0	0.123695	3.68201	4.52713	4.56662	12
VKWDRDM	401	407	2	0	52.4816	68.1143	78.3078	83.229	0	64.3827	74.8698	86.9024	96.9298	0	56.1724	72.5755	80.4067	90.4831	0	6.0919	3.43517	4.48082	6.85437	7
VKWDRDM	401	407	3	0	52.8618	69.6673	79.4572	86.0369	0	57.6704	64.4038	82.6035	94.1771	0	57.1456	68.6124	84.2597	94.7944	0	2.63782	2.78476	2.43948	4.8877	7
ILDTAGREEY	415	424	1	0	54.5648	71.1874	86.5901	91.4321	0	65.7021	79.6065	99.5206	103.468	0	58.5847	77.4803	89.1087	95.6377	0	5.63997	4.37802	6.85504	6.10827	10
ILDTAGREEY	415	424	2	0	56.0468	71.7969	87.1472	91.8526	0	69.1301	80.1391	99.6071	102.988	0	56.1552	75.1162	87.8439	94.6431	0	7.52257	4.20002	7.00124	5.79423	10
																			Average	9.67622	10.6726	10.7697	9.17504	5144
																								15.2641

## Sheet: A 01 01 α1_60_78
				Q61L_Replicate1					Q61L_Replicate2					Q61L_Replicate3					Empty_Replicate1					Empty_Replicate2					Empty_Replicate3					Q61H_Replicate1					Q61H_Replicate2					Q61H_Replicate3					Q61K_Replicate1
Sequence	START	END	Charge	0s	20s	60s	180s	600s	0s	20s	60s	180s	600s	0s	20s	60s	180s	600s	0s	20s	60s	180s	600s	0s	20s	60s	180s	600s	0s	20s	60s	180s	600s	0s	20s	60s	180s	600s	0s	20s	60s	180s	600s	0s	20s	60s	180s	600s	0s
WDQETRNMKAHSQTDRANL	63	81	2	0	2.02708	13.001	17.7497	26.569	0	20.7516	22.5651	22.5898	27.6734	0	18.3191	19.6407	21.6538	27.3484	0	33.4473	55.2557	74.8242	84.2538	0	38.5099	56.8499	74.6144	85.2639	0	29.8694	49.7951	70.2791	87.0211	0	16.3529	27.4827	18.4519	24.4758	0	30.1516	23.8863	36.6845	43.7822	0	16.0754	28.5586	31.3588	39.8029	0
WDQETRNMKAHSQTDRANL	63	81	3	0	1.93996	12.5048	17.443	26.6194	0	21.0629	22.7267	22.976	28.0882	0	18.9972	20.3309	22.3314	28.3418	0	35.6326	57.2164	76.2967	84.4986	0	39.9281	57.5749	74.2774	84.982	0	31.3924	50.6623	70.9234	87.5784	0	11.0134	15.2481	16.4949	25.9508	0	25.4824	21.5926	28.4438	41.5311	0	17.0707	24.0578	25.5246	37.8337	0
WDQETRNMKAHSQTDRANL	63	81	4	0	1.6846	11.0821	15.8056	24.768	0	20.9653	22.5461	22.7887	27.9514	0	18.4597	19.8576	21.8746	27.8477	0	33.3622	53.5017	78.1521	86.9022	0	37.774	56.4792	74.7297	87.1728	0	29.767	49.1093	74.7094	91.1527																0
Actual sequence number = n-3
[truncated: 44 more columns]

## Sheet: A 01 01 α1_82_96
				Q61L_Replicate1					Q61L_Replicate2					Q61L_Replicate3					Empty_Replicate1					Empty_Replicate2					Empty_Replicate3					Q61H_Replicate1					Q61H_Replicate2					Q61H_Replicate3					Q61K_Replicate1
Sequence	START	END	Charge	0s	20s	60s	180s	600s	0s	20s	60s	180s	600s	0s	20s	60s	180s	600s	0s	20s	60s	180s	600s	0s	20s	60s	180s	600s	0s	20s	60s	180s	600s	0s	20s	60s	180s	600s	0s	20s	60s	180s	600s	0s	20s	60s	180s	600s	0s
RGYYNQSEDGSHTIQ	85	99	2	0	7.59108	66.2847	74.7009	79.8944	0	62.9267	68.1822	70.3034	76.4531	0	63.4131	66.1647	73.2249	77.9687	0	59.8645	71.4382	83.41	89.2292	0	58.5042	69.071	78.246	86.2598	0	55.6756	67.4205	74.6983	88.1981	0	56.7132	66.8249	72.8643	79.2538	0	64.8982	63.1609	73.1368	84.9571	0	54.9015	67.8911	75.2455	81.1913	0
RGYYNQSEDGSHTIQ	85	99	3	0	7.7004	67.4265	75.6273	81.273	0	58.8224	65.3876	70.8453	76.062	0	63.4227	66.0004	73.3923	78.0224	0	60.2364	71.4283	83.571	89.1536	0	59.396	70.7827	80.3536	87.8294	0	55.1202	66.6435	76.7573	90.2103	0	57.1171	67.224	74.1491	79.1653	0	59.9041	60.7259	72.2253	80.4223	0	50.9224	64.4348	72.9411	77.3284	0
[truncated: 44 more columns]

## Sheet: A 01 01 α2_1_139_154
				Q61L_Replicate1					Q61L_Replicate2					Q61L_Replicate3					Empty_Replicate1					Empty_Replicate2					Empty_Replicate3					Q61H_Replicate1					Q61H_Replicate2					Q61H_Replicate3					Q61K_Replicate1
Sequence	START	END	Charge	0s	20s	60s	180s	600s	0s	20s	60s	180s	600s	0s	20s	60s	180s	600s	0s	20s	60s	180s	600s	0s	20s	60s	180s	600s	0s	20s	60s	180s	600s	0s	20s	60s	180s	600s	0s	20s	60s	180s	600s	0s	20s	60s	180s	600s	0s
AAQITKRKWEAVHAAE	142	157	2	0	2.90028	27.8685	35.9296	50.3143	0	24.2914	29.3956	38.0626	49.8714	0	25.5734	29.0956	37.8235	49.9558	0	38.1309	56.6499	76.2231	86.2817	0	40.9482	57.5749	74.226	85.3891	0	35.4446	54.1605	71.7513	88.5565	0	24.4591	33.4214	41.7799	56.4182	0	29.3895	31.6363	46.3071	62.9245	0	22.943	34.2567	45.423	63.4946	0
AAQITKRKWEAVHAAE	142	157	3	0	2.88625	27.208	35.4793	49.8693	0	20.7929	32.3172	40.5116	49.6927	0	34.4537	30.5623	42.6974	51.5736	0	40.0663	58.0933	76.7497	86.4792	0	40.0142	57.5221	73.9938	84.7423	0	33.6211	50.9833	73.5566	89.3279	0	24.9948	33.9114	42.0085	55.8501	0	26.7542	34.088	46.4672	62.3393	0	-1.5723	33.4363	44.3536	67.8694	0
AAQITKRKWEAVHAAE	142	157	4	0	2.94583	28.5289	37.1198	51.212	0	26.5694	31.8712	40.4519	53.0024	0	25.7123	30.6643	40.3174	51.885	0	32.9946	53.8223	72.8771	85.6602	0	31.7397	51.4255	76.1201	87.4042						0	25.5806	34.2271	43.3145	56.589	0	32.2647	34.7257	47.8123	64.6623	0	23.7543	35.3221	48.5449	64.3954	0
[truncated: 44 more columns]

## Sheet: hβ2m 41-56
				Q61L_Replicate1					Q61L_Replicate2					Q61L_Replicate3					Empty_Replicate1					Empty_Replicate2					Empty_Replicate3					Q61H_Replicate1					Q61H_Replicate2					Q61H_Replicate3					Q61K_Replicate1
Sequence	START	END	Charge	0s	20s	60s	180s	600s	0s	20s	60s	180s	600s	0s	20s	60s	180s	600s	0s	20s	60s	180s	600s	0s	20s	60s	180s	600s	0s	20s	60s	180s	600s	0s	20s	60s	180s	600s	0s	20s	60s	180s	600s	0s	20s	60s	180s	600s	0s
LKNGERIEKVEHSDLS	348	363	2	0	9.42309	75.2396	78.9458	85.2559	0	64.2976	68.8858	74.8184	81.4606	0	71.0467	71.2625	77.1208	82.5233	0	64.511	73.9828	79.6129	83.6193	0	65.9346	74.1355	78.603	85.56	0	60.2332	70.028	73.9602	87.2024	0	65.8246	75.614	78.9068	84.3343	0	68.6717	65.6387	77.1583	85.6755	0	56.1401	68.1444	77.2397	84.0305	0
LKNGERIEKVEHSDLS	348	363	3	0	9.63531	76.5603	80.3288	86.6187	0	64.0334	69.0994	74.6375	81.1875	0	71.5372	71.7334	77.2296	82.0569																															0
[truncated: 44 more columns]

[truncated: 1 more sheets: NRAS peptide]
