# Supplementary material for: Conformational plasticity of RAS Q61 family of neoepitopes results in distinct features for targeted recognition
Source: Nat Commun. 2023 Dec 11;14:8204. doi: 10.1038/s41467-023-43654-9 (PMC10713829; doi:10.1038/s41467-023-43654-9)
Supplement: Supplementary file 6 — Supplementary Data 3 [file 41467_2023_43654_MOESM6_ESM.xlsx]

## Sheet: Average % deuterium uptake
Sequence	START	END	Charge	600s_Q61H_average	600s_Q61K_average	600s_Q61L_average	600s_Q61R_average	600s_Q61_average	600s_empty_average
ASGSHSMRY	2	10	1	85.9593
ASGSHSMRY	2	10	2	85.2218	82.5692	83.6219	83.2364	70.6649	73.5699
ASGSHSMRY	2	10	3	85.2836	82.7732	84.5527	83.3198	71.579	73.4587
ASGSHSMRYF	2	11	1		92.0732
ASGSHSMRYF	2	11	2	76.8148	77.3511	77.0018	78.2896	65.42	66.3991
ASGSHSMRYF	2	11	3	83.7671	80.0375	81.1304	80.0547	65.9593	65.0345
ASGSHSMRYFF	2	12	2	74.3353	73.3994	74.2484	71.5108	58.4649	61.4358
ASGSHSMRYFF	2	12	3	78.2763	77.1952	79.8489	76.4916	61.6623	58.088
ASGSHSMRYFFTSVSRPGRGEPRF	2	25	3	75.9281	75.9151	74.8501	76.7745	67.5854	70.455
ASGSHSMRYFFTSVSRPGRGEPRF	2	25	4	76.5437	75.9796	74.6662	76.8855	67.5233	70.4606
ASGSHSMRYFFTSVSRPGRGEPRF	2	25	5	79.2688	75.4812	76.6509	78.5817		69.5866
ASGSHSMRYFFTSVSRPGRGEPRF	2	25	6		78.8551	80.6555	75.7188	69.6091	64.8199
SGSHSMRY	3	10	2					71.0044	72.4878
SGSHSMRYF	3	11	2	96.3505	106.101	99.7472	155.663	-107.036	93.4693
SHSMRY	5	10	2				121.78
MRYFFTSVSRPGRGEPRF	8	25	3				83.3355
RYFFTSVSRPGRGEPRF	9	25	3	81.7693	73.8611	72.5162	90.7518	73.2944
FFTSVSRPGRGEPR	11	24	4	80.1449	79.1498	78.3035	81.6497	75.8848	82.1221
FFTSVSRPGRGEPRF	11	25	2		79.4538	79.8507	77.366	74.6966	79.0449
FFTSVSRPGRGEPRF	11	25	3	78.5331	78.4911	77.9924	79.9451	73.8932	78.9826
FFTSVSRPGRGEPRF	11	25	4	78.678	78.0623	77.0512	79.8918	72.7265	80.8086
FFTSVSRPGRGEPRFIA	11	27	3				85.3577	74.0412
FFTSVSRPGRGEPRFIAVG	11	29	3					53.1827
FTSVSRPG	12	19	2				95.8169
FTSVSRPGRGEPRF	12	25	2	79.5166	78.7458	77.7538	81.2871	74.5702	83.0257
FTSVSRPGRGEPRF	12	25	3	79.5405	78.7061	77.7328	80.9623	74.2757	83.2314
FTSVSRPGRGEPRF	12	25	4					74.8636
TSVSRPG	13	19	2	67.7164			90.0568
TSVSRPGRG	13	21	3					70.313
TSVSRPGRGEP	13	23	2					100.937
TSVSRPGRGEPR	13	24	2				99.4209
TSVSRPGRGEPRF	13	25	2	73.1606	71.5043	75.1428	80.303	65.8567	80.4934
TSVSRPGRGEPRF	13	25	3	80.9499	79.7152	78.9736	82.7548	76.4231	84.2507
TSVSRPGRGEPRF	13	25	4	81.657	80.5661	80.3412	82.5676	75.2803
SVSRPGRGEPRF	14	25	2	76.4021	81.4766	80.6305	84.8287	80.6769	85.6636
SVSRPGRGEPRF	14	25	3	83.4086	82.2093	79.999	84.7937	79.3755	86.2441
VSRPGRGEPRF	15	25	2	119.698	82.5395	96.51	84.459	91.2376	89.5871
IAVGYVD	26	32	1		75.0791	-1261.54	75.6988		25.3333
IAVGYVDDTQ	26	35	1	69.4185	68.9605	66.5432	67.4423	54.3642	54.3468
IAVGYVDDTQ	26	35	2		61.5865	61.5054	64.068	48.9117	49.2147
IAVGYVDDTQF	26	36	1	67.6358	68.2481			52.0935	53.9548
IAVGYVDDTQF	26	36	2	59.6146	61.4096			46.7218	51.1717
YVDDTQ	30	35	1	84.1604	80.1584		86.8306		78.5493
YVDDTQF	30	36	1	82.1614	81.1323			71.0288	72.4573
YVDDTQF	30	36	2		76.0609	87.0598			65.7977
VDDTQF	31	36	1			64.7843			76.0996
TQFVRF	34	39	2	64.2021		-529.531	299.442	398.283
FVRFDSD	36	42	2			-126.475	31.844		68.3184
FVRFDSDA	36	43	1		41.4415
FVRFDSDA	36	43	2	100.538	96.1384	42.8542	500.103	105.3	80.0122
FVRFDSDAASQ	36	46	2		67.8158	67.3894	68.6935	66.6811	81.6954
FVRFDSDAASQKMEPRA	36	52	3		147.705
FVRFDSDAASQKMEPRAPWIE	36	56	3		69.3337			69.5099
FVRFDSDAASQKMEPRAPWIEQ	36	57	3		48.2319			64.2108
FVRFDSDAASQKMEPRAPWIEQEGPEY	36	62	2		73.0282	72.2896		70.8399	88.1698
FVRFDSDAASQKMEPRAPWIEQEGPEY	36	62	3	75.7655	72.8752	71.9649	67.9222	70.777	87.9696
FVRFDSDAASQKMEPRAPWIEQEGPEY	36	62	4	76.0326	73.1842	72.4529	68.4559	70.3715	87.8076
FVRFDSDAASQKMEPRAPWIEQEGPEY	36	62	5				71.4516
FVRFDSDAASQKMEPRAPWIEQEGPEYW	36	63	3	76.322	71.3935	70.2548	71.9578	70.0278	87.2572
FVRFDSDAASQKMEPRAPWIEQEGPEYW	36	63	4	76.5861	71.053	70.2197	69.0609	69.4477	87.0609
VRFDSD	37	42	2	27.4888	43.2683	19.9715	40.1293
VRFDSDA	37	43	1		45.7139
VRFDSDA	37	43	2					36.172
VRFDSDAA	37	44	2						100
VRFDSDAASQ	37	46	1		71.6207		73.5532
VRFDSDAASQ	37	46	2	75.093	72.8433	69.1653	76.538	66.3324	85.5749
VRFDSDAASQK	37	47	2						99.3834
VRFDSDAASQKMEPRAPWIEQ	37	57	3	97.2746	65.6046	67.0886	67.5654	60.5414
VRFDSDAASQKMEPRAPWIEQEGPEY	37	62	2	75.8881	73.5977	71.9397	77.8564	71.6058	88.7406
VRFDSDAASQKMEPRAPWIEQEGPEY	37	62	3	76.8926	74.4261	72.9727	78.3305	72.4496	88.9036
VRFDSDAASQKMEPRAPWIEQEGPEY	37	62	4	76.8929	73.6544	73.1592	78.7416	72.0593	88.9345
VRFDSDAASQKMEPRAPWIEQEGPEYW	37	63	3	76.3876	72.6875	71.5863	77.7387	70.9013	88.9788
VRFDSDAASQKMEPRAPWIEQEGPEYW	37	63	4	74.2714	72.0872	71.4035	76.1859	70.2895	89.2238
FDSDAASQK	39	47	2				97.2558	103.432
DSDAASQKMEPRAPWIE	40	56	3	78.7979	103.915			69.0285	90.8678
DSDAASQKMEPRAPWIEQ	40	57	3		66.0923
DSDAASQKMEPRAPWIEQEGPEY	40	62	2	78.6659	75.5953	75.433	80.3122	74.8298	90.992
DSDAASQKMEPRAPWIEQEGPEY	40	62	3	78.7845	75.721	75.5506	80.1036	74.6953	91.2065
DSDAASQKMEPRAPWIEQEGPEY	40	62	4			80.5139	71.2895	69.9704
DSDAASQKMEPRAPWIEQEGPEYW	40	63	2	79.0239	74.8303	73.271	81.3698	74.591	91.1071
DSDAASQKMEPRAPWIEQEGPEYW	40	63	3	76.3264	73.4341	73.1499	77.6399	72.1325	90.5494
DSDAASQKMEPRAPWIEQEGPEYWDQETRNMKAHSQTDRANL	40	81	4		60.6407
DSDAASQKMEPRAPWIEQEGPEYWDQETRNMKAHSQTDRANL	40	81	5		59.7771	54.5244	58.2843	56.0719	88.8166
DSDAASQKMEPRAPWIEQEGPEYWDQETRNMKAHSQTDRANL	40	81	6				57.7916
AASQKMEPRAPWIEQEGPEY	43	62	2		73.0927	81.538	82.5063	76.8407	88.6663
AASQKMEPRAPWIEQEGPEY	43	62	3	51.4066	47.9857	87.707	59.8784	57.8983	154.999
AASQKMEPRAPWIEQEGPEYW	43	63	3		75.5167		79.7486		90.5186
ASQKMEPRAPWIEQEGPEY	44	62	2	77.1633	74.9123			72.3821	92.1811
ASQKMEPRAPWIEQEGPEY	44	62	3	77.3227	74.3897	75.0813	79.0741	73.3323	91.2859
ASQKMEPRAPWIEQEGPEYW	44	63	3	75.3934	72.9916	73.4085	78.6386	70.6525	90.7056
QKMEPRAPWIEQEGPEY	46	62	2		66.1912		75.9087	59.5355	90.2141
QKMEPRAPWIEQEGPEY	46	62	3					75.8552
KMEPRAPWIEQEGPEY	47	62	2	75.1639	71.7355	71.7593	74.928	68.4027	90.137
KMEPRAPWIEQEGPEY	47	62	3	74.3034	72.1137	71.4699	74.4571	69.2486	90.9475
KMEPRAPWIEQEGPEYW	47	63	3	80.0692	69.2789	68.7497	65.3511		90.2465
MEPRAPWIEQ	48	57	2				142.726
MEPRAPWIEQEGPEY	48	62	2	50.4114				593.62	43.469
APWIEQEGPEY	52	62	2						96.4778
QEGPEY	57	62	1				91.6412
EGPEYWDQETRNMKAH	58	73	3				101.402	108.582
WDQETR	63	68	2						98.8058
WDQETRN	63	69	2	40.2842	41.4166		39.7339
WDQETRNMK	63	71	2						99.8766
WDQETRNMKA	63	72	2	38.7679	35.7605	25.5607	33.8293	33.7179	90.5932
WDQETRNMKA	63	72	3	36.7262	33.0628		33.7884	25.2043	85.4851
WDQETRNMKAH	63	73	2		99.4081		98.4612	100.694
WDQETRNMKAH	63	73	3		98.4175		98.9048	101.413	99.4881
WDQETRNMKAHSQT	63	76	2	62.0549	115.893	148.132	80.3504	59.6216	95.9178
WDQETRNMKAHSQT	63	76	3	86.5737	133.423	96.0899	82.9852	77.4814	131.486
WDQETRNMKAHSQTD	63	77	2		2.79238	30.0701	39.9343		102.904
WDQETRNMKAHSQTDRA	63	79	3		33.181	23.011	35.1233	23.0374	92.051
WDQETRNMKAHSQTDRANL	63	81	2	36.0203	33.013	27.1969	33.9892	26.2718	85.513
WDQETRNMKAHSQTDRANL	63	81	3	35.1052	33.6485	27.6831	34.2601	26.258	85.6863
WDQETRNMKAHSQTDRANL	63	81	4		33.4381	26.8557	34.1778	26.1445	88.4092
WDQETRNMKAHSQTDRANLGT	63	83	3		38.2341	15.5357	36.4623	28.6198	86.411
WDQETRNMKAHSQTDRANLGTL	63	84	2	58.8665	42.5536	34.5987	40.4523	33.4323	83.1987
WDQETRNMKAHSQTDRANLGTL	63	84	3	41.7974	41.1613	33.957	41.1407	33.6716	86.4418
WDQETRNMKAHSQTDRANLGTL	63	84	4	42.724	41.7419	34.6873	40.9278	33.7783	85.3513
WDQETRNMKAHSQTDRANLGTLRG	63	86	2	43.0445	41.9115		41.2208	35.1417	86.2878
WDQETRNMKAHSQTDRANLGTLRG	63	86	3	42.147	40.1817	34.215	40.4142	33.1859	86.9243
WDQETRNMKAHSQTDRANLGTLRG	63	86	4	39.3311	41.0417	34.925	41.6656	34.0918	86.4497
WDQETRNMKAHSQTDRANLGTLRG	63	86	5	42.0269	41.4984	34.7647	40.1549	30.7603	84.6986
WDQETRNMKAHSQTDRANLGTLRG	63	86	6		44.4575		37.2381	36.1152
WDQETRNMKAHSQTDRANLGTLRGY	63	87	3	43.1242	36.4385	17.8833	57.0336	69.009
WDQETRNMKAHSQTDRANLGTLRGY	63	87	4			35.101	40.1051	30.2731	93.4193
WDQETRNMKAHSQTDRANLGTLRGYYNQSEDGSHT	63	97	4		58.8647	58.5231	57.8872
WDQETRNMKAHSQTDRANLGTLRGYYNQSEDGSHT	63	97	5			49.3711	50.7779
WDQETRNMKAHSQTDRANLGTLRGYYNQSEDGSHTIQ	63	99	3			51.7087	57.1573	48.6098	85.0552
WDQETRNMKAHSQTDRANLGTLRGYYNQSEDGSHTIQ	63	99	4		59.4771	51.8138	53.1441	50.3661
WDQETRNMKAHSQTDRANLGTLRGYYNQSEDGSHTIQ	63	99	5					48.9409
WDQETRNMKAHSQTDRANLGTLRGYYNQSEDGSHTIQ	63	99	6		59.7687		53.7347
WDQETRNMKAHSQTDRANLGTLRGYYNQSEDGSHTIQIM	63	101	4		63.0105	50.5283	55.6196
WDQETRNMKAHSQTDRANLGTLRGYYNQSEDGSHTIQIM	63	101	5		64.3175	56.8618	58.5429		86.9144
DQETRNMKA	64	72	2	27.447	24.4657		21.2159	17.318	85.3434
DQETRNMKAHSQT	64	76	2		31.0021	25.6501	29.7434	21.541	83.4469
DQETRNMKAHSQT	64	76	3		30.5988		23.4291		83.5347
DQETRNMKAHSQTDRA	64	79	3		39.3699		56.8189
DQETRNMKAHSQTDRANL	64	81	2	34.2858	31.7401	25.0898	31.8826	23.2967	86.1497
DQETRNMKAHSQTDRANL	64	81	3	32.9623	31.776	25.1765	31.8133	23.5674	85.7398
DQETRNMKAHSQTDRANL	64	81	4	39.9749	37.7297	27.8921	35.446	27.093	81.9558
DQETRNMKAHSQTDRANLGT	64	83	3		41.8136	27.1404	34.803	34.7982	91.9269
DQETRNMKAHSQTDRANLGTL	64	84	3	40.6208	40.6638	33.8039	35.9164	30.3426	85.3317
DQETRNMKAHSQTDRANLGTL	64	84	4		44.139
DQETRNMKAHSQTDRANLGTLRG	64	86	2				46.6019
DQETRNMKAHSQTDRANLGTLRG	64	86	3	40.8264	40.5125	33.2157	39.3753	32.7816	84.8045
DQETRNMKAHSQTDRANLGTLRG	64	86	4		28.2849	19.7665	41.8046	19.8099	81.1922
DQETRNMKAHSQTDRANLGTLRGYYNQSEDGSHTIQ	64	99	4			547.209			88.5908
DQETRNMKAHSQTDRANLGTLRGYYNQSEDGSHTIQ	64	99	5		66.89	55.6448		53.7949	93.6406
DQETRNMKAHSQTDRANLGTLRGYYNQSEDGSHTIQIM	64	101	4				64.8901
ETRNMKAHSQTDRANL	66	81	2		32.902	27.6062	31.2536	26.6715
ETRNMKAHSQTDRANL	66	81	3	35.1703	33.4423	27.8136	32.0749	24.6358	86.5836
ETRNMKAHSQTDRANLGTLRG	66	86	3		43.5686			36.8785	95.3585
ETRNMKAHSQTDRANLGTLRGYYNQSEDGSHTIQIM	66	101	5				57.1209
TRNMKAHSQT	67	76	2				28.3763
TRNMKAHSQTDRANL	67	81	2	36.2586	35.0542	29.1631	36.4791	26.4443	85.1901
TRNMKAHSQTDRANL	67	81	3	37.2747	36.1699	29.6431	38.0381	27.7473	84.948
TRNMKAHSQTDRANL	67	81	4		36.9898	32.7965	40.1446		84.4109
TRNMKAHSQTDRANLGTL	67	84	3		47.8102		48.9432
TRNMKAHSQTDRANLGTLRG	67	86	2		45.0404
TRNMKAHSQTDRANLGTLRG	67	86	3	45.78	44.5441	37.7151	45.017	36.0573	86.7278
TRNMKAHSQTDRANLGTLRG	67	86	4		49.6756	39.0016	56.275	104.688	88.5169
TRNMKAHSQTDRANLGTLRGYYNQSEDGSHT	67	97	4			51.943	62.6733
TRNMKAHSQTDRANLGTLRGYYNQSEDGSHTIQ	67	99	4			57.6181
TRNMKAHSQTDRANLGTLRGYYNQSEDGSHTIQ	67	99	5		62.497	59.2723	57.7718		82.7464
NMKAHSQTDRANL	69	81	2						97.8652
MKAHSQTDRANL	70	81	2	37.8052	37.1781	30.0577	40.2249	28.932	85.3014
MKAHSQTDRANL	70	81	3	38.8769	36.9741	30.4714	39.969	28.6205	84.975
MKAHSQTDRANLGTLRG	70	86	3					76.4308	97.4312
KAHSQTDRANL	71	81	2		37.7891		37.4743	30.5215
KAHSQTDRANLGTLRG	71	86	3		48.8538	37.0399		40.9214
HSQTDRANL	73	81	2	-52.5385	39.4995	-214.126	-650.567	-3246.37	85.863
HSQTDRANLGTLRG	73	86	2		61.239	-10.3374	82.4501	99.7505	101.291
QTDRANLGTLRGYYNQSEDGSHTIQ	75	99	4			47.2506
DRANLGTL	77	84	2	47.8603	58.6356	120.492	50.5555	42.9946
DRANLGTLRG	77	86	2	69.2008	56.1352	50.3544	56.1746	43.4591	85.5457
DRANLGTLRGYYNQSEDGSHT	77	97	3			64.9204
RANLGTLRG	78	86	2		61.9565	55.3038	61.1831		82.8418
NLGTLR	80	85	2						94.7659
NLGTLRG	80	86	2			60.1562
LGTLRG	81	86	2					98.5361
GTLRGY	82	87	1		39.3027		38.236
GTLRGY	82	87	2	36.2459	37.6777	31.8578	42.0833	30.377	82.6231
GTLRGYYNQSEDGSHT	82	97	2	74.3139	73.049	72.3911	75.6118	70.4311	89.9349
GTLRGYYNQSEDGSHT	82	97	3	74.5184	74.5562	71.7361	76.2222	70.0325	88.2598
GTLRGYYNQSEDGSHTIQ	82	99	2	71.7872	71.8651	69.9345	73.0571	67.1016	87.6854
GTLRGYYNQSEDGSHTIQ	82	99	3	71.6925	71.7033	69.4703	73.5181	67.1765	89.3397
GTLRGYYNQSEDGSHTIQIM	82	101	2	70.1804	70.9208	69.3031	71.014	67.1044	83.4657
GTLRGYYNQSEDGSHTIQIM	82	101	3	69.6844	70.5648	67.5557	71.9704	62.8062	83.766
LRGYYNQSEDGSHTIQ	84	99	3	88.7312	74.6865	75.2812	75.6919	89.9369
RGYYNQSEDGSHT	85	97	2	82.6061	81.5699	80.6345	71.4757	77.3741
RGYYNQSEDGSHT	85	97	3	82.9076	83.4002	80.0985	84.7637	81.3356	92.5567
RGYYNQSEDGSHTIQ	85	99	2	81.8008	79.1669	78.1054	81.8639	75.9011	87.8957
RGYYNQSEDGSHTIQ	85	99	3	78.972	78.851	78.4525	81.7403	75.2516	89.0645
RGYYNQSEDGSHTIQIM	85	101	2	93.5085	99.2258	76.8386	91.5726		96.0764
RGYYNQSEDGSHTIQIMYGCD	85	105	3					68.5167
YYNQSEDGSHT	87	97	1		90.7139
YYNQSEDGSHT	87	97	2	93.502	91.9375	91.3617	95.7793	91.1783	96.8976
YYNQSEDGSHTIQ	87	99	1		82.9518	84.4353	101.518
YYNQSEDGSHTIQ	87	99	2	90.5725	87.7821	86.5992	92.7812	86.1467	89.8993
YYNQSEDGSHTIQIM	87	101	2		84.8252	84.297		79.5849	81.9746
YYNQSEDGSHTIQIM	87	101	3	45.2041			68.6453
YNQSEDGSHT	88	97	2		98.703		88.242
YNQSEDGSHTIQ	88	99	2	89.6479	87.1479	88.2391	90.7453	84.7376	90.2904
YNQSEDGSHTIQIM	88	101	2	85.4916	83.9344	89.5873	110.256	48.7719	79.6347
NQSEDGSHTIQ	89	99	2				95.9104
NQSEDGSHTIQIM	89	101	2	94.6058				93.7066
QSEDGSHTIQ	90	99	2		91.7632		91.8031
IMYGCD	100	105	1	54.7682	54.8731	45.8484	47.3295	32.1531	47.7276
CDVGPDGRF	104	112	2	74.9378	75.8216	69.0839	77.132	69.974	74.4552
CDVGPDGRFLRG	104	115	3			86.4136
DVGPDGRFLRGYRQDAYDGK	105	124	3	60.8254			56.7298		74.1588
DVGPDGRFLRGYRQDAYDGK	105	124	4	67.0713
VGPDGRF	106	112	1			70.7273	78.7806
VGPDGRF	106	112	2	76.6664	77.7818	70.1489	79.8689	72.227	80.9807
VGPDGRFLRG	106	115	2	65.6086	66.1188	59.4609	67.2793		79.244
VGPDGRFLRG	106	115	3		65.7226	60.9293	67.342	60.4888	80.2186
VGPDGRFLRGYRQDAYDGKD	106	125	2				65.1623
VGPDGRFLRGYRQDAYDGKD	106	125	3					50.7016
VGPDGRFLRGYRQDAYDGKD	106	125	4		65.4105	57.6133	57.3052	57.7937
VGPDGRFLRGYRQDAYDGKDYIAL	106	129	3			57.7628
GPDGRF	107	112	1	253.372	85.0889			-25.475
LRGYRQDAY	113	121	2				46.8842
LRGYRQDAYDGKD	113	125	2	48.8581	47.9717	43.2646	47.588	36.2038	75.1305
LRGYRQDAYDGKD	113	125	3	48.5774	47.7675	43.5676	47.2726	35.5028	75.1025
LRGYRQDAYDGKD	113	125	4		84.4442	56.7833	41.5205	-45.6708	78.3959
LRGYRQDAYDGKDY	113	126	2	50.4732	47.5776	45.6589	44.7922	38.6766	71.9953
LRGYRQDAYDGKDY	113	126	4		48.7771	49.7882	51.3237
LRGYRQDAYDGKDYIAL	113	129	2		85.5625	60.4073	91.7775	65.4851
LRGYRQDAYDGKDYIAL	113	129	3	72.8476	53.4655	30.1381	97.2685	43.0593
GYRQDAYDGKD	115	125	2						100.115
YRQDAY	116	121	2	255.992	59.4157	95.1189	99.6637	52.4215
YRQDAYDGKD	116	125	1				72.1227	55.6176	77.3173
YRQDAYDGKD	116	125	2	68.6674	69.6623	67.1194	68.5271	52.3829	77.8546
YRQDAYDGKD	116	125	3	69.8509	68.9843	66.8942	70.1336	48.8142	78.0846
YRQDAYDGKDY	116	126	1	142.699	238.9	59.891	-145.796	92.1286	-112.089
YRQDAYDGKDY	116	126	2	302.537	102.42	-108.664	102.74	111.539	-258.878
YRQDAYDGKDY	116	126	3	78.9342	69.2555	30.4659	68.4324	96.8148	78.1603
YRQDAYDGKDYIAL	116	129	2	52.3498	25.976	23.1079	49.6422	25.5953	75.5497
YRQDAYDGKDYIAL	116	129	3	54.9372	56.3598	50.2157	52.782	37.5334	77.3636
YRQDAYDGKDYIALNE	116	131	3	43.496	447.086		111.273	76.1863	80.6177
RQDAYDGKD	117	125	2	75.4993	81.1061	81.691	78.7334	45.9279	79.7487
QDAYDGKD	118	125	2					102.206
DGKDYIAL	122	129	2				75.7368
YIALNE	126	131	1	80.9168	76.0382	79.8301	84.544	60.0439	86.1114
YIALNE	126	131	2					47.7741
IALNED	127	132	1				116.327
IALNEDL	127	133	1		74.9412	77.1911	80.3293	65.5664	88.3255
LNEDLR	129	134	2	-474.013			125.352
NEDLRS	130	135	1	45.1694	43.06	37.3145	43.2888	34.8873	78.2277
NEDLRS	130	135	2	45.2243	42.173	37.2922	37.8427	35.8298	79.0661
NEDLRSWTAAD	130	140	2		102.318			72.5373
NEDLRSWTAADM	130	141	2	76.438	75.3469	72.7327	78.5076	72.1961	88.9374
DLRSWTAAD	132	140	2	87.9234	90.4524	116.547	162.104	167.778	89.0192
DLRSWTAADM	132	141	2			73.9014
LRSWTAADM	133	141	2	88.8398	86.4052			83.152	93.1127
RSWTAAD	134	140	2	90.8457	87.6961	85.2387	91.7101		95.3441
RSWTAADM	134	141	1		93.0367	91.8619	97.5979	91.8691
RSWTAADM	134	141	2	95.0406	92.9182	91.567	97.0854	91.6175	95.9371
RSWTAADMA	134	142	2					90.642
RSWTAADMAA	134	143	2	95.6052	93.5494	92.7885	92.4022	87.6632	99.1615
RSWTAADMAAQ	134	144	2				41.2959	54.0457
RSWTAADMAAQITKRKWEAVHAAE	134	157	4					67.6073
RSWTAADMAAQITKRKWEAVHAAEQRRVYL	134	163	4			58.1837	66.1967	61.8675
RSWTAADMAAQITKRKWEAVHAAEQRRVYL	134	163	5			62.1079	65.4373	62.8321
RSWTAADMAAQITKRKWEAVHAAEQRRVYLEG	134	165	4					62.321
RSWTAADMAAQITKRKWEAVHAAEQRRVYLEG	134	165	5				75.7491
WTAADM	136	141	1	96.3377	94.4094	93.9624	99.4928	94.17	96.4238
TAADMA	137	142	1				101.757	98.2196
MAAQITKRKWEAVHAAE	141	157	3				53.337
MAAQITKRKWEAVHAAEQRRVY	141	162	4		68.1117	47.2309	52.6327	52.2958	85.0486
MAAQITKRKWEAVHAAEQRRVYL	141	163	4		97.1906
AAQITKRKWEAVH	142	154	4		52.4751	53.466
AAQITKRKWEAVHAAE	142	157	2	60.9458	57.5894	50.0472	58.1868	51.3415	86.7424
AAQITKRKWEAVHAAE	142	157	3	62.0196	57.7929	50.3785	60.6805	52.5809	86.8498
AAQITKRKWEAVHAAE	142	157	4	61.8822	59.6846	52.0331	57.0467	50.4552	86.5322
AAQITKRKWEAVHAAEQ	142	158	2	64.2722		49.7732	59.9252	54.0689	87.3368
AAQITKRKWEAVHAAEQ	142	158	3	63.3002	61.1204	48.3985	59.8493	53.3346	87.8016
AAQITKRKWEAVHAAEQ	142	158	4	65.607	59.9784	50.7788	61.4852	57.8644	86.2255
AAQITKRKWEAVHAAEQRRVY	142	162	3	58.7774	60.5122	44.7298	54.9235	51.117	87.8394
AAQITKRKWEAVHAAEQRRVY	142	162	4	53.4328	69.0809	46.4377	55.5685	50.1341	89.1881
AAQITKRKWEAVHAAEQRRVY	142	162	5	58.5238	69.6468	45.7691	54.7272	53.7658	87.0232
AAQITKRKWEAVHAAEQRRVY	142	162	6			45.1841
AAQITKRKWEAVHAAEQRRVYL	142	163	2				54.7249
AAQITKRKWEAVHAAEQRRVYL	142	163	3		77.0936	46.1368	57.8982
AAQITKRKWEAVHAAEQRRVYL	142	163	4	58.5793	61.0426	44.8528	54.0783	50.938	86.147
AAQITKRKWEAVHAAEQRRVYL	142	163	5		61.9146	46.9604	53.851	52.9688	87.8172
AAQITKRKWEAVHAAEQRRVYL	142	163	6		66.474	46.5752	-719.458	57.7395	6.48455
AAQITKRKWEAVHAAEQRRVYLE	142	164	3		65.6477	46.0363	54.6355	52.1805	88.7287
AAQITKRKWEAVHAAEQRRVYLE	142	164	4			45.6406	54.9006		87.5027
AAQITKRKWEAVHAAEQRRVYLEG	142	165	4	59.9105	69.5833	29.3752	55.7798	51.4705	87.0672
AAQITKRKWEAVHAAEQRRVYLEG	142	165	5	51.4099	64.2562	40.2691	49.8742	50.8765	87.0401
AAQITKRKWEAVHAAEQRRVYLEGRCVDGL	142	171	3			28.7903
AAQITKRKWEAVHAAEQRRVYLEGRCVDGL	142	171	4					48.2882
AAQITKRKWEAVHAAEQRRVYLEGRCVDGL	142	171	5					48.1083
AAQITKRKWEAVHAAEQRRVYLEGRCVDGLRRYLENGKETL	142	182	4	64.3577		53.4603
AQITKRKWEAVHAAEQRRVY	143	162	3		81.6827
QITKRKWEAVHAAE	144	157	2		69.1704	69.6929
QITKRKWEAVHAAEQRRVYLEG	144	165	3			41.8516
QITKRKWEAVHAAEQRRVYLEG	144	165	4			45.2279
ITKRKWE	145	151	2				98.9123
ITKRKWEAVHAAE	145	157	2		68.2879
ITKRKWEAVHAAE	145	157	3		64.4982	57.454	67.3847	61.356	89.7645
ITKRKWEAVHAAEQ	145	158	3	76.5763	64.0224	59.1779	67.582		91.9551
ITKRKWEAVHAAEQRRVYL	145	163	3		69.6316
ITKRKWEAVHAAEQRRVYL	145	163	4			11.1218
ITKRKWEAVHAAEQRRVYLEG	145	165	3		66.8778	40.6688	55.9285		88.1265
ITKRKWEAVHAAEQRRVYLEG	145	165	4		69.841	45.8848	56.1734
EAVHAAE	151	157	2					106.398
QRRVYLEGRCVDGL	158	171	3	53.4261	69.612	44.0873	48.6293
RRVYLEGRCVDGL	159	171	3	59.0604	65.3807
LEGRCVDGL	163	171	2		78.4017	79.0167
EGRCVDGL	164	171	2	40.1682	82.9743	59.529	68.9342
EGRCVDGLRRYLENGKETL	164	182	3	66.1541	71.8592	63.5798	67.5665	58.0381	110.521
EGRCVDGLRRYLENGKETL	164	182	4				79.8432
RCVDGL	166	171	1	104.863	37.8633	108.701	-3961.41	69.8996	-1.12552
RCVDGL	166	171	2	38.9568	-475.536	12.7049	-541.56	74.0942	56.7327
RCVDGLRRYLENGKETL	166	182	3					61.5863	73.613
RCVDGLRRYLENGKETL	166	182	4	67.6052	68.0028	59.7693	64.9948	57.7925	73.3236
VDGLRRYLENGKETL	168	182	3					45.5045	90.017
LRRYLENG	171	178	3			-234.93	33.9871
LRRYLENGKE	171	180	2		65.1254		67.448
LRRYLENGKE	171	180	3		62.705	133.127	68.0784	109.016	70.7022
LRRYLENGKETL	171	182	2	64.1957	62.2599	60.972	65.2651	180.559	77.0948
LRRYLENGKETL	171	182	3	65.0368	63.0852	62.102	65.5079	58.3752	77.1798
RRYLENGKE	172	180	2	71.2197	70.8851	66.5709	73.3265	62.6849	74.3177
RRYLENGKE	172	180	3		63.1232	66.7953	61.1189	60.2632	71.3151
RRYLENGKETL	172	182	1		63.7164
RRYLENGKETL	172	182	2	65.2138	63.0882	61.634	66.4174	58.655	77.5333
RRYLENGKETL	172	182	3	65.4164	63.9819	62.5675	66.3457	59.5577	77.8724
RRYLENGKETLQRTDPPKTHMTHHPISDHEAT	172	203	4		75.0432		67.0467	68.771
ENGKETL	176	182	2				98.6859
TLQRTDPPKTHMTHHPISDHEAT	181	203	3		77.7115		77.9113	69.7124
TLQRTDPPKTHMTHHPISDHEAT	181	203	4	74.5739	74.5984	74.486	71.7932
TLQRTDPPKTHMTHHPISDHEATLRC	181	206	4				34.1932	71.1922
QRTDPPKTH	183	191	3					107.367
QRTDPPKTHM	183	192	2		82.0343		78.7474
QRTDPPKTHM	183	192	3		88.6494		74.9131
QRTDPPKTHMTHHPISD	183	199	2	86.2462	81.1947	82.7445	85.4258	82.8104	78.5064
QRTDPPKTHMTHHPISD	183	199	3	83.2665	80.8056	80.028	85.5282	79.4519	77.389
QRTDPPKTHMTHHPISD	183	199	4	83.9462	82.3267	80.0061	84.8324	77.5617	78.3856
QRTDPPKTHMTHHPISD	183	199	5		82.7549		76.2086
QRTDPPKTHMTHHPISDHE	183	201	2	79.115	83.2676	82.3389	86.6415	80.5426	79.7408
QRTDPPKTHMTHHPISDHE	183	201	3		83.2164	82.3958	85.6528	84.3426	78.3741
QRTDPPKTHMTHHPISDHE	183	201	4	87.9167	85.4795	80.6414	87.97	83.8055	75.8398
QRTDPPKTHMTHHPISDHEAT	183	203	2	77.1345	76.0798	73.4543	77.9572	70.7738	71.6532
QRTDPPKTHMTHHPISDHEAT	183	203	3	76.8411	75.8691	73.7103	78.1017	71.1723	71.3754
QRTDPPKTHMTHHPISDHEAT	183	203	4	77.3074	76.7681	73.9319	77.6558		71.6752
QRTDPPKTHMTHHPISDHEATL	183	204	2	78.4149	74.5828	73.2173	76.1533	69.6448	73.7663
QRTDPPKTHMTHHPISDHEATL	183	204	3	74.8548	75.8047	69.7029	75.5301	69.829	73.0298
QRTDPPKTHMTHHPISDHEATL	183	204	4	74.2851	75.7663	71.1189	76.0942	70.9347	64.8484
QRTDPPKTHMTHHPISDHEATLRC	183	206	2	80.2904	73.5862	71.7349			70.8883
QRTDPPKTHMTHHPISDHEATLRC	183	206	3	74.71	73.2948	69.4412	76.3977	66.0996	71.3483
QRTDPPKTHMTHHPISDHEATLRC	183	206	4	75.0099	73.3022		76.4427	65.4685	71.4746
QRTDPPKTHMTHHPISDHEATLRC	183	206	5		73.3032	69.0337	75.6122	64.6966	66.9399
QRTDPPKTHMTHHPISDHEATLRC	183	206	6	81.1828		95.0925		89.5817	100.604
QRTDPPKTHMTHHPISDHEATLRCWALGFYPAE	183	215	4		51.7897
QRTDPPKTHMTHHPISDHEATLRCWALGFYPAEITL	183	218	4	70.2851	64.6631			52.1149	85.2794
HEATLRC	200	206	2	31.7516	42.8106		42.9556
LRCWALGFYPAE	204	215	2	25.5553	27.4463	22.1527			41.5844
LRCWALGFYPAEIT	204	217	2		46.6761
RCWALGF	205	211	2		288.605	-8.03377	31.0495
RCWALGFYPAE	205	215	2	26.1266	24.0101	17.18	25.7916	16.8798	29.4923
RCWALGFYPAEIT	205	217	2	40.5155	42.5926	32.5662			43.734
RCWALGFYPAEITL	205	218	2	46.7503	50.4606	41.5708	50.8459	39.7941	58.5068
RCWALGFYPAEITLT	205	219	2	48.2129		42.3108			62.213
WALGFYPAE	207	215	1	18.2371	27.5651	17.8147	19.5545	22.7089	31.1409
WALGFYPAE	207	215	2	12.6119	26.8362	24.6591	25.465	31.8273	42.8447
WALGFYPAEIT	207	217	1	35.5874	37.9579	31.0953	36.5135		44.3029
WALGFYPAEIT	207	217	2	36.1834	36.9233	30.5753	35.0065	29.7443	44.5711
WALGFYPAEITL	207	218	1		49.5361	42.9826	50.2122		54.5465
WALGFYPAEITL	207	218	2	45.9863	49.5967	43.3811	46.6755	41.5993	54.2876
WALGFYPAEITLT	207	219	2	45.6835	49.7434	43.2663	47.6371	41.0176	55.9213
YPAEIT	212	217	1	66.7166	62.5694		60.3301
ITLTWQRDGED	216	226	1		105.682	80.34		83.1443
ITLTWQRDGEDQTQD	216	230	2	90.0292	83.9943	86.9115	84.0676	87.1284	84.5409
ITLTWQRDGEDQTQDTE	216	232	2			82.6087	88.6178	82.6476	86.95
ITLTWQRDGEDQTQDTE	216	232	3		82.0815		85.5808
ITLTWQRDGEDQTQDTEL	216	233	2	89.1499	89.1665	84.5078	93.2571	86.3084	88.0418
ITLTWQRDGEDQTQDTEL	216	233	3	90.8692	89.9838	88.61	94.7979		84.3327
LTWQRDGED	218	226	2	85.4603	83.6232	81.913	84.1885	78.2299	79.1779
LTWQRDGEDQTQD	218	230	2		90.8829	82.6112	89.2897		90.2808
LTWQRDGEDQTQDTE	218	232	2	94.157	92.766	92.1189	96.9507	93.2919	92.5309
LTWQRDGEDQTQDTEL	218	233	2	92.652	91.1431	89.849	95.9585	91.045	90.434
LTWQRDGEDQTQDTEL	218	233	3			92.9857
TWQRDGE	219	225	2				77.4188
TWQRDGED	219	226	2		86.3842		93.6188	81.639	84.3717
TWQRDGEDQTQ	219	229	2					91.1898
TWQRDGEDQTQD	219	230	2	94.5467	91.5793	91.2498	102.843	92.8731	90.9455
TWQRDGEDQTQDT	219	231	2		93.2622	92.8602	91.8853	90.8196
TWQRDGEDQTQDTE	219	232	2	93.802	92.3968	91.8666	97.406	92.853	91.8115
TWQRDGEDQTQDTE	219	232	3			84.7205	85.6423
TWQRDGEDQTQDTEL	219	233	2	94.1974	92.9024	92.3028	97.4933	93.2609	92.6251
WQRDGEDQTQDTE	220	232	2	98.2101	94.2361	95.2213	98.5005	95.3627	94.3811
WQRDGEDQTQDTEL	220	233	2	97.4313	94.1592	94.5944	100.262	95.9771	95.5588
WQRDGEDQTQDTEL	220	233	3					24.024
QTQDTEL	227	233	1	99.9583	97.0884	97.6341	102.687	98.701
QTQDTEL	227	233	2			102.218	97.8602	100.545
ELVETRPAGDGTFQKWAA	232	249	2		70.9721	86.6081	84.7617	72.5987
LVETRPAGDGT	233	243	2	85.5789	84.1196	82.7261	82.4972	76.7913	76.8282
LVETRPAGDGTF	233	244	1		83.1017	80.3079	85.4128	85.4321	81.7427
LVETRPAGDGTF	233	244	2	84.6834	82.6752	81.2402	84.9853	76.9177	74.9109
LVETRPAGDGTFQKW	233	247	2	86.802	85.957	83.3444	86.4933	74.2012	67.6306
LVETRPAGDGTFQKWAA	233	249	2	74.4701	76.6177	72.1385	76.2452	67.8492	65.8746
LVETRPAGDGTFQKWAA	233	249	3	74.6175	76.3985	71.4919	76.165	67.3202	65.9679
VETRPAGDGT	234	243	2	87.8059	84.1483		80.7257	79.7784	76.5092
VETRPAGDGTF	234	244	1	95.9819	83.5546	80.4084	83.8466	76.5029
VETRPAGDGTF	234	244	2	95.9644	81.1297	79.5731	83.1777	75.9381	72.2899
VETRPAGDGTFQK	234	246	2						103.001
VETRPAGDGTFQKW	234	247	2	76.077	77.8791	75.2629	80.6236	66.5408	63.4938
VETRPAGDGTFQKW	234	247	3			75.2733
VETRPAGDGTFQKWA	234	248	2					152.538	94.9088
VETRPAGDGTFQKWAA	234	249	1			81.8578
VETRPAGDGTFQKWAA	234	249	2	79.0301	79.0828	66.3792	78.485	50.66	77.1208
VETRPAGDGTFQKWAA	234	249	3	80.2056	81.8628	66.6774	78.071	73.8104	109.773
FQKWAA	244	249	1		66.7056
FQKWAA	244	249	2		167.697			256.985
AAVVVPSGEEQRYTCHVQHEGLPKPLTL	248	275	3		59.3777	57.1737	61.1411	51.6736
AAVVVPSGEEQRYTCHVQHEGLPKPLTL	248	275	4				69.6333	54.0968
VVVPSGE	250	256	1	41.5038	42.4553	37.6892	42.3764	37.8885	46.7556
VVVPSGEE	250	257	1		49.6503	46.0475	49.5212		50.9979
VVVPSGEEQR	250	259	2		49.3916	47.7539	48.3728	48.0316	55.6047
VVVPSGEEQRYTC	250	262	2	-136.485	620.353	28.1859	54.3809	-67.3338	-19896.7
VVVPSGEEQRYTCHVQHEGLPKPLT	250	274	3				124.081	56.0177
VVVPSGEEQRYTCHVQHEGLPKPLT	250	274	4		64.3233		70.4321		65.0868
VVVPSGEEQRYTCHVQHEGLPKPLT	250	274	5				66.1961
VVVPSGEEQRYTCHVQHEGLPKPLTL	250	275	2	61.1115		54.3612	64.3866		67.4449
VVVPSGEEQRYTCHVQHEGLPKPLTL	250	275	3	60.4589	62.2363	53.1051	64.385	52.6487	67.3532
VVVPSGEEQRYTCHVQHEGLPKPLTL	250	275	4	60.814	62.3795	53.3885	64.6948		65.847
VVVPSGEEQRYTCHVQHEGLPKPLTL	250	275	5		64.4671		64.7626	54.5835
VVVPSGEEQRYTCHVQHEGLPKPLTLRWEL	250	279	3	67.4201	67.2094	62.2762		61.0005	71.6908
VVVPSGEEQRYTCHVQHEGLPKPLTLRWEL	250	279	4	70.6816	68.7372	61.4283		62.4575	75.4367
VVVPSGEEQRYTCHVQHEGLPKPLTLRWEL	250	279	5		65.3214	60.9255			72.964
EQRYTCHVQHEGLPKPLTL	257	275	3		75.3441	59.895	69.4863	63.3816	68.99
HVQHEGLPKPLTL	263	275	2		74.606	67.4201	73.3921	71.18	74.3751
HVQHEGLPKPLTL	263	275	3	73.3239	76.0333	68.4555	74.2052	72.3107	79.6238
HVQHEGLPKPLTLRWEL	263	279	3	79.1643	76.8417	71.2659		75.1456	80.9975
LRWELSSQPGS	275	285	2			104.059	98.8809
LRWELSSQPGSL	275	286	2	91.5614	94.3342	96.7087	89.2934	93.2318	92.6052
LRWELSSQPGSLH	275	287	2		92.0955	92.4315	91.3797	94.286
LRWELSSQPGSLH	275	287	3		91.9002	93.3322	90.8086	94.0484	119.215
LRWELSSQPGSLHH	275	288	2		95.6037	98.3546	94.1727	96.5361
LRWELSSQPGSLHH	275	288	3		97.9788	100.096	92.9686	96.3526	98.0362
LRWELSSQPGSLHH	275	288	4		89.8597	94.8741	92.7856	97.6478
LRWELSSQPGSLHHI	275	289	3						96.2555
LRWELSSQPGSLHHILDA	275	292	2						95.3038
RWELSSQPGS	276	285	2		98.239	100.011	98.5455	101.236	103.525
RWELSSQPGSL	276	286	2		100.693	104.059	98.8809	101.394	98.2094
RWELSSQPGSLH	276	287	2		100.911	101.671	119.581	6856.36
RWELSSQPGSLH	276	287	3		54.5888	101.106	26.0583	46.3554
RWELSSQPGSLHH	276	288	2		99.2888		98.9706	102.207	102.772
RWELSSQPGSLHH	276	288	3		98.7062	101.618	98.4844	101.586	102.429
RWELSSQPGSLHH	276	288	4		99.3745	102.203	100.058	103.705	101.927
RWELSSQPGSLHHI	276	289	2						99.0982
RWELSSQPGSLHHI	276	289	3		97.9788			96.3526
RWELSSQPGSLHHI	276	289	4						97.7926
RWELSSQPGSLHHIL	276	290	3						97.0683
RWELSSQPGSLHHIL	276	290	4						88.6341
RWELSSQPGSLHHILD	276	291	2						98.7825
RWELSSQPGSLHHILD	276	291	3						97.6263
RWELSSQPGSLHHILDA	276	292	2						98.8677
RWELSSQPGSLHHILDA	276	292	3					106.238	98.2434
RWELSSQPGSLHHILDA	276	292	4						99.4937
RWELSSQPGSLHHILDAQ	276	293	2						98.5195
RWELSSQPGSLHHILDAQ	276	293	3						97.4235
RWELSSQPGSLHHILDAQ	276	293	4						95.1725
RWELSSQPGSLHHILDAQK	276	294	2						97.8079
RWELSSQPGSLHHILDAQK	276	294	3						97.6454
RWELSSQPGSLHHILDAQK	276	294	4						97.5384
RWELSSQPGSLHHILDAQK	276	294	5						99.9949
ELSSQPGSLH	278	287	2		99.567		99.5749	103.955
LSSQPGSLH	279	287	2				98.4494
SSQPGSL	280	286	1		101.467	105.729	98.7446	100.464	98.659
SSQPGSLH	280	287	1		98.6411	101.398	99.2296	103.116	126.377
SSQPGSLH	280	287	2		99.0483	101.837	99.3633	103.146	125.826
SSQPGSLHH	280	288	1		101.039			103.573
SSQPGSLHH	280	288	2		100.582	103.149	99.3624	103.67	103.655
SSQPGSLHH	280	288	3		100.29	102.784	99.1776	103.385	103.654
SSQPGSLHHI	280	289	2		124.799	136.354	98.6804		101.365
SSQPGSLHHILD	280	291	2						105.55
SSQPGSLHHILDA	280	292	1						100.52
SSQPGSLHHILDA	280	292	2						98.2548
SSQPGSLHHILDAQ	280	293	2						98.0285
SSQPGSLHHILDAQK	280	294	2						99.3631
QPGSLH	282	287	1		100.193		97.5101
QPGSLH	282	287	2				100.607
PGSLHH	283	288	1		48.349
HHILDA	287	292	2					35.0256	98.0019
HHILDAQ	287	293	1						102.618
HHILDAQ	287	293	2						97.5711
HHILDAQK	287	294	1						97.8515
HHILDAQK	287	294	2						99.081
HHILDAQK	287	294	3						99.0355
HILDAQ	288	293	2						97.582
ILDAQK	289	294	2						86.1719
QKMVWNHR	293	300	2						98.042
MIQRTPKIQV	308	317	1	92.4805	90.4738		93.4068	88.3578	89.4795
MIQRTPKIQV	308	317	2	91.8802	90.6913	89.5891	93.0701	88.5996	89.6512
MIQRTPKIQV	308	317	3		90.6694			89.1391	89.7037
MIQRTPKIQVY	308	318	2		91.0517	95.4018	88.8377	90.02
MIQRTPKIQVYSRHPAE	308	324	3	88.1953	87.5238	86.5397	85.5857	85.0858	82.7721
MIQRTPKIQVYSRHPAE	308	324	4			86.1462	91.1974	89.8334
MIQRTPKIQVYSRHPAENGKS	308	328	3		88.3163		92.135
MIQRTPKIQVYSRHPAENGKS	308	328	4		86.4613	91.0049	90.2703		85.4691
MIQRTPKIQVYSRHPAENGKSNF	308	330	2	85.683	83.907	82.7431	85.8388	80.9753	84.3389
MIQRTPKIQVYSRHPAENGKSNF	308	330	3	86.1357	84.1278		85.9575	81.2221	84.3161
MIQRTPKIQVYSRHPAENGKSNF	308	330	4		83.8176
MIQRTPKIQVYSRHPAENGKSNF	308	330	5					80.6937
MIQRTPKIQVYSRHPAENGKSNF	308	330	6		86.19	86.6066	87.4247	86.3144	79.865
MIQRTPKIQVYSRHPAENGKSNFLNC	308	333	3	86.7003	83.4473	78.4635	87.7376	79.1794	84.5719
MIQRTPKIQVYSRHPAENGKSNFLNC	308	333	4	85.9638	82.7815			78.4427
MIQRTPKIQVYSRHPAENGKSNFLNC	308	333	5		81.6534	76.849		80.7818	82.7761
MIQRTPKIQVYSRHPAENGKSNFLNC	308	333	6					79.7281
IQRTPKIQV	309	317	2	92.0354	90.5091		92.8178		88.9769
IQRTPKIQV	309	317	3	91.951	90.3013	90.1154	93.5146	88.5689	89.4101
IQRTPKIQVYSRHPAENGKSNF	309	330	2		82.6936				81.6598
IQRTPKIQVYSRHPAENGKSNF	309	330	3	85.0199	82.6698	80.4948	84.561	78.9477	81.5177
IQRTPKIQVYSRHPAENGKSNF	309	330	4	84.9768	83.5512	81.9805	84.4446	80.5136	81.7395
IQRTPKIQVYSRHPAENGKSNF	309	330	5		83.042	85.2471	84.6664	80.8317	82.1532
IQRTPKIQVYSRHPAENGKSNFLNC	309	333	3	86.259	81.6917	77.121	85.4715	76.1562	83.5981
IQRTPKIQVYSRHPAENGKSNFLNC	309	333	4	86.6	84.8489	74.2219	90.0202		83.5894
QRTPKIQV	310	317	2		97.2227	88.6013	95.4659
TPKIQV	312	317	2			121.308	51.4172		71.7708
YSRHPAE	318	324	2						78.8798
YSRHPAENGKS	318	328	2	89.1678	90.7968	90.2183	87.6571	86.7405
YSRHPAENGKS	318	328	3		86.0948		85.5992	88.3546
YSRHPAENGKSNF	318	330	2	81.5532	80.212	78.9046	82.3527	77.0731	80.6321
YSRHPAENGKSNF	318	330	3	81.5931	80.2513	79.2024	82.5762	77.1957	80.844
YSRHPAENGKSNF	318	330	4	79.8376	81.2328		66.8005		78.221
YSRHPAENGKSNFLNC	318	333	2		77.5664	75.1391		73.5193	81.3908
YSRHPAENGKSNFLNC	318	333	3	79.5473	77.7789	67.6767		83.7944	81.7894
YSRHPAENGKSNFLNC	318	333	4		80.6225			75.3362
SRHPAENGKSNF	319	330	2			77.142	86.5091
SRHPAENGKSNF	319	330	3				54.1117
LNCYVSGFHPSDIE	331	344	2	72.4239	78.3168	80.5803	93.1664	63.5394	56.9694
YVSGFHPSD	334	342	1				77.6966	72.3776
YVSGFHPSD	334	342	2	76.7742	78.3168
YVSGFHPSDIE	334	344	1	72.8251	73.349	71.5777	74.3525		68.6499
YVSGFHPSDIE	334	344	2		73.3836	66.5502	70.6659	66.1699	70.3473
YVSGFHPSDIEVD	334	346	2	79.2916	78.276	86.025	87.3466	78.319	69.6329
YVSGFHPSDIEVDL	334	347	2	64.9735	68.3361	63.1404	80.3042	61.779	69.1949
YVSGFHPSDIEVDLLKNGERIEKVEHSDL	334	362	3		77.9926	73.9273	76.8697	71.9203
YVSGFHPSDIEVDLLKNGERIEKVEHSDL	334	362	4		76.7897	71.697	75.0516	73.766
YVSGFHPSDIEVDLLKNGERIEKVEHSDLS	334	363	4				71.0719	70.3272
YVSGFHPSDIEVDLLKNGERIEKVEHSDLSF	334	364	4	76.7889					75.8943
VSGFHPSDIE	335	344	2		73.4976		76.4869		77.4941
FHPSDIE	338	344	2					110.862
HPSDIE	339	344	1		81.8439
HPSDIE	339	344	2		74.0348		81.0472	321.524
IEVDLL	343	348	1	65.6222	68.354		61.7649	61.103	74.1773
IEVDLLKNGERIEKVEHSDL	343	362	2	77.8616	84.6246	78.5689	84.3373	99.4212	75.6953
IEVDLLKNGERIEKVEHSDL	343	362	3	88.6182	80.7065	72.1085	110.599	99.7881	88.5558
IEVDLLKNGERIEKVEHSDL	343	362	4	108.894	78.5878	107.149	81.973	96.4591	77.9159
IEVDLLKNGERIEKVEHSDL	343	362	5		81.6406	83.306	77.6181	79.0499	81.0636
IEVDLLKNGERIEKVEHSDLS	343	363	2	79.9919	79.7534	77.5714	81.7231	76.646	82.7705
IEVDLLKNGERIEKVEHSDLS	343	363	3	80.5176	78.9894	77.082	78.2456	75.9717	83.4017
IEVDLLKNGERIEKVEHSDLS	343	363	4	80.4675	79.8047	77.648	82.5391	76.3998	79.6986
IEVDLLKNGERIEKVEHSDLSF	343	364	2	80.6899	79.0058	77.4085	83.3175	74.7898	80.8092
IEVDLLKNGERIEKVEHSDLSF	343	364	3	79.45	81.2584	76.1594	83.239	75.3771	81.6955
IEVDLLKNGERIEKVEHSDLSF	343	364	4				82.5554
IEVDLLKNGERIEKVEHSDLSF	343	364	5						82.4863
IEVDLLKNGERIEKVEHSDLSFSKDWSF	343	370	3		75.1647	109.028
IEVDLLKNGERIEKVEHSDLSFSKDWSF	343	370	4		78.9701	75.9118		80.5454	81.6298
VDLLKNGE	345	352	2		69.6615
VDLLKNGERIE	345	355	2						87.7364
VDLLKNGERIEKVEHSD	345	361	3		78.0201	77.5226	80.2699	75.4407	80.4807
VDLLKNGERIEKVEHSDL	345	362	2	78.7908	81.7697	77.2602	80.5639	76.3944	82.6289
VDLLKNGERIEKVEHSDL	345	362	3	78.7405	79.2862	79.6119	81.0033	76.6017	82.8767
VDLLKNGERIEKVEHSDL	345	362	4	79.525	82.9466	76.632	80.6979	77.1886	82.4114
VDLLKNGERIEKVEHSDLS	345	363	2	78.2228	78.0453	76.8485	78.9017	75.2044	81.0286
VDLLKNGERIEKVEHSDLS	345	363	3	78.7178	78.7472	77.1039	79.86	76.1642	81.8181
VDLLKNGERIEKVEHSDLS	345	363	4				79.87
VDLLKNGERIEKVEHSDLSF	345	364	2	97.1748	75.7926	89.1643	85.8031	74.0568	78.6203
VDLLKNGERIEKVEHSDLSF	345	364	3		79.2734	81.9037	90.4506	69.5644	80.7419
VDLLKNGERIEKVEHSDLSF	345	364	4		82.7506		80.3264
VDLLKNGERIEKVEHSDLSF	345	364	5		135.112	78.7566	118.607	75.8629
VDLLKNGERIEKVEHSDLSFSKDWSF	345	370	4				71.5416	70.5015	72.1484
DLLKNGERIEKVEHSDL	346	362	2			82.7725		82.6544
DLLKNGERIEKVEHSDL	346	362	3						85.4563
DLLKNGERIEKVEHSDLS	346	363	2	83.174	80.9514	81.4961	86.2304		84.1759
DLLKNGERIEKVEHSDLS	346	363	4		82.9992
DLLKNGERIEKVEHSDLSF	346	364	3	81.5423	81.7635	80.5601	83.0629	78.6025	82.812
DLLKNGERIEKVEHSDLSF	346	364	4		84.12	83.2643	81.754
LLKNGERIEKVEHSDL	347	362	2	85.5461	84.6912	83.2923	86.946	82.7968	86.3912
LLKNGERIEKVEHSDL	347	362	3	83.4797	84.2169	81.7043	86.4825	81.676	87.4677
LLKNGERIEKVEHSDL	347	362	4	86.2446	88.7301	82.8561	86.168		86.7961
LLKNGERIEKVEHSDLS	347	363	2	83.7713	83.5886	82.6437	86.757	81.7201	84.492
LLKNGERIEKVEHSDLS	347	363	3		83.5262	81.5885	86.6677	81.7177	82.7049
LLKNGERIEKVEHSDLSF	347	364	2	85.8348	81.0129	83.427	84.6039	81.2337	82.018
LLKNGERIEKVEHSDLSF	347	364	3	82.6582	82.048	81.1171	83.1872	78.9582	83.9325
LKNGERIE	348	355	2	87.9098
LKNGERIEKVEHSD	348	361	2				90.269
LKNGERIEKVEHSDL	348	362	2	85.8398	84.9662	83.7217	88.1512	83.8887	87.5721
LKNGERIEKVEHSDL	348	362	3	85.8061	84.8992	83.9659	87.7754	83.8738	86.9322
LKNGERIEKVEHSDL	348	362	4	84.4963	84.7306	84.5317	88.1559	84.4809	87.767
LKNGERIEKVEHSDLS	348	363	2	84.6801	83.7027	83.0799	86.3499	81.5522	85.4606
LKNGERIEKVEHSDLS	348	363	3		83.6474	83.2877
LKNGERIEKVEHSDLSF	348	364	2	83.6119	82.9191	82.2041	84.0975	80.3915	83.7365
LKNGERIEKVEHSDLSF	348	364	3	83.4456	82.4814	81.5917	84.0904	79.7553	83.836
LKNGERIEKVEHSDLSF	348	364	4	83.8175	82.1313	81.6913	83.3897	77.1675	84.2538
LKNGERIEKVEHSDLSFSKD	348	367	3			73.1978	101.592	46.2049	82.6832
LKNGERIEKVEHSDLSFSKDWSF	348	370	3		74.0609			66.1746	80.869
KNGERIEKVEHSDL	349	362	2		92.0621	92.5493	90.269	86.8942	90.5981
KNGERIEKVEHSDL	349	362	3	92.5611	89.1905	93.3653	92.5124	91.2381	90.4646
KNGERIEKVEHSDLS	349	363	2	84.1596	90.1993	86.2488	86.6179	83.4398	86.8624
KNGERIEKVEHSDLS	349	363	3		89.6776	83.4817	88.3946
KNGERIEKVEHSDLSF	349	364	2		89.9841	83.554	87.1964	89.0312	85.797
KNGERIEKVEHSDLSF	349	364	3	87.8245	82.5495	89.4314	86.6676	82.924	83.9786
ERIEKVE	352	358	2					101.746
RIEKVEHSDL	353	362	2	87.928	85.9853	87.8621	87.9922	80.6988	89.5485
RIEKVEHSDL	353	362	3		86.529		89.3928
RIEKVEHSDLS	353	363	2	86.881	84.5467		89.2331
RIEKVEHSDLSF	353	364	2		178.136	90.5138	169.524	168.232	26.4661
RIEKVEHSDLSF	353	364	3	92.1722	55.8155	86.7304	68.2622	141.364	83.028
SFSKDW	363	368	2			45.649	38.4754
SFSKDWSF	363	370	1	58.895	62.1977	14.9173	64.0234	58.3088	67.181
SFSKDWSF	363	370	2	63.6823	61.2899	60.7841	61.2484	58.3661	66.901
FSKDWSF	364	370	1	64.8731		63.1397		61.4697
FSKDWSF	364	370	2	64.6885	62.3971	62.226	62.753	59.6789	66.4008
SKDWSF	365	370	1	55.6877	48.9683	42.2786	59.6209	51.7524	59.4591
SKDWSF	365	370	2	48.8961	45.0572	46.0532	44.661	43.463	55.3287
YYTEFTPTEKDE	374	385	2	117.968	105.553	122.002	109.986	107.327	100.325
YYTEFTPTEKDEY	374	386	2	98.4105	94.4239	95.6319	100.203	94.0891	97.2218
YYTEFTPTEKDEYA	374	387	2	98.0534	84.777	85.556	88.2948	89.9199	88.775
YYTEFTPTEKDEYAC	374	388	2	110.637	105.451		104.854		101.661
YYTEFTPTEKDEYACRVNHVTLSQPKIVKWDRDM	374	407	4	86.1412		82.1521			90.548
YTEFTPTE	375	382	1		120.99	87.389
YTEFTPTEKD	375	384	2	74.8586
YTEFTPTEKDE	375	385	1					95.9354
YTEFTPTEKDE	375	385	2	99.0652	95.5518	98.8518	100.774	96.7536
YTEFTPTEKDEY	375	386	1		95.2774		100.269	97.1641
YTEFTPTEKDEY	375	386	2						100.682
YTEFTPTEKDEYA	375	387	2	99.6613	94.9652	95.9453	99.6753	95.1517	97.3421
YTEFTPTEKDEYAC	375	388	2	98.4896	94.7981	95.1822		93.3688	95.8971
YTEFTPTEKDEYACRVNHVTLSQPKIVKWDRDM	375	407	4	86.092		81.0739		81.8459	89.014
YTEFTPTEKDEYACRVNHVTLSQPKIVKWDRDM	375	407	5					3.35065	-5.2666
TEFTPTEKDE	376	385	2	99.4693	96.3433	99.1918	101.701	106.506	97.3563
TEFTPTEKDEY	376	386	2			96.3987			96.9773
TEFTPTEKDEYA	376	387	2	98.3144		95.2385		94.1501	94.5059
TEFTPTEKDEYACRVNHVTLSQPKIVKWDRDM	376	407	3			81.1286		80.1406	90.1075
TEFTPTEKDEYACRVNHVTLSQPKIVKWDRDM	376	407	4	86.466	81.7513	83.3549		81.8312	88.9969
TEFTPTEKDEYACRVNHVTLSQPKIVKWDRDM	376	407	6					82.0117
FTPTEKDE	378	385	2		96.3684		97.4854
FTPTEKDEYA	378	387	2		95.1763	102.986
FTPTEKDEYACRVNHVTLSQPKIVKWDRDM	378	407	4					82.2511
TPTEKDEYACRVNHVTLSQPKIVKWDRDM	379	407	3		71.6027	68.1914			66.0603
YACRVNHVTLSQPKIVKWDRDM	386	407	3		74.8316	74.653		72.8097
YACRVNHVTLSQPKIVKWDRDM	386	407	4					74.4486
YACRVNHVTLSQPKIVKWDRDM	386	407	5		78.1733			76.0535
ACRVNHVTLSQPKIVKWDRDM	387	407	2	80.8347	75.0607	77.2463	79.613	74.1363	86.1267
ACRVNHVTLSQPKIVKWDRDM	387	407	3	98.6114	29.7584	100.68	256.746	95.6895	85.4906
ACRVNHVTLSQPKIVKWDRDM	387	407	4		82.643	78.7674	98.1667	94.31	87.4569
ACRVNHVTLSQPKIVKWDRDM	387	407	5					75.605	83.1053
CRVNHVTLSQPKIVKWDRDM	388	407	2				80.5663	76.6896	85.7112
CRVNHVTLSQPKIVKWDRDM	388	407	3	78.9871	75.9965	73.3251	80.194	73.4511	85.1749
CRVNHVTLSQPKIVKWDRDM	388	407	4		76.261			74.559	85.9532
CRVNHVTLSQPKIVKWDRDM	388	407	5	66.6435	70.2753	66.098	74.2329	65.3065	81.7676
RVNHVTLSQPKIVKWDRDM	389	407	3	80.3141	78.2006	74.7573	79.8402	75.464	85.0396
RVNHVTLSQPKIVKWDRDM	389	407	4		80.3367	75.4242	79.3039	76.913	81.6064
RVNHVTLSQPKIVKWDRDM	389	407	5		82.0128	77.372	79.141	77.0748	82.4466
SQPKIVKWDRDM	396	407	2		82.9238	81.5761	77.7256	86.0103	85.9103
VKWDRDM	401	407	1		88.2173
VKWDRDM	401	407	2	88.8766	85.441	88.7132	90.2139	84.6477	88.8429
VKWDRDM	401	407	3	90.2008	85.5349		91.6695
ILDTAGL	415	421	1			91.5774
ILDTAGLEE	415	423	1			93.3035
ILDTAGQEEY	415	424	1	76.6776	93.2717	90.0083	96.8459	91.1628
ILDTAGQEEY	415	424	2		93.2351	93.2442	96.4947	87.3951
LDTAGLEEY	416	424	1			208.257

## Sheet: Delta HDX
Sequence	START	END	Charge	600s_Q61K_average	600s_empty_average	Absolute value(Delta HDX)	Delta HDX
ASGSHSMRY	2	10	2	82.5692	73.5699	0.0899931	-0.0899931
ASGSHSMRY	2	10	3	82.7732	73.4587	0.0931448	-0.0931448
ASGSHSMRYF	2	11	2	77.3511	66.3991	0.109519	-0.109519
ASGSHSMRYF	2	11	3	80.0375	65.0345	0.15003	-0.15003
ASGSHSMRYFF	2	12	2	73.3994	61.4358	0.119635	-0.119635	0.134235	AVERAGE
ASGSHSMRYFF	2	12	3	77.1952	58.088	0.191072	-0.191072	0.16277	SD
ASGSHSMRYFFTSVSRPGRGEPRF	2	25	3	75.9151	70.455	0.054601	-0.054601	0.297005	AVERAGE+1SD
ASGSHSMRYFFTSVSRPGRGEPRF	2	25	4	75.9796	70.4606	0.05519	-0.05519
ASGSHSMRYFFTSVSRPGRGEPRF	2	25	5	75.4812	69.5866	0.0589461	-0.0589461
ASGSHSMRYFFTSVSRPGRGEPRF	2	25	6	78.8551	64.8199	0.140352	-0.140352
SGSHSMRYF	3	11	2	100	93.4693	0.0653066	-0.0653066
FFTSVSRPGRGEPR	11	24	4	79.1498	82.1221	0.0297228	0.0297228
FFTSVSRPGRGEPRF	11	25	2	79.4538	79.0449	0.00408942	-0.00408942
FFTSVSRPGRGEPRF	11	25	3	78.4911	78.9826	0.00491491	0.00491491
FFTSVSRPGRGEPRF	11	25	4	78.0623	80.8086	0.0274629	0.0274629
FTSVSRPGRGEPRF	12	25	2	78.7458	83.0257	0.0427982	0.0427982
FTSVSRPGRGEPRF	12	25	3	78.7061	83.2314	0.0452535	0.0452535
TSVSRPGRGEPRF	13	25	2	71.5043	80.4934	0.0898911	0.0898911
TSVSRPGRGEPRF	13	25	3	79.7152	84.2507	0.0453545	0.0453545
SVSRPGRGEPRF	14	25	2	81.4766	85.6636	0.04187	0.04187
SVSRPGRGEPRF	14	25	3	82.2093	86.2441	0.0403478	0.0403478
VSRPGRGEPRF	15	25	2	82.5395	89.5871	0.0704759	0.0704759
IAVGYVD	26	32	1	75.0791	25.3333	0.497458	-0.497458
IAVGYVDDTQ	26	35	1	68.9605	54.3468	0.146137	-0.146137
IAVGYVDDTQ	26	35	2	61.5865	49.2147	0.123718	-0.123718
IAVGYVDDTQF	26	36	1	68.2481	53.9548	0.142933	-0.142933
IAVGYVDDTQF	26	36	2	61.4096	51.1717	0.102378	-0.102378
YVDDTQ	30	35	1	80.1584	78.5493	0.0160902	-0.0160902
YVDDTQF	30	36	1	81.1323	72.4573	0.0867503	-0.0867503
YVDDTQF	30	36	2	76.0609	65.7977	0.102632	-0.102632
FVRFDSDA	36	43	2	96.1384	80.0122	0.161261	-0.161261
FVRFDSDAASQ	36	46	2	67.8158	81.6954	0.138796	0.138796
FVRFDSDAASQKMEPRAPWIEQEGPEY	36	62	2	73.0282	88.1698	0.151416	0.151416
FVRFDSDAASQKMEPRAPWIEQEGPEY	36	62	3	72.8752	87.9696	0.150944	0.150944
FVRFDSDAASQKMEPRAPWIEQEGPEY	36	62	4	73.1842	87.8076	0.146234	0.146234
FVRFDSDAASQKMEPRAPWIEQEGPEYW	36	63	3	71.3935	87.2572	0.158637	0.158637
FVRFDSDAASQKMEPRAPWIEQEGPEYW	36	63	4	71.053	87.0609	0.160079	0.160079
VRFDSDAASQ	37	46	2	72.8433	85.5749	0.127316	0.127316
VRFDSDAASQKMEPRAPWIEQEGPEY	37	62	2	73.5977	88.7406	0.151429	0.151429
VRFDSDAASQKMEPRAPWIEQEGPEY	37	62	3	74.4261	88.9036	0.144774	0.144774
VRFDSDAASQKMEPRAPWIEQEGPEY	37	62	4	73.6544	88.9345	0.152801	0.152801
VRFDSDAASQKMEPRAPWIEQEGPEYW	37	63	3	72.6875	88.9788	0.162914	0.162914
VRFDSDAASQKMEPRAPWIEQEGPEYW	37	63	4	72.0872	89.2238	0.171365	0.171365
DSDAASQKMEPRAPWIE	40	56	3	100	90.8678	0.0913219	-0.0913219
DSDAASQKMEPRAPWIEQEGPEY	40	62	2	75.5953	90.992	0.153967	0.153967
DSDAASQKMEPRAPWIEQEGPEY	40	62	3	75.721	91.2065	0.154854	0.154854
DSDAASQKMEPRAPWIEQEGPEYW	40	63	2	74.8303	91.1071	0.162768	0.162768
DSDAASQKMEPRAPWIEQEGPEYW	40	63	3	73.4341	90.5494	0.171153	0.171153
DSDAASQKMEPRAPWIEQEGPEYWDQETRNMKAHSQTDRANL	40	81	5	59.7771	88.8166	0.290394	0.290394
AASQKMEPRAPWIEQEGPEY	43	62	2	73.0927	88.6663	0.155736	0.155736
AASQKMEPRAPWIEQEGPEY	43	62	3	47.9857	100	0.520143	0.520143
AASQKMEPRAPWIEQEGPEYW	43	63	3	75.5167	90.5186	0.150019	0.150019
ASQKMEPRAPWIEQEGPEY	44	62	2	74.9123	92.1811	0.172688	0.172688
ASQKMEPRAPWIEQEGPEY	44	62	3	74.3897	91.2859	0.168962	0.168962
ASQKMEPRAPWIEQEGPEYW	44	63	3	72.9916	90.7056	0.177141	0.177141
QKMEPRAPWIEQEGPEY	46	62	2	66.1912	90.2141	0.240229	0.240229
KMEPRAPWIEQEGPEY	47	62	2	71.7355	90.137	0.184015	0.184015
KMEPRAPWIEQEGPEY	47	62	3	72.1137	90.9475	0.188339	0.188339
KMEPRAPWIEQEGPEYW	47	63	3	69.2789	90.2465	0.209676	0.209676
WDQETRNMKA	63	72	2	35.7605	90.5932	0.548327	0.548327
WDQETRNMKA	63	72	3	33.0628	85.4851	0.524223	0.524223
WDQETRNMKAH	63	73	3	98.4175	99.4881	0.0107061	0.0107061
WDQETRNMKAHSQT	63	76	2	100	95.9178	0.0408223	-0.0408223
WDQETRNMKAHSQT	63	76	3	100	100	0	0
WDQETRNMKAHSQTD	63	77	2	2.79238	100	0.972076	0.972076
WDQETRNMKAHSQTDRA	63	79	3	33.181	92.051	0.5887	0.5887
WDQETRNMKAHSQTDRANL	63	81	2	33.013	85.513	0.524999	0.524999
WDQETRNMKAHSQTDRANL	63	81	3	33.6485	85.6863	0.520378	0.520378
WDQETRNMKAHSQTDRANL	63	81	4	33.4381	88.4092	0.549711	0.549711
WDQETRNMKAHSQTDRANLGT	63	83	3	38.2341	86.411	0.481768	0.481768
WDQETRNMKAHSQTDRANLGTL	63	84	2	42.5536	83.1987	0.406451	0.406451
WDQETRNMKAHSQTDRANLGTL	63	84	3	41.1613	86.4418	0.452805	0.452805
WDQETRNMKAHSQTDRANLGTL	63	84	4	41.7419	85.3513	0.436094	0.436094
WDQETRNMKAHSQTDRANLGTLRG	63	86	2	41.9115	86.2878	0.443763	0.443763
WDQETRNMKAHSQTDRANLGTLRG	63	86	3	40.1817	86.9243	0.467426	0.467426
WDQETRNMKAHSQTDRANLGTLRG	63	86	4	41.0417	86.4497	0.45408	0.45408
WDQETRNMKAHSQTDRANLGTLRG	63	86	5	41.4984	84.6986	0.432002	0.432002
WDQETRNMKAHSQTDRANLGTLRGYYNQSEDGSHTIQIM	63	101	5	64.3175	86.9144	0.225969	0.225969
DQETRNMKA	64	72	2	24.4657	85.3434	0.608778	0.608778
DQETRNMKAHSQT	64	76	2	31.0021	83.4469	0.524448	0.524448
DQETRNMKAHSQT	64	76	3	30.5988	83.5347	0.52936	0.52936
DQETRNMKAHSQTDRANL	64	81	2	31.7401	86.1497	0.544096	0.544096
DQETRNMKAHSQTDRANL	64	81	3	31.776	85.7398	0.539639	0.539639
DQETRNMKAHSQTDRANL	64	81	4	37.7297	81.9558	0.442262	0.442262
DQETRNMKAHSQTDRANLGT	64	83	3	41.8136	91.9269	0.501132	0.501132
DQETRNMKAHSQTDRANLGTL	64	84	3	40.6638	85.3317	0.446679	0.446679
DQETRNMKAHSQTDRANLGTLRG	64	86	3	40.5125	84.8045	0.44292	0.44292
DQETRNMKAHSQTDRANLGTLRG	64	86	4	28.2849	81.1922	0.529073	0.529073
DQETRNMKAHSQTDRANLGTLRGYYNQSEDGSHTIQ	64	99	5	66.89	93.6406	0.267506	0.267506
ETRNMKAHSQTDRANL	66	81	3	33.4423	86.5836	0.531413	0.531413
ETRNMKAHSQTDRANLGTLRG	66	86	3	43.5686	95.3585	0.517899	0.517899
TRNMKAHSQTDRANL	67	81	2	35.0542	85.1901	0.501359	0.501359
TRNMKAHSQTDRANL	67	81	3	36.1699	84.948	0.487781	0.487781
TRNMKAHSQTDRANL	67	81	4	36.9898	84.4109	0.474211	0.474211
TRNMKAHSQTDRANLGTLRG	67	86	3	44.5441	86.7278	0.421837	0.421837
TRNMKAHSQTDRANLGTLRG	67	86	4	49.6756	88.5169	0.388414	0.388414
TRNMKAHSQTDRANLGTLRGYYNQSEDGSHTIQ	67	99	5	62.497	82.7464	0.202494	0.202494
MKAHSQTDRANL	70	81	2	37.1781	85.3014	0.481233	0.481233
MKAHSQTDRANL	70	81	3	36.9741	84.975	0.480009	0.480009
HSQTDRANL	73	81	2	39.4995	85.863	0.463634	0.463634
HSQTDRANLGTLRG	73	86	2	61.239	100	0.38761	0.38761
DRANLGTLRG	77	86	2	56.1352	85.5457	0.294105	0.294105
RANLGTLRG	78	86	2	61.9565	82.8418	0.208852	0.208852
GTLRGY	82	87	2	37.6777	82.6231	0.449454	0.449454
GTLRGYYNQSEDGSHT	82	97	2	73.049	89.9349	0.168859	0.168859
GTLRGYYNQSEDGSHT	82	97	3	74.5562	88.2598	0.137036	0.137036
GTLRGYYNQSEDGSHTIQ	82	99	2	71.8651	87.6854	0.158204	0.158204
GTLRGYYNQSEDGSHTIQ	82	99	3	71.7033	89.3397	0.176365	0.176365
GTLRGYYNQSEDGSHTIQIM	82	101	2	70.9208	83.4657	0.125449	0.125449
GTLRGYYNQSEDGSHTIQIM	82	101	3	70.5648	83.766	0.132013	0.132013
RGYYNQSEDGSHT	85	97	3	83.4002	92.5567	0.0915656	0.0915656
RGYYNQSEDGSHTIQ	85	99	2	79.1669	87.8957	0.0872881	0.0872881
RGYYNQSEDGSHTIQ	85	99	3	78.851	89.0645	0.102134	0.102134
RGYYNQSEDGSHTIQIM	85	101	2	99.2258	96.0764	0.0314932	-0.0314932
YYNQSEDGSHT	87	97	2	91.9375	96.8976	0.0496015	0.0496015
YYNQSEDGSHTIQ	87	99	2	87.7821	89.8993	0.0211721	0.0211721
YYNQSEDGSHTIQIM	87	101	2	84.8252	81.9746	0.0285062	-0.0285062
YNQSEDGSHTIQ	88	99	2	87.1479	90.2904	0.0314255	0.0314255
YNQSEDGSHTIQIM	88	101	2	83.9344	79.6347	0.0429965	-0.0429965
IMYGCD	100	105	1	54.8731	47.7276	0.0714552	-0.0714552
CDVGPDGRF	104	112	2	75.8216	74.4552	0.0136633	-0.0136633
VGPDGRF	106	112	2	77.7818	80.9807	0.0319884	0.0319884
VGPDGRFLRG	106	115	2	66.1188	79.244	0.131253	0.131253
VGPDGRFLRG	106	115	3	65.7226	80.2186	0.144959	0.144959
LRGYRQDAYDGKD	113	125	2	47.9717	75.1305	0.271587	0.271587
LRGYRQDAYDGKD	113	125	3	47.7675	75.1025	0.27335	0.27335
LRGYRQDAYDGKD	113	125	4	84.4442	78.3959	0.0604828	-0.0604828
LRGYRQDAYDGKDY	113	126	2	47.5776	71.9953	0.244177	0.244177
YRQDAYDGKD	116	125	2	69.6623	77.8546	0.0819229	0.0819229
YRQDAYDGKD	116	125	3	68.9843	78.0846	0.0910026	0.0910026
YRQDAYDGKDY	116	126	3	69.2555	78.1603	0.0890476	0.0890476
YRQDAYDGKDYIAL	116	129	2	25.976	75.5497	0.495737	0.495737
YRQDAYDGKDYIAL	116	129	3	56.3598	77.3636	0.210038	0.210038
YRQDAYDGKDYIALNE	116	131	3	100	80.6177	0.193823	-0.193823
RQDAYDGKD	117	125	2	81.1061	79.7487	0.0135747	-0.0135747
YIALNE	126	131	1	76.0382	86.1114	0.100733	0.100733
IALNEDL	127	133	1	74.9412	88.3255	0.133843	0.133843
NEDLRS	130	135	1	43.06	78.2277	0.351677	0.351677
NEDLRS	130	135	2	42.173	79.0661	0.368931	0.368931
NEDLRSWTAADM	130	141	2	75.3469	88.9374	0.135905	0.135905
DLRSWTAAD	132	140	2	90.4524	89.0192	0.0143319	-0.0143319
LRSWTAADM	133	141	2	86.4052	93.1127	0.067075	0.067075
RSWTAAD	134	140	2	87.6961	95.3441	0.0764804	0.0764804
RSWTAADM	134	141	2	92.9182	95.9371	0.0301897	0.0301897
RSWTAADMAA	134	143	2	93.5494	99.1615	0.0561211	0.0561211
WTAADM	136	141	1	94.4094	96.4238	0.0201434	0.0201434
MAAQITKRKWEAVHAAEQRRVY	141	162	4	68.1117	85.0486	0.169369	0.169369
AAQITKRKWEAVHAAE	142	157	2	57.5894	86.7424	0.29153	0.29153
AAQITKRKWEAVHAAE	142	157	3	57.7929	86.8498	0.290569	0.290569
AAQITKRKWEAVHAAE	142	157	4	59.6846	86.5322	0.268476	0.268476
AAQITKRKWEAVHAAEQ	142	158	3	61.1204	87.8016	0.266813	0.266813
AAQITKRKWEAVHAAEQ	142	158	4	59.9784	86.2255	0.262471	0.262471
AAQITKRKWEAVHAAEQRRVY	142	162	3	60.5122	87.8394	0.273272	0.273272
AAQITKRKWEAVHAAEQRRVY	142	162	4	69.0809	89.1881	0.201071	0.201071
AAQITKRKWEAVHAAEQRRVY	142	162	5	69.6468	87.0232	0.173763	0.173763
AAQITKRKWEAVHAAEQRRVYL	142	163	4	61.0426	86.147	0.251043	0.251043
AAQITKRKWEAVHAAEQRRVYL	142	163	5	61.9146	87.8172	0.259026	0.259026
AAQITKRKWEAVHAAEQRRVYL	142	163	6	66.474	6.48455	0.599895	-0.599895
AAQITKRKWEAVHAAEQRRVYLE	142	164	3	65.6477	88.7287	0.230809	0.230809
AAQITKRKWEAVHAAEQRRVYLEG	142	165	4	69.5833	87.0672	0.174839	0.174839
AAQITKRKWEAVHAAEQRRVYLEG	142	165	5	64.2562	87.0401	0.227839	0.227839
ITKRKWEAVHAAE	145	157	3	64.4982	89.7645	0.252663	0.252663
ITKRKWEAVHAAEQ	145	158	3	64.0224	91.9551	0.279326	0.279326
ITKRKWEAVHAAEQRRVYLEG	145	165	3	66.8778	88.1265	0.212487	0.212487
EGRCVDGLRRYLENGKETL	164	182	3	71.8592	100	0.281408	0.281408
RCVDGLRRYLENGKETL	166	182	4	68.0028	73.3236	0.0532076	0.0532076
LRRYLENGKE	171	180	3	62.705	70.7022	0.0799717	0.0799717
LRRYLENGKETL	171	182	2	62.2599	77.0948	0.148349	0.148349
LRRYLENGKETL	171	182	3	63.0852	77.1798	0.140945	0.140945
RRYLENGKE	172	180	2	70.8851	74.3177	0.0343267	0.0343267
RRYLENGKE	172	180	3	63.1232	71.3151	0.0819191	0.0819191
RRYLENGKETL	172	182	2	63.0882	77.5333	0.144452	0.144452
RRYLENGKETL	172	182	3	63.9819	77.8724	0.138905	0.138905
QRTDPPKTHMTHHPISD	183	199	2	81.1947	78.5064	0.0268832	-0.0268832
QRTDPPKTHMTHHPISD	183	199	3	80.8056	77.389	0.0341654	-0.0341654
QRTDPPKTHMTHHPISD	183	199	4	82.3267	78.3856	0.0394105	-0.0394105
QRTDPPKTHMTHHPISDHE	183	201	2	83.2676	79.7408	0.0352679	-0.0352679
QRTDPPKTHMTHHPISDHE	183	201	3	83.2164	78.3741	0.048423	-0.048423
QRTDPPKTHMTHHPISDHE	183	201	4	85.4795	75.8398	0.0963973	-0.0963973
QRTDPPKTHMTHHPISDHEAT	183	203	2	76.0798	71.6532	0.0442663	-0.0442663
QRTDPPKTHMTHHPISDHEAT	183	203	3	75.8691	71.3754	0.0449364	-0.0449364
QRTDPPKTHMTHHPISDHEAT	183	203	4	76.7681	71.6752	0.0509292	-0.0509292
QRTDPPKTHMTHHPISDHEATL	183	204	2	74.5828	73.7663	0.0081647	-0.0081647
QRTDPPKTHMTHHPISDHEATL	183	204	3	75.8047	73.0298	0.0277494	-0.0277494
QRTDPPKTHMTHHPISDHEATL	183	204	4	75.7663	64.8484	0.109179	-0.109179
QRTDPPKTHMTHHPISDHEATLRC	183	206	2	73.5862	70.8883	0.0269791	-0.0269791
QRTDPPKTHMTHHPISDHEATLRC	183	206	3	73.2948	71.3483	0.0194651	-0.0194651
QRTDPPKTHMTHHPISDHEATLRC	183	206	4	73.3022	71.4746	0.0182765	-0.0182765
QRTDPPKTHMTHHPISDHEATLRC	183	206	5	73.3032	66.9399	0.0636326	-0.0636326
QRTDPPKTHMTHHPISDHEATLRCWALGFYPAEITL	183	218	4	64.6631	85.2794	0.206163	0.206163
LRCWALGFYPAE	204	215	2	27.4463	41.5844	0.141381	0.141381
RCWALGFYPAE	205	215	2	24.0101	29.4923	0.0548219	0.0548219
RCWALGFYPAEIT	205	217	2	42.5926	43.734	0.0114134	0.0114134
RCWALGFYPAEITL	205	218	2	50.4606	58.5068	0.0804618	0.0804618
WALGFYPAE	207	215	1	27.5651	31.1409	0.0357582	0.0357582
WALGFYPAE	207	215	2	26.8362	42.8447	0.160084	0.160084
WALGFYPAEIT	207	217	1	37.9579	44.3029	0.0634503	0.0634503
WALGFYPAEIT	207	217	2	36.9233	44.5711	0.0764777	0.0764777
WALGFYPAEITL	207	218	1	49.5361	54.5465	0.0501045	0.0501045
WALGFYPAEITL	207	218	2	49.5967	54.2876	0.046909	0.046909
WALGFYPAEITLT	207	219	2	49.7434	55.9213	0.0617785	0.0617785
ITLTWQRDGEDQTQD	216	230	2	83.9943	84.5409	0.00546567	0.00546567
ITLTWQRDGEDQTQDTEL	216	233	2	89.1665	88.0418	0.0112466	-0.0112466
ITLTWQRDGEDQTQDTEL	216	233	3	89.9838	84.3327	0.0565102	-0.0565102
LTWQRDGED	218	226	2	83.6232	79.1779	0.044453	-0.044453
LTWQRDGEDQTQD	218	230	2	90.8829	90.2808	0.00602108	-0.00602108
LTWQRDGEDQTQDTE	218	232	2	92.766	92.5309	0.0023511	-0.0023511
LTWQRDGEDQTQDTEL	218	233	2	91.1431	90.434	0.00709085	-0.00709085
TWQRDGED	219	226	2	86.3842	84.3717	0.0201247	-0.0201247
TWQRDGEDQTQD	219	230	2	91.5793	90.9455	0.00633886	-0.00633886
TWQRDGEDQTQDTE	219	232	2	92.3968	91.8115	0.00585308	-0.00585308
TWQRDGEDQTQDTEL	219	233	2	92.9024	92.6251	0.00277287	-0.00277287
WQRDGEDQTQDTE	220	232	2	94.2361	94.3811	0.00144987	0.00144987
WQRDGEDQTQDTEL	220	233	2	94.1592	95.5588	0.0139956	0.0139956
LVETRPAGDGT	233	243	2	84.1196	76.8282	0.0729141	-0.0729141
LVETRPAGDGTF	233	244	1	83.1017	81.7427	0.0135891	-0.0135891
LVETRPAGDGTF	233	244	2	82.6752	74.9109	0.0776435	-0.0776435
LVETRPAGDGTFQKW	233	247	2	85.957	67.6306	0.183264	-0.183264
LVETRPAGDGTFQKWAA	233	249	2	76.6177	65.8746	0.107431	-0.107431
LVETRPAGDGTFQKWAA	233	249	3	76.3985	65.9679	0.104307	-0.104307
VETRPAGDGT	234	243	2	84.1483	76.5092	0.0763915	-0.0763915
VETRPAGDGTF	234	244	2	81.1297	72.2899	0.0883972	-0.0883972
VETRPAGDGTFQKW	234	247	2	77.8791	63.4938	0.143852	-0.143852
VETRPAGDGTFQKWAA	234	249	2	79.0828	77.1208	0.0196201	-0.0196201
VETRPAGDGTFQKWAA	234	249	3	81.8628	100	0.181372	0.181372
VVVPSGE	250	256	1	42.4553	46.7556	0.0430032	0.0430032
VVVPSGEE	250	257	1	49.6503	50.9979	0.0134761	0.0134761
VVVPSGEEQR	250	259	2	49.3916	55.6047	0.062131	0.062131
VVVPSGEEQRYTCHVQHEGLPKPLT	250	274	4	64.3233	65.0868	0.00763514	0.00763514
VVVPSGEEQRYTCHVQHEGLPKPLTL	250	275	3	62.2363	67.3532	0.0511693	0.0511693
VVVPSGEEQRYTCHVQHEGLPKPLTL	250	275	4	62.3795	65.847	0.0346744	0.0346744
VVVPSGEEQRYTCHVQHEGLPKPLTLRWEL	250	279	3	67.2094	71.6908	0.0448136	0.0448136
VVVPSGEEQRYTCHVQHEGLPKPLTLRWEL	250	279	4	68.7372	75.4367	0.066995	0.066995
VVVPSGEEQRYTCHVQHEGLPKPLTLRWEL	250	279	5	65.3214	72.964	0.0764262	0.0764262
EQRYTCHVQHEGLPKPLTL	257	275	3	75.3441	68.99	0.0635408	-0.0635408
HVQHEGLPKPLTL	263	275	2	74.606	74.3751	0.00230886	-0.00230886
HVQHEGLPKPLTL	263	275	3	76.0333	79.6238	0.0359042	0.0359042
HVQHEGLPKPLTLRWEL	263	279	3	76.8417	80.9975	0.041558	0.041558
LRWELSSQPGSL	275	286	2	94.3342	92.6052	0.0172903	-0.0172903
LRWELSSQPGSLH	275	287	3	91.9002	100	0.0809985	0.0809985
LRWELSSQPGSLHH	275	288	3	97.9788	98.0362	0.000574345	0.000574345
RWELSSQPGS	276	285	2	98.239	100	0.0176103	0.0176103
RWELSSQPGSL	276	286	2	100	98.2094	0.0179059	-0.0179059
RWELSSQPGSLHH	276	288	2	99.2888	100	0.00711186	0.00711186
RWELSSQPGSLHH	276	288	3	98.7062	100	0.0129382	0.0129382
RWELSSQPGSLHH	276	288	4	99.3745	100	0.00625491	0.00625491
SSQPGSL	280	286	1	100	98.659	0.01341	-0.01341
SSQPGSLH	280	287	1	98.6411	100	0.0135887	0.0135887
SSQPGSLH	280	287	2	99.0483	100	0.00951731	0.00951731
SSQPGSLHH	280	288	2	100	100	0	0
SSQPGSLHH	280	288	3	100	100	0	0
SSQPGSLHHI	280	289	2	100	100	0	0
MIQRTPKIQV	308	317	1	90.4738	89.4795	0.0099436	-0.0099436
MIQRTPKIQV	308	317	2	90.6913	89.6512	0.0104003	-0.0104003
MIQRTPKIQV	308	317	3	90.6694	89.7037	0.0096573	-0.0096573
MIQRTPKIQVYSRHPAE	308	324	3	87.5238	82.7721	0.047517	-0.047517
MIQRTPKIQVYSRHPAENGKS	308	328	4	86.4613	85.4691	0.00992244	-0.00992244
MIQRTPKIQVYSRHPAENGKSNF	308	330	2	83.907	84.3389	0.00431943	0.00431943
MIQRTPKIQVYSRHPAENGKSNF	308	330	3	84.1278	84.3161	0.00188334	0.00188334
MIQRTPKIQVYSRHPAENGKSNF	308	330	6	86.19	79.865	0.0632502	-0.0632502
MIQRTPKIQVYSRHPAENGKSNFLNC	308	333	3	83.4473	84.5719	0.0112461	0.0112461
MIQRTPKIQVYSRHPAENGKSNFLNC	308	333	5	81.6534	82.7761	0.0112267	0.0112267
IQRTPKIQV	309	317	2	90.5091	88.9769	0.0153226	-0.0153226
IQRTPKIQV	309	317	3	90.3013	89.4101	0.00891247	-0.00891247
IQRTPKIQVYSRHPAENGKSNF	309	330	2	82.6936	81.6598	0.0103375	-0.0103375
IQRTPKIQVYSRHPAENGKSNF	309	330	3	82.6698	81.5177	0.0115211	-0.0115211
IQRTPKIQVYSRHPAENGKSNF	309	330	4	83.5512	81.7395	0.0181168	-0.0181168
IQRTPKIQVYSRHPAENGKSNF	309	330	5	83.042	82.1532	0.0088877	-0.0088877
IQRTPKIQVYSRHPAENGKSNFLNC	309	333	3	81.6917	83.5981	0.0190634	0.0190634
IQRTPKIQVYSRHPAENGKSNFLNC	309	333	4	84.8489	83.5894	0.0125948	-0.0125948
YSRHPAENGKSNF	318	330	2	80.212	80.6321	0.00420013	0.00420013
YSRHPAENGKSNF	318	330	3	80.2513	80.844	0.00592675	0.00592675
YSRHPAENGKSNF	318	330	4	81.2328	78.221	0.0301185	-0.0301185
YSRHPAENGKSNFLNC	318	333	2	77.5664	81.3908	0.0382448	0.0382448
YSRHPAENGKSNFLNC	318	333	3	77.7789	81.7894	0.040105	0.040105
LNCYVSGFHPSDIE	331	344	2	78.3168	56.9694	0.213474	-0.213474
YVSGFHPSDIE	334	344	1	73.349	68.6499	0.0469915	-0.0469915
YVSGFHPSDIE	334	344	2	73.3836	70.3473	0.030363	-0.030363
YVSGFHPSDIEVD	334	346	2	78.276	69.6329	0.0864307	-0.0864307
YVSGFHPSDIEVDL	334	347	2	68.3361	69.1949	0.00858817	0.00858817
VSGFHPSDIE	335	344	2	73.4976	77.4941	0.0399651	0.0399651
IEVDLL	343	348	1	68.354	74.1773	0.0582336	0.0582336
IEVDLLKNGERIEKVEHSDL	343	362	2	84.6246	75.6953	0.0892931	-0.0892931
IEVDLLKNGERIEKVEHSDL	343	362	3	80.7065	88.5558	0.0784927	0.0784927
IEVDLLKNGERIEKVEHSDL	343	362	4	78.5878	77.9159	0.0067185	-0.0067185
IEVDLLKNGERIEKVEHSDL	343	362	5	81.6406	81.0636	0.0057695	-0.0057695
IEVDLLKNGERIEKVEHSDLS	343	363	2	79.7534	82.7705	0.0301709	0.0301709
IEVDLLKNGERIEKVEHSDLS	343	363	3	78.9894	83.4017	0.0441231	0.0441231
IEVDLLKNGERIEKVEHSDLS	343	363	4	79.8047	79.6986	0.00106114	-0.00106114
IEVDLLKNGERIEKVEHSDLSF	343	364	2	79.0058	80.8092	0.0180345	0.0180345
IEVDLLKNGERIEKVEHSDLSF	343	364	3	81.2584	81.6955	0.00437147	0.00437147
IEVDLLKNGERIEKVEHSDLSFSKDWSF	343	370	4	78.9701	81.6298	0.0265966	0.0265966
VDLLKNGERIEKVEHSD	345	361	3	78.0201	80.4807	0.024606	0.024606
VDLLKNGERIEKVEHSDL	345	362	2	81.7697	82.6289	0.00859208	0.00859208
VDLLKNGERIEKVEHSDL	345	362	3	79.2862	82.8767	0.0359055	0.0359055
VDLLKNGERIEKVEHSDL	345	362	4	82.9466	82.4114	0.00535183	-0.00535183
VDLLKNGERIEKVEHSDLS	345	363	2	78.0453	81.0286	0.0298325	0.0298325
VDLLKNGERIEKVEHSDLS	345	363	3	78.7472	81.8181	0.0307095	0.0307095
VDLLKNGERIEKVEHSDLSF	345	364	2	75.7926	78.6203	0.0282766	0.0282766
VDLLKNGERIEKVEHSDLSF	345	364	3	79.2734	80.7419	0.0146856	0.0146856
DLLKNGERIEKVEHSDLS	346	363	2	80.9514	84.1759	0.0322445	0.0322445
DLLKNGERIEKVEHSDLSF	346	364	3	81.7635	82.812	0.0104851	0.0104851
LLKNGERIEKVEHSDL	347	362	2	84.6912	86.3912	0.0170001	0.0170001
LLKNGERIEKVEHSDL	347	362	3	84.2169	87.4677	0.0325083	0.0325083
LLKNGERIEKVEHSDL	347	362	4	88.7301	86.7961	0.0193403	-0.0193403
LLKNGERIEKVEHSDLS	347	363	2	83.5886	84.492	0.00903401	0.00903401
LLKNGERIEKVEHSDLS	347	363	3	83.5262	82.7049	0.00821264	-0.00821264
LLKNGERIEKVEHSDLSF	347	364	2	81.0129	82.018	0.0100511	0.0100511
LLKNGERIEKVEHSDLSF	347	364	3	82.048	83.9325	0.0188457	0.0188457
LKNGERIEKVEHSDL	348	362	2	84.9662	87.5721	0.0260587	0.0260587
LKNGERIEKVEHSDL	348	362	3	84.8992	86.9322	0.0203299	0.0203299
LKNGERIEKVEHSDL	348	362	4	84.7306	87.767	0.0303637	0.0303637
LKNGERIEKVEHSDLS	348	363	2	83.7027	85.4606	0.0175791	0.0175791
LKNGERIEKVEHSDLSF	348	364	2	82.9191	83.7365	0.00817439	0.00817439
LKNGERIEKVEHSDLSF	348	364	3	82.4814	83.836	0.0135453	0.0135453
LKNGERIEKVEHSDLSF	348	364	4	82.1313	84.2538	0.0212254	0.0212254
LKNGERIEKVEHSDLSFSKDWSF	348	370	3	74.0609	80.869	0.0680814	0.0680814
KNGERIEKVEHSDL	349	362	2	92.0621	90.5981	0.0146392	-0.0146392
KNGERIEKVEHSDL	349	362	3	89.1905	90.4646	0.0127416	0.0127416
KNGERIEKVEHSDLS	349	363	2	90.1993	86.8624	0.0333691	-0.0333691
KNGERIEKVEHSDLSF	349	364	2	89.9841	85.797	0.0418715	-0.0418715
KNGERIEKVEHSDLSF	349	364	3	82.5495	83.9786	0.014291	0.014291
RIEKVEHSDL	353	362	2	85.9853	89.5485	0.0356322	0.0356322
RIEKVEHSDLSF	353	364	2	100	26.4661	0.735339	-0.735339
RIEKVEHSDLSF	353	364	3	55.8155	83.028	0.272125	0.272125
SFSKDWSF	363	370	1	62.1977	67.181	0.0498337	0.0498337
SFSKDWSF	363	370	2	61.2899	66.901	0.056111	0.056111
FSKDWSF	364	370	2	62.3971	66.4008	0.0400369	0.0400369
SKDWSF	365	370	1	48.9683	59.4591	0.104908	0.104908
SKDWSF	365	370	2	45.0572	55.3287	0.102716	0.102716
YYTEFTPTEKDE	374	385	2	100	100	0	0
YYTEFTPTEKDEY	374	386	2	94.4239	97.2218	0.0279793	0.0279793
YYTEFTPTEKDEYA	374	387	2	84.777	88.775	0.0399808	0.0399808
YYTEFTPTEKDEYAC	374	388	2	100	100	0	0
YTEFTPTEKDEYA	375	387	2	94.9652	97.3421	0.023769	0.023769
YTEFTPTEKDEYAC	375	388	2	94.7981	95.8971	0.0109906	0.0109906
TEFTPTEKDE	376	385	2	96.3433	97.3563	0.0101297	0.0101297
TEFTPTEKDEYACRVNHVTLSQPKIVKWDRDM	376	407	4	81.7513	88.9969	0.0724564	0.0724564
TPTEKDEYACRVNHVTLSQPKIVKWDRDM	379	407	3	71.6027	66.0603	0.0554244	-0.0554244
ACRVNHVTLSQPKIVKWDRDM	387	407	2	75.0607	86.1267	0.11066	0.11066
ACRVNHVTLSQPKIVKWDRDM	387	407	3	29.7584	85.4906	0.557322	0.557322
ACRVNHVTLSQPKIVKWDRDM	387	407	4	82.643	87.4569	0.0481392	0.0481392
CRVNHVTLSQPKIVKWDRDM	388	407	3	75.9965	85.1749	0.0917839	0.0917839
CRVNHVTLSQPKIVKWDRDM	388	407	4	76.261	85.9532	0.0969224	0.0969224
CRVNHVTLSQPKIVKWDRDM	388	407	5	70.2753	81.7676	0.114923	0.114923
RVNHVTLSQPKIVKWDRDM	389	407	3	78.2006	85.0396	0.0683907	0.0683907
RVNHVTLSQPKIVKWDRDM	389	407	4	80.3367	81.6064	0.0126976	0.0126976
RVNHVTLSQPKIVKWDRDM	389	407	5	82.0128	82.4466	0.00433764	0.00433764
SQPKIVKWDRDM	396	407	2	82.9238	85.9103	0.0298651	0.0298651
VKWDRDM	401	407	2	85.441	88.8429	0.0340194	0.0340194

## Sheet: Delta HDX>=0.3
Sequence	START	END	Charge	600s_Q61K_average	600s_empty_average	Absolute value(Delta HDX)	Delta HDX
IAVGYVD	26	32	1	75.0791	25.3333	0.497458	-0.497458
AASQKMEPRAPWIEQEGPEY	43	62	3	47.9857	100	0.520143	0.520143
WDQETRNMKA	63	72	2	35.7605	90.5932	0.548327	0.548327
WDQETRNMKA	63	72	3	33.0628	85.4851	0.524223	0.524223
WDQETRNMKAHSQTD	63	77	2	2.79238	100	0.972076	0.972076
WDQETRNMKAHSQTDRA	63	79	3	33.181	92.051	0.5887	0.5887
WDQETRNMKAHSQTDRANL	63	81	2	33.013	85.513	0.524999	0.524999
WDQETRNMKAHSQTDRANL	63	81	3	33.6485	85.6863	0.520378	0.520378
WDQETRNMKAHSQTDRANL	63	81	4	33.4381	88.4092	0.549711	0.549711
WDQETRNMKAHSQTDRANLGT	63	83	3	38.2341	86.411	0.481768	0.481768
WDQETRNMKAHSQTDRANLGTL	63	84	2	42.5536	83.1987	0.406451	0.406451
WDQETRNMKAHSQTDRANLGTL	63	84	3	41.1613	86.4418	0.452805	0.452805
WDQETRNMKAHSQTDRANLGTL	63	84	4	41.7419	85.3513	0.436094	0.436094
WDQETRNMKAHSQTDRANLGTLRG	63	86	2	41.9115	86.2878	0.443763	0.443763
WDQETRNMKAHSQTDRANLGTLRG	63	86	3	40.1817	86.9243	0.467426	0.467426
WDQETRNMKAHSQTDRANLGTLRG	63	86	4	41.0417	86.4497	0.45408	0.45408
WDQETRNMKAHSQTDRANLGTLRG	63	86	5	41.4984	84.6986	0.432002	0.432002
DQETRNMKA	64	72	2	24.4657	85.3434	0.608778	0.608778
DQETRNMKAHSQT	64	76	2	31.0021	83.4469	0.524448	0.524448
DQETRNMKAHSQT	64	76	3	30.5988	83.5347	0.52936	0.52936
DQETRNMKAHSQTDRANL	64	81	2	31.7401	86.1497	0.544096	0.544096
DQETRNMKAHSQTDRANL	64	81	3	31.776	85.7398	0.539639	0.539639
DQETRNMKAHSQTDRANL	64	81	4	37.7297	81.9558	0.442262	0.442262
DQETRNMKAHSQTDRANLGT	64	83	3	41.8136	91.9269	0.501132	0.501132
DQETRNMKAHSQTDRANLGTL	64	84	3	40.6638	85.3317	0.446679	0.446679
DQETRNMKAHSQTDRANLGTLRG	64	86	3	40.5125	84.8045	0.44292	0.44292
DQETRNMKAHSQTDRANLGTLRG	64	86	4	28.2849	81.1922	0.529073	0.529073
ETRNMKAHSQTDRANL	66	81	3	33.4423	86.5836	0.531413	0.531413
ETRNMKAHSQTDRANLGTLRG	66	86	3	43.5686	95.3585	0.517899	0.517899
TRNMKAHSQTDRANL	67	81	2	35.0542	85.1901	0.501359	0.501359
TRNMKAHSQTDRANL	67	81	3	36.1699	84.948	0.487781	0.487781
TRNMKAHSQTDRANL	67	81	4	36.9898	84.4109	0.474211	0.474211
TRNMKAHSQTDRANLGTLRG	67	86	3	44.5441	86.7278	0.421837	0.421837
TRNMKAHSQTDRANLGTLRG	67	86	4	49.6756	88.5169	0.388414	0.388414
MKAHSQTDRANL	70	81	2	37.1781	85.3014	0.481233	0.481233
MKAHSQTDRANL	70	81	3	36.9741	84.975	0.480009	0.480009
HSQTDRANL	73	81	2	39.4995	85.863	0.463634	0.463634
HSQTDRANLGTLRG	73	86	2	61.239	100	0.38761	0.38761
GTLRGY	82	87	2	37.6777	82.6231	0.449454	0.449454
YRQDAYDGKDYIAL	116	129	2	25.976	75.5497	0.495737	0.495737
NEDLRS	130	135	1	43.06	78.2277	0.351677	0.351677
NEDLRS	130	135	2	42.173	79.0661	0.368931	0.368931
AAQITKRKWEAVHAAEQRRVYL	142	163	6	66.474	6.48455	0.599895	-0.599895
RIEKVEHSDLSF	353	364	2	100	26.4661	0.735339	-0.735339
ACRVNHVTLSQPKIVKWDRDM	387	407	3	29.7584	85.4906	0.557322	0.557322

## Sheet: Delta HDX>=0.5
Sequence	START	END	Charge	600s_Q61K_average	600s_empty_average	Absolute value(Delta HDX)	Delta HDX
AASQKMEPRAPWIEQEGPEY	43	62	3	47.9857	100	0.520143	0.520143
WDQETRNMKA	63	72	2	35.7605	90.5932	0.548327	0.548327
WDQETRNMKA	63	72	3	33.0628	85.4851	0.524223	0.524223
WDQETRNMKAHSQTD	63	77	2	2.79238	100	0.972076	0.972076
WDQETRNMKAHSQTDRA	63	79	3	33.181	92.051	0.5887	0.5887
WDQETRNMKAHSQTDRANL	63	81	2	33.013	85.513	0.524999	0.524999
WDQETRNMKAHSQTDRANL	63	81	3	33.6485	85.6863	0.520378	0.520378
WDQETRNMKAHSQTDRANL	63	81	4	33.4381	88.4092	0.549711	0.549711
DQETRNMKA	64	72	2	24.4657	85.3434	0.608778	0.608778
DQETRNMKAHSQT	64	76	2	31.0021	83.4469	0.524448	0.524448
DQETRNMKAHSQT	64	76	3	30.5988	83.5347	0.52936	0.52936
DQETRNMKAHSQTDRANL	64	81	2	31.7401	86.1497	0.544096	0.544096
DQETRNMKAHSQTDRANL	64	81	3	31.776	85.7398	0.539639	0.539639
DQETRNMKAHSQTDRANLGT	64	83	3	41.8136	91.9269	0.501132	0.501132
DQETRNMKAHSQTDRANLGTLRG	64	86	4	28.2849	81.1922	0.529073	0.529073
ETRNMKAHSQTDRANL	66	81	3	33.4423	86.5836	0.531413	0.531413
ETRNMKAHSQTDRANLGTLRG	66	86	3	43.5686	95.3585	0.517899	0.517899
TRNMKAHSQTDRANL	67	81	2	35.0542	85.1901	0.501359	0.501359
AAQITKRKWEAVHAAEQRRVYL	142	163	6	66.474	6.48455	0.599895	-0.599895
RIEKVEHSDLSF	353	364	2	100	26.4661	0.735339	-0.735339
ACRVNHVTLSQPKIVKWDRDM	387	407	3	29.7584	85.4906	0.557322	0.557322
