# Supplementary material for: Conformational plasticity of RAS Q61 family of neoepitopes results in distinct features for targeted recognition
Source: Nat Commun. 2023 Dec 11;14:8204. doi: 10.1038/s41467-023-43654-9 (PMC10713829; doi:10.1038/s41467-023-43654-9)
Supplement: Supplementary file 8 — Source Data [file 41467_2023_43654_MOESM8_ESM.zip]

Archive with 2,436 entries (2,427 files):
- HDX source data/
- HDX source data/.DS_Store
- __MACOSX/HDX source data/._.DS_Store
- HDX source data/Supplementary Data 2.xlsx
- __MACOSX/HDX source data/._Supplementary Data 2.xlsx
- HDX source data/Sequence_coverage_plot/
- __MACOSX/HDX source data/._Sequence_coverage_plot
- HDX source data/Supplementary Data 3.xlsx
- __MACOSX/HDX source data/._Supplementary Data 3.xlsx
- HDX source data/HDX_peptide_fragment_uptake _plot/
- __MACOSX/HDX source data/._HDX_peptide_fragment_uptake _plot
- HDX source data/Supplementary Data 1.xlsx
- __MACOSX/HDX source data/._Supplementary Data 1.xlsx
- HDX source data/Sequence_coverage_plot/.DS_Store
- __MACOSX/HDX source data/Sequence_coverage_plot/._.DS_Store
- HDX source data/Sequence_coverage_plot/Q61_Peptide_Sequence.txt
- __MACOSX/HDX source data/Sequence_coverage_plot/._Q61_Peptide_Sequence.txt
- HDX source data/Sequence_coverage_plot/Q61H_Peptide_Sequence.txt
- __MACOSX/HDX source data/Sequence_coverage_plot/._Q61H_Peptide_Sequence.txt
- HDX source data/Sequence_coverage_plot/Q61R_Peptide_Sequence.txt
- __MACOSX/HDX source data/Sequence_coverage_plot/._Q61R_Peptide_Sequence.txt
- HDX source data/Sequence_coverage_plot/Empty_Peptide_Sequence.txt
- __MACOSX/HDX source data/Sequence_coverage_plot/._Empty_Peptide_Sequence.txt
- HDX source data/Sequence_coverage_plot/Q61K_sequence_coverage.pdf
- __MACOSX/HDX source data/Sequence_coverage_plot/._Q61K_sequence_coverage.pdf
- HDX source data/Sequence_coverage_plot/Q61L_Peptide_Sequence.txt
- __MACOSX/HDX source data/Sequence_coverage_plot/._Q61L_Peptide_Sequence.txt
- HDX source data/Sequence_coverage_plot/Q61R_sequence_coverage.pdf
- __MACOSX/HDX source data/Sequence_coverage_plot/._Q61R_sequence_coverage.pdf
- HDX source data/Sequence_coverage_plot/Q61L_sequence_coverage.pdf
- __MACOSX/HDX source data/Sequence_coverage_plot/._Q61L_sequence_coverage.pdf
- HDX source data/Sequence_coverage_plot/Q61_sequence_coverage.pdf
- __MACOSX/HDX source data/Sequence_coverage_plot/._Q61_sequence_coverage.pdf
- HDX source data/Sequence_coverage_plot/Q61H_sequence_coverage.pdf
- __MACOSX/HDX source data/Sequence_coverage_plot/._Q61H_sequence_coverage.pdf
- HDX source data/Sequence_coverage_plot/Q61K_Peptide_Sequence.txt
- __MACOSX/HDX source data/Sequence_coverage_plot/._Q61K_Peptide_Sequence.txt
- HDX source data/Sequence_coverage_plot/Empty_sequence_coverage.pdf
- __MACOSX/HDX source data/Sequence_coverage_plot/._Empty_sequence_coverage.pdf
- HDX source data/HDX_peptide_fragment_uptake _plot/.DS_Store
- __MACOSX/HDX source data/HDX_peptide_fragment_uptake _plot/._.DS_Store
- HDX source data/HDX_peptide_fragment_uptake _plot/kinetic_graphs_Q61/
- HDX source data/HDX_peptide_fragment_uptake _plot/kinetic_graphs_empty/
- HDX source data/HDX_peptide_fragment_uptake _plot/kinetic_graphs_Q61R/
- HDX source data/HDX_peptide_fragment_uptake _plot/kinetic_graphs_Q61H/
- HDX source data/HDX_peptide_fragment_uptake _plot/kinetic_graphs_Q61L/
- HDX source data/HDX_peptide_fragment_uptake _plot/kinetic_graphs_Q61K/
- HDX source data/HDX_peptide_fragment_uptake _plot/kinetic_graphs_Q61/67_81_3.png
- HDX source data/HDX_peptide_fragment_uptake _plot/kinetic_graphs_Q61/66_81_3.png
- HDX source data/HDX_peptide_fragment_uptake _plot/kinetic_graphs_Q61/348_364_4.png
- HDX source data/HDX_peptide_fragment_uptake _plot/kinetic_graphs_Q61/220_233_2.png
- HDX source data/HDX_peptide_fragment_uptake _plot/kinetic_graphs_Q61/348_362_2.png
- HDX source data/HDX_peptide_fragment_uptake _plot/kinetic_graphs_Q61/183_204_2.png
- HDX source data/HDX_peptide_fragment_uptake _plot/kinetic_graphs_Q61/172_182_2.png
- HDX source data/HDX_peptide_fragment_uptake _plot/kinetic_graphs_Q61/183_199_3.png
- HDX source data/HDX_peptide_fragment_uptake _plot/kinetic_graphs_Q61/63_76_2.png
- HDX source data/HDX_peptide_fragment_uptake _plot/kinetic_graphs_Q61/40_56_3.png
- HDX source data/HDX_peptide_fragment_uptake _plot/kinetic_graphs_Q61/130_140_2.png
- HDX source data/HDX_peptide_fragment_uptake _plot/kinetic_graphs_Q61/183_199_2.png
- HDX source data/HDX_peptide_fragment_uptake _plot/kinetic_graphs_Q61/219_232_2.png
- HDX source data/HDX_peptide_fragment_uptake _plot/kinetic_graphs_Q61/334_342_1.png
- HDX source data/HDX_peptide_fragment_uptake _plot/kinetic_graphs_Q61/172_182_3.png
- HDX source data/HDX_peptide_fragment_uptake _plot/kinetic_graphs_Q61/183_204_3.png
- HDX source data/HDX_peptide_fragment_uptake _plot/kinetic_graphs_Q61/36_56_3.png
- HDX source data/HDX_peptide_fragment_uptake _plot/kinetic_graphs_Q61/348_362_3.png
- HDX source data/HDX_peptide_fragment_uptake _plot/kinetic_graphs_Q61/26_36_1.png
- HDX source data/HDX_peptide_fragment_uptake _plot/kinetic_graphs_Q61/334_362_4.png
- HDX source data/HDX_peptide_fragment_uptake _plot/kinetic_graphs_Q61/166_182_3.png
- HDX source data/HDX_peptide_fragment_uptake _plot/kinetic_graphs_Q61/220_233_3.png
- HDX source data/HDX_peptide_fragment_uptake _plot/kinetic_graphs_Q61/39_47_2.png
- HDX source data/HDX_peptide_fragment_uptake _plot/kinetic_graphs_Q61/276_289_3.png
- HDX source data/HDX_peptide_fragment_uptake _plot/kinetic_graphs_Q61/66_81_2.png
- HDX source data/HDX_peptide_fragment_uptake _plot/kinetic_graphs_Q61/67_81_2.png
- HDX source data/HDX_peptide_fragment_uptake _plot/kinetic_graphs_Q61/126_131_1.png
- HDX source data/HDX_peptide_fragment_uptake _plot/kinetic_graphs_Q61/343_362_5.png
- HDX source data/HDX_peptide_fragment_uptake _plot/kinetic_graphs_Q61/234_249_3.png
- HDX source data/HDX_peptide_fragment_uptake _plot/kinetic_graphs_Q61/11_24_4.png
- HDX source data/HDX_peptide_fragment_uptake _plot/kinetic_graphs_Q61/375_388_2.png
- HDX source data/HDX_peptide_fragment_uptake _plot/kinetic_graphs_Q61/388_407_3.png
- HDX source data/HDX_peptide_fragment_uptake _plot/kinetic_graphs_Q61/44_63_3.png
- HDX source data/HDX_peptide_fragment_uptake _plot/kinetic_graphs_Q61/308_333_4.png
- HDX source data/HDX_peptide_fragment_uptake _plot/kinetic_graphs_Q61/263_275_2.png
- HDX source data/HDX_peptide_fragment_uptake _plot/kinetic_graphs_Q61/345_362_2.png
- HDX source data/HDX_peptide_fragment_uptake _plot/kinetic_graphs_Q61/309_330_5.png
- HDX source data/HDX_peptide_fragment_uptake _plot/kinetic_graphs_Q61/415_424_1.png
- HDX source data/HDX_peptide_fragment_uptake _plot/kinetic_graphs_Q61/343_364_3.png
- HDX source data/HDX_peptide_fragment_uptake _plot/kinetic_graphs_Q61/172_180_3.png
- HDX source data/HDX_peptide_fragment_uptake _plot/kinetic_graphs_Q61/183_206_3.png
- HDX source data/HDX_peptide_fragment_uptake _plot/kinetic_graphs_Q61/349_363_2.png
- HDX source data/HDX_peptide_fragment_uptake _plot/kinetic_graphs_Q61/142_157_3.png
- HDX source data/HDX_peptide_fragment_uptake _plot/kinetic_graphs_Q61/219_230_2.png
- HDX source data/HDX_peptide_fragment_uptake _plot/kinetic_graphs_Q61/205_218_2.png
- HDX source data/HDX_peptide_fragment_uptake _plot/kinetic_graphs_Q61/116_126_3.png
- HDX source data/HDX_peptide_fragment_uptake _plot/kinetic_graphs_Q61/116_126_2.png
- HDX source data/HDX_peptide_fragment_uptake _plot/kinetic_graphs_Q61/218_233_2.png
- HDX source data/HDX_peptide_fragment_uptake _plot/kinetic_graphs_Q61/142_157_2.png
- HDX source data/HDX_peptide_fragment_uptake _plot/kinetic_graphs_Q61/172_180_2.png
- HDX source data/HDX_peptide_fragment_uptake _plot/kinetic_graphs_Q61/276_292_3.png
- HDX source data/HDX_peptide_fragment_uptake _plot/kinetic_graphs_Q61/343_364_2.png
- HDX source data/HDX_peptide_fragment_uptake _plot/kinetic_graphs_Q61/309_330_4.png
- HDX source data/HDX_peptide_fragment_uptake _plot/kinetic_graphs_Q61/345_362_3.png
- HDX source data/HDX_peptide_fragment_uptake _plot/kinetic_graphs_Q61/263_275_3.png
- HDX source data/HDX_peptide_fragment_uptake _plot/kinetic_graphs_Q61/308_333_5.png
- HDX source data/HDX_peptide_fragment_uptake _plot/kinetic_graphs_Q61/250_275_5.png
- HDX source data/HDX_peptide_fragment_uptake _plot/kinetic_graphs_Q61/26_36_2.png
- HDX source data/HDX_peptide_fragment_uptake _plot/kinetic_graphs_Q61/345_364_5.png
- HDX source data/HDX_peptide_fragment_uptake _plot/kinetic_graphs_Q61/388_407_2.png
- HDX source data/HDX_peptide_fragment_uptake _plot/kinetic_graphs_Q61/219_229_2.png
- HDX source data/HDX_peptide_fragment_uptake _plot/kinetic_graphs_Q61/343_362_4.png
- HDX source data/HDX_peptide_fragment_uptake _plot/kinetic_graphs_Q61/43_62_3.png
- HDX source data/HDX_peptide_fragment_uptake _plot/kinetic_graphs_Q61/334_346_2.png
- HDX source data/HDX_peptide_fragment_uptake _plot/kinetic_graphs_Q61/275_287_3.png
- HDX source data/HDX_peptide_fragment_uptake _plot/kinetic_graphs_Q61/216_226_1.png
- HDX source data/HDX_peptide_fragment_uptake _plot/kinetic_graphs_Q61/348_364_2.png
- HDX source data/HDX_peptide_fragment_uptake _plot/kinetic_graphs_Q61/334_362_3.png
- HDX source data/HDX_peptide_fragment_uptake _plot/kinetic_graphs_Q61/166_182_4.png
- HDX source data/HDX_peptide_fragment_uptake _plot/kinetic_graphs_Q61/183_204_4.png
- HDX source data/HDX_peptide_fragment_uptake _plot/kinetic_graphs_Q61/207_215_1.png
- HDX source data/HDX_peptide_fragment_uptake _plot/kinetic_graphs_Q61/348_362_4.png
- HDX source data/HDX_peptide_fragment_uptake _plot/kinetic_graphs_Q61/.DS_Store
- __MACOSX/HDX source data/HDX_peptide_fragment_uptake _plot/kinetic_graphs_Q61/._.DS_Store
- HDX source data/HDX_peptide_fragment_uptake _plot/kinetic_graphs_Q61/82_87_2.png
- HDX source data/HDX_peptide_fragment_uptake _plot/kinetic_graphs_Q61/70_81_3.png
- HDX source data/HDX_peptide_fragment_uptake _plot/kinetic_graphs_Q61/142_171_5.png
- HDX source data/HDX_peptide_fragment_uptake _plot/kinetic_graphs_Q61/71_81_2.png
- HDX source data/HDX_peptide_fragment_uptake _plot/kinetic_graphs_Q61/308_317_1.png
- HDX source data/HDX_peptide_fragment_uptake _plot/kinetic_graphs_Q61/142_171_4.png
- HDX source data/HDX_peptide_fragment_uptake _plot/kinetic_graphs_Q61/70_81_2.png
- HDX source data/HDX_peptide_fragment_uptake _plot/kinetic_graphs_Q61/183_199_4.png
- HDX source data/HDX_peptide_fragment_uptake _plot/kinetic_graphs_Q61/207_217_2.png
- HDX source data/HDX_peptide_fragment_uptake _plot/kinetic_graphs_Q61/106_112_2.png
- HDX source data/HDX_peptide_fragment_uptake _plot/kinetic_graphs_Q61/30_36_1.png
- HDX source data/HDX_peptide_fragment_uptake _plot/kinetic_graphs_Q61/348_364_3.png
- HDX source data/HDX_peptide_fragment_uptake _plot/kinetic_graphs_Q61/275_287_2.png
- HDX source data/HDX_peptide_fragment_uptake _plot/kinetic_graphs_Q61/43_62_2.png
- HDX source data/HDX_peptide_fragment_uptake _plot/kinetic_graphs_Q61/85_99_3.png
- HDX source data/HDX_peptide_fragment_uptake _plot/kinetic_graphs_Q61/343_362_3.png
- HDX source data/HDX_peptide_fragment_uptake _plot/kinetic_graphs_Q61/63_72_3.png
- HDX source data/HDX_peptide_fragment_uptake _plot/kinetic_graphs_Q61/345_364_2.png
- HDX source data/HDX_peptide_fragment_uptake _plot/kinetic_graphs_Q61/388_407_5.png
- HDX source data/HDX_peptide_fragment_uptake _plot/kinetic_graphs_Q61/207_215_2.png
- HDX source data/HDX_peptide_fragment_uptake _plot/kinetic_graphs_Q61/309_330_3.png
- HDX source data/HDX_peptide_fragment_uptake _plot/kinetic_graphs_Q61/232_249_2.png
- HDX source data/HDX_peptide_fragment_uptake _plot/kinetic_graphs_Q61/345_362_4.png
- HDX source data/HDX_peptide_fragment_uptake _plot/kinetic_graphs_Q61/141_162_4.png
- HDX source data/HDX_peptide_fragment_uptake _plot/kinetic_graphs_Q61/183_206_5.png
- HDX source data/HDX_peptide_fragment_uptake _plot/kinetic_graphs_Q61/308_317_3.png
- HDX source data/HDX_peptide_fragment_uptake _plot/kinetic_graphs_Q61/142_157_4.png
- HDX source data/HDX_peptide_fragment_uptake _plot/kinetic_graphs_Q61/308_317_2.png
- HDX source data/HDX_peptide_fragment_uptake _plot/kinetic_graphs_Q61/183_206_4.png
- HDX source data/HDX_peptide_fragment_uptake _plot/kinetic_graphs_Q61/308_333_3.png
- HDX source data/HDX_peptide_fragment_uptake _plot/kinetic_graphs_Q61/77_86_2.png
- HDX source data/HDX_peptide_fragment_uptake _plot/kinetic_graphs_Q61/250_275_3.png
- HDX source data/HDX_peptide_fragment_uptake _plot/kinetic_graphs_Q61/334_344_2.png
- HDX source data/HDX_peptide_fragment_uptake _plot/kinetic_graphs_Q61/278_287_2.png
- HDX source data/HDX_peptide_fragment_uptake _plot/kinetic_graphs_Q61/345_364_3.png
- HDX source data/HDX_peptide_fragment_uptake _plot/kinetic_graphs_Q61/388_407_4.png
- HDX source data/HDX_peptide_fragment_uptake _plot/kinetic_graphs_Q61/63_72_2.png
- HDX source data/HDX_peptide_fragment_uptake _plot/kinetic_graphs_Q61/343_362_2.png
- HDX source data/HDX_peptide_fragment_uptake _plot/kinetic_graphs_Q61/85_99_2.png
- HDX source data/HDX_peptide_fragment_uptake _plot/kinetic_graphs_Q61/26_35_1.png
- HDX source data/HDX_peptide_fragment_uptake _plot/kinetic_graphs_Q61/349_362_2.png
- HDX source data/HDX_peptide_fragment_uptake _plot/kinetic_graphs_Q61/308_330_6.png
- HDX source data/HDX_peptide_fragment_uptake _plot/kinetic_graphs_Q61/219_231_2.png
- HDX source data/HDX_peptide_fragment_uptake _plot/kinetic_graphs_Q61/44_62_3.png
- HDX source data/HDX_peptide_fragment_uptake _plot/kinetic_graphs_Q61/183_218_4.png
- HDX source data/HDX_peptide_fragment_uptake _plot/kinetic_graphs_Q61/345_363_2.png
- HDX source data/HDX_peptide_fragment_uptake _plot/kinetic_graphs_Q61/116_125_1.png
- HDX source data/HDX_peptide_fragment_uptake _plot/kinetic_graphs_Q61/11_25_4.png
- HDX source data/HDX_peptide_fragment_uptake _plot/kinetic_graphs_Q61/248_275_4.png
- HDX source data/HDX_peptide_fragment_uptake _plot/kinetic_graphs_Q61/183_201_4.png
- HDX source data/HDX_peptide_fragment_uptake _plot/kinetic_graphs_Q61/343_363_4.png
- HDX source data/HDX_peptide_fragment_uptake _plot/kinetic_graphs_Q61/88_99_2.png
- HDX source data/HDX_peptide_fragment_uptake _plot/kinetic_graphs_Q61/2_25_6.png
- HDX source data/HDX_peptide_fragment_uptake _plot/kinetic_graphs_Q61/345_363_3.png
- HDX source data/HDX_peptide_fragment_uptake _plot/kinetic_graphs_Q61/44_62_2.png
- HDX source data/HDX_peptide_fragment_uptake _plot/kinetic_graphs_Q61/218_232_2.png
- HDX source data/HDX_peptide_fragment_uptake _plot/kinetic_graphs_Q61/172_203_4.png
- HDX source data/HDX_peptide_fragment_uptake _plot/kinetic_graphs_Q61/26_35_2.png
- HDX source data/HDX_peptide_fragment_uptake _plot/kinetic_graphs_Q61/130_141_2.png
- HDX source data/HDX_peptide_fragment_uptake _plot/kinetic_graphs_Q61/308_330_5.png
- HDX source data/HDX_peptide_fragment_uptake _plot/kinetic_graphs_Q61/345_361_3.png
- HDX source data/HDX_peptide_fragment_uptake _plot/kinetic_graphs_Q61/348_363_2.png
- HDX source data/HDX_peptide_fragment_uptake _plot/kinetic_graphs_Q61/82_99_3.png
- HDX source data/HDX_peptide_fragment_uptake _plot/kinetic_graphs_Q61/116_125_2.png
- HDX source data/HDX_peptide_fragment_uptake _plot/kinetic_graphs_Q61/220_232_2.png
- HDX source data/HDX_peptide_fragment_uptake _plot/kinetic_graphs_Q61/2_25_4.png
- HDX source data/HDX_peptide_fragment_uptake _plot/kinetic_graphs_Q61/257_275_3.png
- HDX source data/HDX_peptide_fragment_uptake _plot/kinetic_graphs_Q61/106_115_3.png
- HDX source data/HDX_peptide_fragment_uptake _plot/kinetic_graphs_Q61/127_133_1.png
- HDX source data/HDX_peptide_fragment_uptake _plot/kinetic_graphs_Q61/70_86_3.png
- HDX source data/HDX_peptide_fragment_uptake _plot/kinetic_graphs_Q61/389_407_3.png
- HDX source data/HDX_peptide_fragment_uptake _plot/kinetic_graphs_Q61/71_86_3.png
- HDX source data/HDX_peptide_fragment_uptake _plot/kinetic_graphs_Q61/276_288_2.png
- HDX source data/HDX_peptide_fragment_uptake _plot/kinetic_graphs_Q61/276_288_3.png
- HDX source data/HDX_peptide_fragment_uptake _plot/kinetic_graphs_Q61/250_256_1.png
- HDX source data/HDX_peptide_fragment_uptake _plot/kinetic_graphs_Q61/334_363_4.png
- HDX source data/HDX_peptide_fragment_uptake _plot/kinetic_graphs_Q61/219_233_2.png
- HDX source data/HDX_peptide_fragment_uptake _plot/kinetic_graphs_Q61/116_125_3.png
- HDX source data/HDX_peptide_fragment_uptake _plot/kinetic_graphs_Q61/37_57_3.png
- HDX source data/HDX_peptide_fragment_uptake _plot/kinetic_graphs_Q61/36_57_3.png
- HDX source data/HDX_peptide_fragment_uptake _plot/kinetic_graphs_Q61/82_99_2.png
- HDX source data/HDX_peptide_fragment_uptake _plot/kinetic_graphs_Q61/64_72_2.png
- HDX source data/HDX_peptide_fragment_uptake _plot/kinetic_graphs_Q61/378_407_4.png
- HDX source data/HDX_peptide_fragment_uptake _plot/kinetic_graphs_Q61/396_407_2.png
- HDX source data/HDX_peptide_fragment_uptake _plot/kinetic_graphs_Q61/64_76_2.png
- HDX source data/HDX_peptide_fragment_uptake _plot/kinetic_graphs_Q61/63_73_3.png
- HDX source data/HDX_peptide_fragment_uptake _plot/kinetic_graphs_Q61/11_25_2.png
- HDX source data/HDX_peptide_fragment_uptake _plot/kinetic_graphs_Q61/183_201_3.png
- HDX source data/HDX_peptide_fragment_uptake _plot/kinetic_graphs_Q61/349_364_2.png
- HDX source data/HDX_peptide_fragment_uptake _plot/kinetic_graphs_Q61/348_367_3.png
- HDX source data/HDX_peptide_fragment_uptake _plot/kinetic_graphs_Q61/343_363_3.png
- HDX source data/HDX_peptide_fragment_uptake _plot/kinetic_graphs_Q61/343_363_2.png
- HDX source data/HDX_peptide_fragment_uptake _plot/kinetic_graphs_Q61/248_275_3.png
- HDX source data/HDX_peptide_fragment_uptake _plot/kinetic_graphs_Q61/349_364_3.png
- HDX source data/HDX_peptide_fragment_uptake _plot/kinetic_graphs_Q61/376_387_2.png
- HDX source data/HDX_peptide_fragment_uptake _plot/kinetic_graphs_Q61/183_201_2.png
- HDX source data/HDX_peptide_fragment_uptake _plot/kinetic_graphs_Q61/11_25_3.png
- HDX source data/HDX_peptide_fragment_uptake _plot/kinetic_graphs_Q61/63_73_2.png
- HDX source data/HDX_peptide_fragment_uptake _plot/kinetic_graphs_Q61/136_141_1.png
- HDX source data/HDX_peptide_fragment_uptake _plot/kinetic_graphs_Q61/227_233_2.png
- HDX source data/HDX_peptide_fragment_uptake _plot/kinetic_graphs_Q61/9_25_3.png
- HDX source data/HDX_peptide_fragment_uptake _plot/kinetic_graphs_Q61/250_274_3.png
- HDX source data/HDX_peptide_fragment_uptake _plot/kinetic_graphs_Q61/87_97_2.png
- HDX source data/HDX_peptide_fragment_uptake _plot/kinetic_graphs_Q61/134_157_4.png
- HDX source data/HDX_peptide_fragment_uptake _plot/kinetic_graphs_Q61/151_157_2.png
- HDX source data/HDX_peptide_fragment_uptake _plot/kinetic_graphs_Q61/233_249_2.png
- HDX source data/HDX_peptide_fragment_uptake _plot/kinetic_graphs_Q61/67_86_3.png
- HDX source data/HDX_peptide_fragment_uptake _plot/kinetic_graphs_Q61/308_330_3.png
- HDX source data/HDX_peptide_fragment_uptake _plot/kinetic_graphs_Q61/66_86_3.png
- HDX source data/HDX_peptide_fragment_uptake _plot/kinetic_graphs_Q61/309_317_3.png
- HDX source data/HDX_peptide_fragment_uptake _plot/kinetic_graphs_Q61/375_407_4.png
- HDX source data/HDX_peptide_fragment_uptake _plot/kinetic_graphs_Q61/183_203_2.png
- HDX source data/HDX_peptide_fragment_uptake _plot/kinetic_graphs_Q61/11_27_3.png
- HDX source data/HDX_peptide_fragment_uptake _plot/kinetic_graphs_Q61/389_407_5.png
- HDX source data/HDX_peptide_fragment_uptake _plot/kinetic_graphs_Q61/334_347_2.png
- HDX source data/HDX_peptide_fragment_uptake _plot/kinetic_graphs_Q61/389_407_4.png
- HDX source data/HDX_peptide_fragment_uptake _plot/kinetic_graphs_Q61/145_157_3.png
- HDX source data/HDX_peptide_fragment_uptake _plot/kinetic_graphs_Q61/2_25_3.png
- HDX source data/HDX_peptide_fragment_uptake _plot/kinetic_graphs_Q61/275_286_2.png
- HDX source data/HDX_peptide_fragment_uptake _plot/kinetic_graphs_Q61/183_203_3.png
- HDX source data/HDX_peptide_fragment_uptake _plot/kinetic_graphs_Q61/375_407_5.png
- HDX source data/HDX_peptide_fragment_uptake _plot/kinetic_graphs_Q61/87_101_2.png
- HDX source data/HDX_peptide_fragment_uptake _plot/kinetic_graphs_Q61/401_407_2.png
- HDX source data/HDX_peptide_fragment_uptake _plot/kinetic_graphs_Q61/227_233_1.png
- HDX source data/HDX_peptide_fragment_uptake _plot/kinetic_graphs_Q61/308_330_2.png
- HDX source data/HDX_peptide_fragment_uptake _plot/kinetic_graphs_Q61/107_112_1.png
- HDX source data/HDX_peptide_fragment_uptake _plot/kinetic_graphs_Q61/233_249_3.png
- HDX source data/HDX_peptide_fragment_uptake _plot/kinetic_graphs_Q61/309_333_3.png
- HDX source data/HDX_peptide_fragment_uptake _plot/kinetic_graphs_Q61/63_86_5.png
- HDX source data/HDX_peptide_fragment_uptake _plot/kinetic_graphs_Q61/387_407_2.png
- HDX source data/HDX_peptide_fragment_uptake _plot/kinetic_graphs_Q61/164_182_3.png
- HDX source data/HDX_peptide_fragment_uptake _plot/kinetic_graphs_Q61/318_328_2.png
- HDX source data/HDX_peptide_fragment_uptake _plot/kinetic_graphs_Q61/142_165_5.png
- HDX source data/HDX_peptide_fragment_uptake _plot/kinetic_graphs_Q61/142_165_4.png
- HDX source data/HDX_peptide_fragment_uptake _plot/kinetic_graphs_Q61/318_328_3.png
- HDX source data/HDX_peptide_fragment_uptake _plot/kinetic_graphs_Q61/348_370_3.png
- HDX source data/HDX_peptide_fragment_uptake _plot/kinetic_graphs_Q61/63_86_4.png
- HDX source data/HDX_peptide_fragment_uptake _plot/kinetic_graphs_Q61/87_99_2.png
- HDX source data/HDX_peptide_fragment_uptake _plot/kinetic_graphs_Q61/63_99_3.png
- HDX source data/HDX_peptide_fragment_uptake _plot/kinetic_graphs_Q61/308_318_2.png
- HDX source data/HDX_peptide_fragment_uptake _plot/kinetic_graphs_Q61/142_158_4.png
- HDX source data/HDX_peptide_fragment_uptake _plot/kinetic_graphs_Q61/364_370_1.png
- HDX source data/HDX_peptide_fragment_uptake _plot/kinetic_graphs_Q61/216_230_2.png
- HDX source data/HDX_peptide_fragment_uptake _plot/kinetic_graphs_Q61/118_125_2.png
- HDX source data/HDX_peptide_fragment_uptake _plot/kinetic_graphs_Q61/63_84_4.png
- HDX source data/HDX_peptide_fragment_uptake _plot/kinetic_graphs_Q61/233_247_2.png
- HDX source data/HDX_peptide_fragment_uptake _plot/kinetic_graphs_Q61/376_407_3.png
- HDX source data/HDX_peptide_fragment_uptake _plot/kinetic_graphs_Q61/318_333_2.png
- HDX source data/HDX_peptide_fragment_uptake _plot/kinetic_graphs_Q61/40_62_3.png
- HDX source data/HDX_peptide_fragment_uptake _plot/kinetic_graphs_Q61/37_62_2.png
- HDX source data/HDX_peptide_fragment_uptake _plot/kinetic_graphs_Q61/63_86_6.png
- HDX source data/HDX_peptide_fragment_uptake _plot/kinetic_graphs_Q61/36_62_2.png
- HDX source data/HDX_peptide_fragment_uptake _plot/kinetic_graphs_Q61/216_232_2.png
- HDX source data/HDX_peptide_fragment_uptake _plot/kinetic_graphs_Q61/347_362_3.png
- HDX source data/HDX_peptide_fragment_uptake _plot/kinetic_graphs_Q61/82_101_3.png
- HDX source data/HDX_peptide_fragment_uptake _plot/kinetic_graphs_Q61/113_125_4.png
- HDX source data/HDX_peptide_fragment_uptake _plot/kinetic_graphs_Q61/275_288_3.png
- HDX source data/HDX_peptide_fragment_uptake _plot/kinetic_graphs_Q61/343_370_4.png
- HDX source data/HDX_peptide_fragment_uptake _plot/kinetic_graphs_Q61/275_288_2.png
- HDX source data/HDX_peptide_fragment_uptake _plot/kinetic_graphs_Q61/353_362_2.png
- HDX source data/HDX_peptide_fragment_uptake _plot/kinetic_graphs_Q61/82_101_2.png
- HDX source data/HDX_peptide_fragment_uptake _plot/kinetic_graphs_Q61/347_362_2.png
- HDX source data/HDX_peptide_fragment_uptake _plot/kinetic_graphs_Q61/133_141_2.png
- HDX source data/HDX_peptide_fragment_uptake _plot/kinetic_graphs_Q61/36_62_3.png
- HDX source data/HDX_peptide_fragment_uptake _plot/kinetic_graphs_Q61/37_62_3.png
- HDX source data/HDX_peptide_fragment_uptake _plot/kinetic_graphs_Q61/40_62_2.png
- HDX source data/HDX_peptide_fragment_uptake _plot/kinetic_graphs_Q61/318_333_3.png
- HDX source data/HDX_peptide_fragment_uptake _plot/kinetic_graphs_Q61/207_218_2.png
- HDX source data/HDX_peptide_fragment_uptake _plot/kinetic_graphs_Q61/64_81_4.png
- HDX source data/HDX_peptide_fragment_uptake _plot/kinetic_graphs_Q61/364_370_2.png
- HDX source data/HDX_peptide_fragment_uptake _plot/kinetic_graphs_Q61/37_46_2.png
- HDX source data/HDX_peptide_fragment_uptake _plot/kinetic_graphs_Q61/36_46_2.png
- HDX source data/HDX_peptide_fragment_uptake _plot/kinetic_graphs_Q61/142_158_3.png
- HDX source data/HDX_peptide_fragment_uptake _plot/kinetic_graphs_Q61/116_129_3.png
- HDX source data/HDX_peptide_fragment_uptake _plot/kinetic_graphs_Q61/89_101_2.png
- HDX source data/HDX_peptide_fragment_uptake _plot/kinetic_graphs_Q61/142_163_5.png
- HDX source data/HDX_peptide_fragment_uptake _plot/kinetic_graphs_Q61/63_99_4.png
- HDX source data/HDX_peptide_fragment_uptake _plot/kinetic_graphs_Q61/376_407_6.png
- HDX source data/HDX_peptide_fragment_uptake _plot/kinetic_graphs_Q61/63_86_3.png
[truncated: 2,136 more entries]
